# Supplementary material for: Anatomical, Physiological and Transcriptomic Insights into Salt Tolerance in Two Peanut Lines with Different Oil Contents
Source: Plants (Basel). 2026 Apr 13;15(8):1193. doi: 10.3390/plants15081193 (PMC13119500; doi:10.3390/plants15081193)
Supplement: Supplementary file 1 [file plants-15-01193-s001.zip]

Archive with 2 entries (2 files):
- supplemental_data.xlsx
- Supplemental_figs_tbls.pdf
