# Supplementary material for: Anatomical, Physiological and Transcriptomic Insights into Salt Tolerance in Two Peanut Lines with Different Oil Contents
Source: Plants (Basel). 2026 Apr 13;15(8):1193. doi: 10.3390/plants15081193 (PMC13119500; doi:10.3390/plants15081193)
Supplement: Supplementary file 1 [file plants-15-01193-s001.zip › supplemental_data.xlsx]

## Sheet: Sheet1
#Supplementary Data 1. The differentially expressed genes in HY20 during salt stress
id	locus	FPKM control	FPKM salt	log2(fold_change)	p_value	q_value	group
arahy.Tifrunner.gnm2.ann1.00DB5A	arahy.Tifrunner.gnm2.Arahy.09:12117288-12120139	5.29089	13.0565	1.30318	5e-05	0.00238479	salt up
arahy.Tifrunner.gnm2.ann1.01HJP6	arahy.Tifrunner.gnm2.Arahy.11:112056093-112059222	0.745664	1.76656	1.24435	0.00115	0.0277628	salt up
arahy.Tifrunner.gnm2.ann1.03F5C5	arahy.Tifrunner.gnm2.Arahy.08:43501678-43505635	0.711128	10.1213	3.83115	5e-05	0.00238479	salt up
arahy.Tifrunner.gnm2.ann1.04D7UL	arahy.Tifrunner.gnm2.Arahy.20:126215457-126219359	49.3664	111.643	1.17729	5e-05	0.00238479	salt up
arahy.Tifrunner.gnm2.ann1.068WZH	arahy.Tifrunner.gnm2.Arahy.13:3534154-3539746	0.942266	2.28485	1.2779	0.0001	0.00429096	salt up
arahy.Tifrunner.gnm2.ann1.06ADV2	arahy.Tifrunner.gnm2.Arahy.08:9336571-9337585	12.3029	40.3113	1.71219	5e-05	0.00238479	salt up
arahy.Tifrunner.gnm2.ann1.06IYJZ	arahy.Tifrunner.gnm2.Arahy.17:124962712-124966965	0.373638	1.96289	2.39327	0.00015	0.0059766	salt up
arahy.Tifrunner.gnm2.ann1.06RI6S	arahy.Tifrunner.gnm2.Arahy.09:109407271-109410911	7.15245	35.6778	2.31852	5e-05	0.00238479	salt up
arahy.Tifrunner.gnm2.ann1.0707WP	arahy.Tifrunner.gnm2.Arahy.16:8995260-8998433	2.11608	4.68656	1.14714	0.00045	0.013971	salt up
arahy.Tifrunner.gnm2.ann1.07MWYB	arahy.Tifrunner.gnm2.Arahy.12:118296647-118300801	0.11617	0.64772	2.47914	0.0008	0.0213375	salt up
arahy.Tifrunner.gnm2.ann1.08CHDU	arahy.Tifrunner.gnm2.Arahy.05:19578098-19582365	1.28336	4.60173	1.84225	5e-05	0.00238479	salt up
arahy.Tifrunner.gnm2.ann1.08QMYU	arahy.Tifrunner.gnm2.Arahy.15:137662149-137672932	2.67896	11.0601	2.04561	5e-05	0.00238479	salt up
arahy.Tifrunner.gnm2.ann1.09CI3V	arahy.Tifrunner.gnm2.Arahy.05:95277495-95279157	0.430578	5.66847	3.71861	5e-05	0.00238479	salt up
arahy.Tifrunner.gnm2.ann1.09MUKR	arahy.Tifrunner.gnm2.Arahy.04:10830625-10835285	3.13622	6.9681	1.15174	0.0001	0.00429096	salt up
arahy.Tifrunner.gnm2.ann1.0A9D4I	arahy.Tifrunner.gnm2.Arahy.13:143156827-143160082	1.12521	4.49672	1.99868	5e-05	0.00238479	salt up
arahy.Tifrunner.gnm2.ann1.0B8THM	arahy.Tifrunner.gnm2.Arahy.10:4296393-4297405	4.50461	85.6227	4.24852	5e-05	0.00238479	salt up
arahy.Tifrunner.gnm2.ann1.0BB13E	arahy.Tifrunner.gnm2.Arahy.16:148024883-148026322	0.51229	3.98101	2.9581	0.0001	0.00429096	salt up
arahy.Tifrunner.gnm2.ann1.0BML12	arahy.Tifrunner.gnm2.Arahy.17:812521-814355	0.586827	10.3831	4.14515	5e-05	0.00238479	salt up
arahy.Tifrunner.gnm2.ann1.0DH8ES	arahy.Tifrunner.gnm2.Arahy.11:8859009-8861766	29.5833	64.8674	1.13271	5e-05	0.00238479	salt up
arahy.Tifrunner.gnm2.ann1.0E5PKF	arahy.Tifrunner.gnm2.Arahy.13:22666668-22668804	0.919808	2.41841	1.39465	0.0007	0.0194103	salt up
arahy.Tifrunner.gnm2.ann1.0IH89K	arahy.Tifrunner.gnm2.Arahy.15:16522869-16530902	13.3429	26.8744	1.01016	0.00015	0.0059766	salt up
arahy.Tifrunner.gnm2.ann1.0J9HE3	arahy.Tifrunner.gnm2.Arahy.07:13827575-13828649	3.28371	9.92667	1.59598	0.0001	0.00429096	salt up
arahy.Tifrunner.gnm2.ann1.0LD5E8	arahy.Tifrunner.gnm2.Arahy.06:103366373-103378635	3.25354	10.1154	1.63648	5e-05	0.00238479	salt up
arahy.Tifrunner.gnm2.ann1.0M60B9	arahy.Tifrunner.gnm2.Arahy.02:98970979-98978265	0.0548998	1.99528	5.18365	0.00185	0.0391735	salt up
arahy.Tifrunner.gnm2.ann1.0PC56D	arahy.Tifrunner.gnm2.Arahy.08:33028669-33038915	21.6458	49.9416	1.20615	5e-05	0.00238479	salt up
arahy.Tifrunner.gnm2.ann1.0QRZ59	arahy.Tifrunner.gnm2.Arahy.05:67960523-67976338	0.390599	1.27854	1.71073	0.00155	0.0344573	salt up
arahy.Tifrunner.gnm2.ann1.0R0FR4	arahy.Tifrunner.gnm2.Arahy.13:10984252-10986785	0.332842	1.19479	1.84385	0.0015	0.0336709	salt up
arahy.Tifrunner.gnm2.ann1.0R3YHS	arahy.Tifrunner.gnm2.Arahy.03:117152844-117157019	35.3531	94.4993	1.41847	5e-05	0.00238479	salt up
arahy.Tifrunner.gnm2.ann1.0RIH3A	arahy.Tifrunner.gnm2.Arahy.17:128354958-128361778	4.98527	9.99331	1.00329	5e-05	0.00238479	salt up
arahy.Tifrunner.gnm2.ann1.0SG038	arahy.Tifrunner.gnm2.Arahy.07:7156539-7160905	4.74009	11.335	1.25779	5e-05	0.00238479	salt up
arahy.Tifrunner.gnm2.ann1.0SJ5VE	arahy.Tifrunner.gnm2.Arahy.15:157600336-157602406	0.637413	2.34136	1.87705	0.0002	0.00750227	salt up
arahy.Tifrunner.gnm2.ann1.0U2YQ3	arahy.Tifrunner.gnm2.Arahy.07:14784377-14786687	0.479843	4.40578	3.19876	5e-05	0.00238479	salt up
arahy.Tifrunner.gnm2.ann1.0U8PS9	arahy.Tifrunner.gnm2.Arahy.07:73798017-73800357	3.52851	11.0307	1.64439	5e-05	0.00238479	salt up
arahy.Tifrunner.gnm2.ann1.0UF999	arahy.Tifrunner.gnm2.Arahy.15:159590972-159593273	0.174032	1.5856	3.18761	0.0019	0.039874	salt up
arahy.Tifrunner.gnm2.ann1.0UKE5Q	arahy.Tifrunner.gnm2.Arahy.11:794046-799492	12.8603	26.4614	1.04096	5e-05	0.00238479	salt up
arahy.Tifrunner.gnm2.ann1.0UMA9Y	arahy.Tifrunner.gnm2.Arahy.12:118921837-118925103	0.51558	13.4509	4.70537	5e-05	0.00238479	salt up
arahy.Tifrunner.gnm2.ann1.0UTP9P	arahy.Tifrunner.gnm2.Arahy.19:12271336-12274447	1.19845	4.61502	1.94516	5e-05	0.00238479	salt up
arahy.Tifrunner.gnm2.ann1.0V36VB	arahy.Tifrunner.gnm2.Arahy.06:107470227-107473228	3.27842	8.86509	1.43513	5e-05	0.00238479	salt up
arahy.Tifrunner.gnm2.ann1.0V3EF3	arahy.Tifrunner.gnm2.Arahy.13:1041539-1043476	10.9627	24.3072	1.14878	5e-05	0.00238479	salt up
arahy.Tifrunner.gnm2.ann1.0WI4AR	arahy.Tifrunner.gnm2.Arahy.10:115180344-115180677	8.96091	29.5542	1.72165	0.0021	0.0428716	salt up
arahy.Tifrunner.gnm2.ann1.0YR97U	arahy.Tifrunner.gnm2.Arahy.17:7838436-7842780	7.86179	17.3122	1.13886	5e-05	0.00238479	salt up
arahy.Tifrunner.gnm2.ann1.0Z0DIR	arahy.Tifrunner.gnm2.Arahy.16:142343568-142349282	2.55359	6.38572	1.32232	0.0002	0.00750227	salt up
arahy.Tifrunner.gnm2.ann1.10NZI4	arahy.Tifrunner.gnm2.Arahy.18:20365841-20370085	0.0526071	0.859866	4.03078	0.0003	0.0102814	salt up
arahy.Tifrunner.gnm2.ann1.11JIMN	arahy.Tifrunner.gnm2.Arahy.03:114965479-114967996	0.445879	1.9151	2.10269	5e-05	0.00238479	salt up
arahy.Tifrunner.gnm2.ann1.11UTVE	arahy.Tifrunner.gnm2.Arahy.01:48536143-48538900	4.02387	8.50222	1.07926	0.00035	0.0115453	salt up
arahy.Tifrunner.gnm2.ann1.122VE1	arahy.Tifrunner.gnm2.Arahy.08:8094031-8098071	5.04434	11.343	1.16907	5e-05	0.00238479	salt up
arahy.Tifrunner.gnm2.ann1.12FCEZ	arahy.Tifrunner.gnm2.Arahy.08:32755438-32758980	0.615036	1.74591	1.50524	0.0009	0.0232104	salt up
arahy.Tifrunner.gnm2.ann1.1366SV	arahy.Tifrunner.gnm2.Arahy.18:790985-798077	0.138034	1.21407	3.13675	5e-05	0.00238479	salt up
arahy.Tifrunner.gnm2.ann1.14XETV	arahy.Tifrunner.gnm2.Arahy.03:8084266-8086517	2.0434	18.2708	3.1605	5e-05	0.00238479	salt up
arahy.Tifrunner.gnm2.ann1.158MUU	arahy.Tifrunner.gnm2.Arahy.02:96974334-96979846	0.517324	1.80243	1.8008	0.0005	0.0151295	salt up
arahy.Tifrunner.gnm2.ann1.160DKY	arahy.Tifrunner.gnm2.Arahy.16:10798761-10802573	2.10948	5.31512	1.33321	5e-05	0.00238479	salt up
arahy.Tifrunner.gnm2.ann1.16WDW5	arahy.Tifrunner.gnm2.Arahy.07:73740490-73742804	1.23015	6.14681	2.32101	5e-05	0.00238479	salt up
arahy.Tifrunner.gnm2.ann1.173QHH	arahy.Tifrunner.gnm2.Arahy.18:40893664-40896987	14.1919	35.2333	1.31187	5e-05	0.00238479	salt up
arahy.Tifrunner.gnm2.ann1.18KTSH	arahy.Tifrunner.gnm2.Arahy.03:128248354-128250110	6.96684	16.9655	1.28403	0.00015	0.0059766	salt up
arahy.Tifrunner.gnm2.ann1.18ULRA	arahy.Tifrunner.gnm2.Arahy.10:116382325-116386155	15.9816	33.1158	1.0511	5e-05	0.00238479	salt up
arahy.Tifrunner.gnm2.ann1.1BTX43	arahy.Tifrunner.gnm2.Arahy.13:112824664-112828616	1.48589	3.23141	1.12084	0.0002	0.00750227	salt up
arahy.Tifrunner.gnm2.ann1.1C19KZ	arahy.Tifrunner.gnm2.Arahy.06:98166715-98169411	29.1977	58.403	1.00019	0.00035	0.0115453	salt up
arahy.Tifrunner.gnm2.ann1.1C4AI2	arahy.Tifrunner.gnm2.Arahy.15:5831111-5834229	0.738456	4.37181	2.56565	5e-05	0.00238479	salt up
arahy.Tifrunner.gnm2.ann1.1DZ6TK	arahy.Tifrunner.gnm2.Arahy.01:572777-577422	0.463962	2.08475	2.1678	0.00045	0.013971	salt up
arahy.Tifrunner.gnm2.ann1.1E9HF3	arahy.Tifrunner.gnm2.Arahy.19:20862063-20865474	4.82792	9.92926	1.04029	5e-05	0.00238479	salt up
arahy.Tifrunner.gnm2.ann1.1EP8UK	arahy.Tifrunner.gnm2.Arahy.13:115455964-115456642	4.46834	62.3638	3.8029	5e-05	0.00238479	salt up
arahy.Tifrunner.gnm2.ann1.1G1J9V	arahy.Tifrunner.gnm2.Arahy.16:16687744-16689457	123.83	260.345	1.07206	5e-05	0.00238479	salt up
arahy.Tifrunner.gnm2.ann1.1G9108	arahy.Tifrunner.gnm2.Arahy.18:57771401-57775729	3.48385	7.25347	1.05799	0.00015	0.0059766	salt up
arahy.Tifrunner.gnm2.ann1.1GC9V5	arahy.Tifrunner.gnm2.Arahy.06:19282005-19286252	2.67497	8.97732	1.74676	5e-05	0.00238479	salt up
arahy.Tifrunner.gnm2.ann1.1IJJ7X	arahy.Tifrunner.gnm2.Arahy.12:7067915-7072461	4.34716	10.0275	1.20582	0.00015	0.0059766	salt up
arahy.Tifrunner.gnm2.ann1.1IW9Y2	arahy.Tifrunner.gnm2.Arahy.01:95896373-95903686	0.102469	1.1557	3.49551	5e-05	0.00238479	salt up
arahy.Tifrunner.gnm2.ann1.1LF0YV	arahy.Tifrunner.gnm2.Arahy.06:115186436-115194632	1.57697	3.24178	1.03963	0.0007	0.0194103	salt up
arahy.Tifrunner.gnm2.ann1.1LGD4F	arahy.Tifrunner.gnm2.Arahy.13:137481819-137483521	3.76948	20.2649	2.42654	5e-05	0.00238479	salt up
arahy.Tifrunner.gnm2.ann1.1N2067	arahy.Tifrunner.gnm2.Arahy.19:12905435-12910640	3.72295	8.38556	1.17146	5e-05	0.00238479	salt up
arahy.Tifrunner.gnm2.ann1.1NRA6C	arahy.Tifrunner.gnm2.Arahy.18:19446267-19450797	0.685757	1.70863	1.31707	0.00155	0.0344573	salt up
arahy.Tifrunner.gnm2.ann1.1P3WKU	arahy.Tifrunner.gnm2.Arahy.17:102494537-102496302	3.30057	6.72649	1.02714	0.00135	0.0311624	salt up
arahy.Tifrunner.gnm2.ann1.1P550B	arahy.Tifrunner.gnm2.Arahy.13:131518954-131520636	15.4851	39.5382	1.35236	5e-05	0.00238479	salt up
arahy.Tifrunner.gnm2.ann1.1P6DI5	arahy.Tifrunner.gnm2.Arahy.06:95163590-95165366	2.82381	17.0508	2.59412	5e-05	0.00238479	salt up
arahy.Tifrunner.gnm2.ann1.1PEW3E	arahy.Tifrunner.gnm2.Arahy.01:8721341-8722106	2.39568	8.56859	1.83862	0.0001	0.00429096	salt up
arahy.Tifrunner.gnm2.ann1.1PW7ZW	arahy.Tifrunner.gnm2.Arahy.13:145818222-145819823	0.813153	6.29516	2.95264	5e-05	0.00238479	salt up
arahy.Tifrunner.gnm2.ann1.1T55P5	arahy.Tifrunner.gnm2.Arahy.01:8745235-8745883	0.810703	16.2349	4.32378	5e-05	0.00238479	salt up
arahy.Tifrunner.gnm2.ann1.1V2M7B	arahy.Tifrunner.gnm2.Arahy.14:134347068-134352326	2.39169	5.01237	1.06746	5e-05	0.00238479	salt up
arahy.Tifrunner.gnm2.ann1.1VZ6LQ	arahy.Tifrunner.gnm2.Arahy.04:3897769-3903246	9.39443	19.1298	1.02594	5e-05	0.00238479	salt up
arahy.Tifrunner.gnm2.ann1.1W4SSV	arahy.Tifrunner.gnm2.Arahy.20:132090844-132093295	1.41539	5.3142	1.90865	5e-05	0.00238479	salt up
arahy.Tifrunner.gnm2.ann1.1WCV8C	arahy.Tifrunner.gnm2.Arahy.06:11332876-11336195	1.98732	7.18071	1.8533	5e-05	0.00238479	salt up
arahy.Tifrunner.gnm2.ann1.1WG5JX	arahy.Tifrunner.gnm2.Arahy.17:5209305-5212691	2.31386	5.02919	1.12003	0.0006	0.0172888	salt up
arahy.Tifrunner.gnm2.ann1.1XW75L	arahy.Tifrunner.gnm2.Arahy.11:147434574-147439870	2.07429	4.92173	1.24655	5e-05	0.00238479	salt up
arahy.Tifrunner.gnm2.ann1.1Y8NUF	arahy.Tifrunner.gnm2.Arahy.16:16087933-16092123	18.6044	51.9293	1.48091	5e-05	0.00238479	salt up
arahy.Tifrunner.gnm2.ann1.1ZJY2Z	arahy.Tifrunner.gnm2.Arahy.04:7563709-7571213	0.795015	1.86242	1.22812	0.0003	0.0102814	salt up
arahy.Tifrunner.gnm2.ann1.20C8M4	arahy.Tifrunner.gnm2.Arahy.14:141078279-141082236	0.244385	1.55861	2.67303	0.00035	0.0115453	salt up
arahy.Tifrunner.gnm2.ann1.21I7WM	arahy.Tifrunner.gnm2.Arahy.10:53733360-53736288	6.6643	18.9142	1.50495	5e-05	0.00238479	salt up
arahy.Tifrunner.gnm2.ann1.22EC2Q	arahy.Tifrunner.gnm2.Arahy.02:94672421-94676561	0.345484	3.51026	3.34489	5e-05	0.00238479	salt up
arahy.Tifrunner.gnm2.ann1.238B6D	arahy.Tifrunner.gnm2.Arahy.04:97602692-97606972	0.385494	1.15632	1.58477	0.0005	0.0151295	salt up
arahy.Tifrunner.gnm2.ann1.240KDJ	arahy.Tifrunner.gnm2.Arahy.05:37787006-37789120	6.6817	14.8554	1.1527	0.0004	0.0127753	salt up
arahy.Tifrunner.gnm2.ann1.246C9P	arahy.Tifrunner.gnm2.Arahy.15:171022-172746	0.847405	7.74353	3.19187	0.0001	0.00429096	salt up
arahy.Tifrunner.gnm2.ann1.251WXQ	arahy.Tifrunner.gnm2.Arahy.19:159241408-159244344	0.751951	2.31014	1.61927	5e-05	0.00238479	salt up
arahy.Tifrunner.gnm2.ann1.25U7NT	arahy.Tifrunner.gnm2.Arahy.01:101238958-101244477	2.71841	14.1985	2.38491	5e-05	0.00238479	salt up
arahy.Tifrunner.gnm2.ann1.271EIT	arahy.Tifrunner.gnm2.Arahy.16:18644093-18648872	7.56154	39.7497	2.39419	5e-05	0.00238479	salt up
arahy.Tifrunner.gnm2.ann1.2762JH	arahy.Tifrunner.gnm2.Arahy.07:6248797-6251776	4.45414	15.9949	1.84439	5e-05	0.00238479	salt up
arahy.Tifrunner.gnm2.ann1.27A9HW	arahy.Tifrunner.gnm2.Arahy.13:43814520-43816953	7.18188	14.9442	1.05715	5e-05	0.00238479	salt up
arahy.Tifrunner.gnm2.ann1.27LGD1	arahy.Tifrunner.gnm2.Arahy.02:86865545-86867804	1.06838	4.22073	1.98207	0.00015	0.0059766	salt up
arahy.Tifrunner.gnm2.ann1.28F6NF	arahy.Tifrunner.gnm2.Arahy.07:642931-644746	2.7702	12.674	2.19381	5e-05	0.00238479	salt up
arahy.Tifrunner.gnm2.ann1.28F7LT	arahy.Tifrunner.gnm2.Arahy.01:104894307-104896386	0.755607	2.26275	1.58237	0.00055	0.0162186	salt up
arahy.Tifrunner.gnm2.ann1.28TKL1	arahy.Tifrunner.gnm2.Arahy.03:124021836-124025634	11.7041	29.6462	1.34083	0.00015	0.0059766	salt up
arahy.Tifrunner.gnm2.ann1.2BWG0B	arahy.Tifrunner.gnm2.Arahy.06:10584800-10587675	1.51681	4.41012	1.53978	5e-05	0.00238479	salt up
arahy.Tifrunner.gnm2.ann1.2CL1B2	arahy.Tifrunner.gnm2.Arahy.18:1634974-1646732	3.89766	8.05814	1.04784	5e-05	0.00238479	salt up
arahy.Tifrunner.gnm2.ann1.2DX304	arahy.Tifrunner.gnm2.Arahy.01:3774495-3775122	15.044	32.8506	1.12673	0.0002	0.00750227	salt up
arahy.Tifrunner.gnm2.ann1.2GBW7W	arahy.Tifrunner.gnm2.Arahy.07:1917862-1928956	0.898724	3.16238	1.81506	5e-05	0.00238479	salt up
arahy.Tifrunner.gnm2.ann1.2GDU51	arahy.Tifrunner.gnm2.Arahy.09:115704182-115706607	2.23032	5.1993	1.22107	0.0023	0.0457746	salt up
arahy.Tifrunner.gnm2.ann1.2HJ0TV	arahy.Tifrunner.gnm2.Arahy.06:18796300-18800378	3.00734	8.8754	1.56132	5e-05	0.00238479	salt up
arahy.Tifrunner.gnm2.ann1.2IC2UY	arahy.Tifrunner.gnm2.Arahy.11:2059001-2066998	0.806352	4.48851	2.47675	5e-05	0.00238479	salt up
arahy.Tifrunner.gnm2.ann1.2II6TM	arahy.Tifrunner.gnm2.Arahy.16:146624558-146626763	5.53405	21.1049	1.93117	5e-05	0.00238479	salt up
arahy.Tifrunner.gnm2.ann1.2J0KXT	arahy.Tifrunner.gnm2.Arahy.01:11987433-11990084	0.148069	1.48422	3.32536	0.00115	0.0277628	salt up
arahy.Tifrunner.gnm2.ann1.2L2SJX	arahy.Tifrunner.gnm2.Arahy.17:40970025-40975488	3.79717	9.03664	1.25086	5e-05	0.00238479	salt up
arahy.Tifrunner.gnm2.ann1.2L9WSA	arahy.Tifrunner.gnm2.Arahy.13:4615226-4618190	36.7887	83.6193	1.18457	5e-05	0.00238479	salt up
arahy.Tifrunner.gnm2.ann1.2QY0R3	arahy.Tifrunner.gnm2.Arahy.12:119308127-119314581	0.136094	0.621135	2.19031	0.0002	0.00750227	salt up
arahy.Tifrunner.gnm2.ann1.2WTJ41	arahy.Tifrunner.gnm2.Arahy.13:13662705-13671553	1.05978	3.10423	1.55047	0.00015	0.0059766	salt up
arahy.Tifrunner.gnm2.ann1.2X3DGJ	arahy.Tifrunner.gnm2.Arahy.07:1666612-1669711	0.926258	2.48673	1.42476	5e-05	0.00238479	salt up
arahy.Tifrunner.gnm2.ann1.2Y8ZHS	arahy.Tifrunner.gnm2.Arahy.03:118118715-118121228	1.75843	4.3487	1.3063	0.0001	0.00429096	salt up
arahy.Tifrunner.gnm2.ann1.2ZUN3L	arahy.Tifrunner.gnm2.Arahy.17:1994907-1997916	0.220871	0.789657	1.83802	0.00165	0.0361007	salt up
arahy.Tifrunner.gnm2.ann1.305ARZ	arahy.Tifrunner.gnm2.Arahy.05:10897729-10903173	0.0512106	0.571038	3.47907	0.00125	0.029427	salt up
arahy.Tifrunner.gnm2.ann1.30I9D2	arahy.Tifrunner.gnm2.Arahy.13:142482670-142484893	13.944	28.1841	1.01524	5e-05	0.00238479	salt up
arahy.Tifrunner.gnm2.ann1.30ZBSQ	arahy.Tifrunner.gnm2.Arahy.06:101701376-101705199	0.265926	3.16077	3.57118	5e-05	0.00238479	salt up
arahy.Tifrunner.gnm2.ann1.31EZX1	arahy.Tifrunner.gnm2.Arahy.04:124048411-124059703	0.154769	1.3018	3.07232	0.0005	0.0151295	salt up
arahy.Tifrunner.gnm2.ann1.31H9ZG	arahy.Tifrunner.gnm2.Arahy.16:147033970-147037951	0.12189	1.00177	3.03889	0.00225	0.0450603	salt up
arahy.Tifrunner.gnm2.ann1.32CFE9	arahy.Tifrunner.gnm2.Arahy.20:43785351-43788280	23.6107	75.2583	1.67241	5e-05	0.00238479	salt up
arahy.Tifrunner.gnm2.ann1.33R3MR	arahy.Tifrunner.gnm2.Arahy.09:7345329-7349892	1.13116	2.8159	1.3158	0.00065	0.0184106	salt up
arahy.Tifrunner.gnm2.ann1.356JQC	arahy.Tifrunner.gnm2.Arahy.08:37759303-37764369	0.443869	1.21759	1.45582	0.00075	0.0204361	salt up
arahy.Tifrunner.gnm2.ann1.35SLR1	arahy.Tifrunner.gnm2.Arahy.16:16103209-16106002	1.69496	7.83045	2.20785	5e-05	0.00238479	salt up
arahy.Tifrunner.gnm2.ann1.35VVQ3	arahy.Tifrunner.gnm2.Arahy.16:12879440-12883265	2.06785	6.83067	1.72389	5e-05	0.00238479	salt up
arahy.Tifrunner.gnm2.ann1.370AXC	arahy.Tifrunner.gnm2.Arahy.15:131683048-131686431	2.65422	5.62574	1.08375	0.0001	0.00429096	salt up
arahy.Tifrunner.gnm2.ann1.37P1GN	arahy.Tifrunner.gnm2.Arahy.11:134069966-134076348	1.69996	3.60651	1.0851	5e-05	0.00238479	salt up
arahy.Tifrunner.gnm2.ann1.380HSJ	arahy.Tifrunner.gnm2.Arahy.03:39621165-39623298	0.296183	1.80303	2.60586	0.00035	0.0115453	salt up
arahy.Tifrunner.gnm2.ann1.3A2FFZ	arahy.Tifrunner.gnm2.Arahy.13:142834935-142836702	4.30416	8.66647	1.00971	0.0008	0.0213375	salt up
arahy.Tifrunner.gnm2.ann1.3B4RP4	arahy.Tifrunner.gnm2.Arahy.16:12780990-12786541	4.1676	10.1292	1.28123	5e-05	0.00238479	salt up
arahy.Tifrunner.gnm2.ann1.3B8Q14	arahy.Tifrunner.gnm2.Arahy.13:135498938-135502082	11.9001	33.8335	1.50748	5e-05	0.00238479	salt up
arahy.Tifrunner.gnm2.ann1.3C8H84	arahy.Tifrunner.gnm2.Arahy.20:7045280-7050733	0.430233	1.21173	1.49388	0.00195	0.0406519	salt up
arahy.Tifrunner.gnm2.ann1.3E2B2N	arahy.Tifrunner.gnm2.Arahy.03:38808502-38812870	0.944947	2.37289	1.32834	0.0026	0.0498896	salt up
arahy.Tifrunner.gnm2.ann1.3G7FB6	arahy.Tifrunner.gnm2.Arahy.03:70936456-70940130	2.30203	8.93655	1.95681	5e-05	0.00238479	salt up
arahy.Tifrunner.gnm2.ann1.3GHL6G	arahy.Tifrunner.gnm2.Arahy.15:18835910-18844350	0.312497	1.52928	2.29094	0.00115	0.0277628	salt up
arahy.Tifrunner.gnm2.ann1.3INE6D	arahy.Tifrunner.gnm2.Arahy.06:8429332-8430312	3.74633	12.0207	1.68197	0.00115	0.0277628	salt up
arahy.Tifrunner.gnm2.ann1.3JC75E	arahy.Tifrunner.gnm2.Arahy.01:17917350-17920657	0.969197	2.57824	1.41153	0.0015	0.0336709	salt up
arahy.Tifrunner.gnm2.ann1.3K2WNH	arahy.Tifrunner.gnm2.Arahy.18:2330550-2331828	3.60899	28.6697	2.98986	5e-05	0.00238479	salt up
arahy.Tifrunner.gnm2.ann1.3K6508	arahy.Tifrunner.gnm2.Arahy.13:39441302-39444589	0.261729	4.78537	4.19248	5e-05	0.00238479	salt up
arahy.Tifrunner.gnm2.ann1.3K94ST	arahy.Tifrunner.gnm2.Arahy.10:114977166-114983792	1.15404	2.49014	1.10953	0.001	0.0251378	salt up
arahy.Tifrunner.gnm2.ann1.3LM8QV	arahy.Tifrunner.gnm2.Arahy.06:2632649-2636411	20.5388	43.1632	1.07145	5e-05	0.00238479	salt up
arahy.Tifrunner.gnm2.ann1.3N2IZH	arahy.Tifrunner.gnm2.Arahy.15:3549865-3553796	0.480075	1.47381	1.61822	0.00215	0.0436224	salt up
arahy.Tifrunner.gnm2.ann1.3N6K0N	arahy.Tifrunner.gnm2.Arahy.05:48399897-48401289	8.16531	21.6485	1.40668	5e-05	0.00238479	salt up
arahy.Tifrunner.gnm2.ann1.3Q25Y7	arahy.Tifrunner.gnm2.Arahy.05:100201515-100214113	0.516512	1.38996	1.42817	0.0004	0.0127753	salt up
arahy.Tifrunner.gnm2.ann1.3VH7GE	arahy.Tifrunner.gnm2.Arahy.13:43817714-43821484	5.52752	11.6852	1.07998	5e-05	0.00238479	salt up
arahy.Tifrunner.gnm2.ann1.3WQI06	arahy.Tifrunner.gnm2.Arahy.18:4036327-4043574	1.03389	2.43087	1.23339	0.0005	0.0151295	salt up
arahy.Tifrunner.gnm2.ann1.3X0BKP	arahy.Tifrunner.gnm2.Arahy.12:115615971-115628118	10.3569	21.5148	1.05474	5e-05	0.00238479	salt up
arahy.Tifrunner.gnm2.ann1.416W9Q	arahy.Tifrunner.gnm2.Arahy.04:120494102-120498790	5.37042	17.0621	1.66769	5e-05	0.00238479	salt up
arahy.Tifrunner.gnm2.ann1.41VDTY	arahy.Tifrunner.gnm2.Arahy.04:106942991-106946272	0.388327	4.39032	3.49898	5e-05	0.00238479	salt up
arahy.Tifrunner.gnm2.ann1.41Y8SN	arahy.Tifrunner.gnm2.Arahy.05:24301241-24304598	12.4489	33.2755	1.41844	5e-05	0.00238479	salt up
arahy.Tifrunner.gnm2.ann1.425ZXH	arahy.Tifrunner.gnm2.Arahy.19:152842684-152844719	5.16972	14.8497	1.52227	5e-05	0.00238479	salt up
arahy.Tifrunner.gnm2.ann1.438HD4	arahy.Tifrunner.gnm2.Arahy.13:29821096-29826129	0.600148	1.91785	1.6761	0.00065	0.0184106	salt up
arahy.Tifrunner.gnm2.ann1.44VHKN	arahy.Tifrunner.gnm2.Arahy.08:47660858-47679794	5.27301	13.2137	1.32533	5e-05	0.00238479	salt up
arahy.Tifrunner.gnm2.ann1.456W3J	arahy.Tifrunner.gnm2.Arahy.03:27111428-27115500	0.315968	1.20036	1.92561	0.00015	0.0059766	salt up
arahy.Tifrunner.gnm2.ann1.45YXM3	arahy.Tifrunner.gnm2.Arahy.13:20777166-20782358	0.675747	1.62178	1.26303	0.00205	0.0421726	salt up
arahy.Tifrunner.gnm2.ann1.46W8J9	arahy.Tifrunner.gnm2.Arahy.11:40783094-40787092	3.62194	7.69658	1.08746	0.00035	0.0115453	salt up
arahy.Tifrunner.gnm2.ann1.4721MN	arahy.Tifrunner.gnm2.Arahy.01:101246253-101247238	167.984	547.756	1.70521	5e-05	0.00238479	salt up
arahy.Tifrunner.gnm2.ann1.47MQLD	arahy.Tifrunner.gnm2.Arahy.07:20520473-20525970	0.43563	1.13795	1.38526	0.00055	0.0162186	salt up
arahy.Tifrunner.gnm2.ann1.48DCIV	arahy.Tifrunner.gnm2.Arahy.03:7150884-7152920	10.455	23.8318	1.1887	5e-05	0.00238479	salt up
arahy.Tifrunner.gnm2.ann1.48QDBJ	arahy.Tifrunner.gnm2.Arahy.20:117154002-117157120	9.13166	19.1327	1.06709	5e-05	0.00238479	salt up
arahy.Tifrunner.gnm2.ann1.49QGSQ	arahy.Tifrunner.gnm2.Arahy.20:142098635-142102969	0.844215	7.37464	3.12689	5e-05	0.00238479	salt up
arahy.Tifrunner.gnm2.ann1.4D2SB5	arahy.Tifrunner.gnm2.Arahy.15:150229449-150231180	0.322873	3.45952	3.42153	0.0003	0.0102814	salt up
arahy.Tifrunner.gnm2.ann1.4DPV3H	arahy.Tifrunner.gnm2.Arahy.18:4767362-4768646	13.4669	37.9539	1.49482	5e-05	0.00238479	salt up
arahy.Tifrunner.gnm2.ann1.4DYP8N	arahy.Tifrunner.gnm2.Arahy.11:142264330-142265747	0.689839	5.24235	2.92588	5e-05	0.00238479	salt up
arahy.Tifrunner.gnm2.ann1.4F27GG	arahy.Tifrunner.gnm2.Arahy.13:5896550-5897906	1.45637	5.61011	1.94565	5e-05	0.00238479	salt up
arahy.Tifrunner.gnm2.ann1.4I3R3X	arahy.Tifrunner.gnm2.Arahy.01:106404577-106406380	0.525961	2.05212	1.96409	5e-05	0.00238479	salt up
arahy.Tifrunner.gnm2.ann1.4J2USK	arahy.Tifrunner.gnm2.Arahy.20:44978680-44994143	4.64987	22.3399	2.26436	5e-05	0.00238479	salt up
arahy.Tifrunner.gnm2.ann1.4KB2JU	arahy.Tifrunner.gnm2.Arahy.15:9173667-9177669	1.12999	2.64908	1.22918	0.00045	0.013971	salt up
arahy.Tifrunner.gnm2.ann1.4L64XG	arahy.Tifrunner.gnm2.Arahy.01:66790664-66791091	27.1267	71.0399	1.38892	0.0003	0.0102814	salt up
arahy.Tifrunner.gnm2.ann1.4LNU01	arahy.Tifrunner.gnm2.Arahy.03:98676479-98679361	1.19111	2.9839	1.3249	0.0006	0.0172888	salt up
arahy.Tifrunner.gnm2.ann1.4NL1XF	arahy.Tifrunner.gnm2.Arahy.11:3724485-3724956	33.4946	71.3549	1.09108	0.00025	0.00895374	salt up
arahy.Tifrunner.gnm2.ann1.4PY23S	arahy.Tifrunner.gnm2.Arahy.12:103312339-103315792	2.0401	5.263	1.36724	5e-05	0.00238479	salt up
arahy.Tifrunner.gnm2.ann1.4QQ966	arahy.Tifrunner.gnm2.Arahy.04:2124687-2129505	0.465291	1.36872	1.55662	0.0021	0.0428716	salt up
arahy.Tifrunner.gnm2.ann1.4QXM49	arahy.Tifrunner.gnm2.Arahy.07:80100014-80104868	1.65741	3.83753	1.21125	0.00045	0.013971	salt up
arahy.Tifrunner.gnm2.ann1.4R9DEN	arahy.Tifrunner.gnm2.Arahy.19:158947146-158956197	10.4801	41.2015	1.97504	5e-05	0.00238479	salt up
arahy.Tifrunner.gnm2.ann1.4S0H6B	arahy.Tifrunner.gnm2.Arahy.14:138047766-138054222	90.1985	182.033	1.01303	0.00035	0.0115453	salt up
arahy.Tifrunner.gnm2.ann1.4S5M9U	arahy.Tifrunner.gnm2.Arahy.01:110604494-110607649	6.39925	15.2601	1.25379	5e-05	0.00238479	salt up
arahy.Tifrunner.gnm2.ann1.4TVW2I	arahy.Tifrunner.gnm2.Arahy.09:120105252-120107681	1.19831	4.04579	1.75542	0.0002	0.00750227	salt up
arahy.Tifrunner.gnm2.ann1.4UQ2XQ	arahy.Tifrunner.gnm2.Arahy.09:103639571-103641146	29.5928	99.8645	1.75473	5e-05	0.00238479	salt up
arahy.Tifrunner.gnm2.ann1.4UTS2Z	arahy.Tifrunner.gnm2.Arahy.10:10514339-10516169	4.42804	26.7738	2.59608	5e-05	0.00238479	salt up
arahy.Tifrunner.gnm2.ann1.4W5XID	arahy.Tifrunner.gnm2.Arahy.13:10018414-10020339	0.670352	5.37983	3.00457	5e-05	0.00238479	salt up
arahy.Tifrunner.gnm2.ann1.4YMK55	arahy.Tifrunner.gnm2.Arahy.14:24617180-24621393	13.3052	28.899	1.11903	5e-05	0.00238479	salt up
arahy.Tifrunner.gnm2.ann1.4ZJ950	arahy.Tifrunner.gnm2.Arahy.02:93808025-93811350	16.0144	33.421	1.06138	0.00015	0.0059766	salt up
arahy.Tifrunner.gnm2.ann1.50YJF0	arahy.Tifrunner.gnm2.Arahy.02:93534151-93538935	0.266971	1.0257	1.94186	0.0017	0.0368526	salt up
arahy.Tifrunner.gnm2.ann1.512R9H	arahy.Tifrunner.gnm2.Arahy.17:51817187-51819692	0.998014	2.81535	1.49618	0.00125	0.029427	salt up
arahy.Tifrunner.gnm2.ann1.51BPXJ	arahy.Tifrunner.gnm2.Arahy.01:103203394-103206549	3.73286	10.7562	1.52681	5e-05	0.00238479	salt up
arahy.Tifrunner.gnm2.ann1.51RKDV	arahy.Tifrunner.gnm2.Arahy.12:2436256-2443769	9.42793	29.3851	1.64007	5e-05	0.00238479	salt up
arahy.Tifrunner.gnm2.ann1.524PDQ	arahy.Tifrunner.gnm2.Arahy.15:144690880-144694780	2.09548	4.33293	1.04807	0.001	0.0251378	salt up
arahy.Tifrunner.gnm2.ann1.54G4CJ	arahy.Tifrunner.gnm2.Arahy.13:139844147-139847614	1.27514	3.39594	1.41316	5e-05	0.00238479	salt up
arahy.Tifrunner.gnm2.ann1.56RDUW	arahy.Tifrunner.gnm2.Arahy.12:8238032-8239347	35.7626	88.7422	1.31117	5e-05	0.00238479	salt up
arahy.Tifrunner.gnm2.ann1.56VNU4	arahy.Tifrunner.gnm2.Arahy.17:51848853-51850067	32.8028	75.5532	1.20367	5e-05	0.00238479	salt up
arahy.Tifrunner.gnm2.ann1.57CZ3J	arahy.Tifrunner.gnm2.Arahy.15:70789249-70797354	8.89372	28.0003	1.65459	5e-05	0.00238479	salt up
arahy.Tifrunner.gnm2.ann1.57JU0W	arahy.Tifrunner.gnm2.Arahy.11:3260238-3262710	2.01559	8.424	2.06331	5e-05	0.00238479	salt up
arahy.Tifrunner.gnm2.ann1.58BRV0	arahy.Tifrunner.gnm2.Arahy.03:963655-966333	17.3739	39.9849	1.20253	5e-05	0.00238479	salt up
arahy.Tifrunner.gnm2.ann1.5A3JDR	arahy.Tifrunner.gnm2.Arahy.16:146157015-146160040	8.26224	20.0478	1.27884	5e-05	0.00238479	salt up
arahy.Tifrunner.gnm2.ann1.5A8H0Q	arahy.Tifrunner.gnm2.Arahy.20:3750926-3754815	0.137959	0.671946	2.2841	0.00165	0.0361007	salt up
arahy.Tifrunner.gnm2.ann1.5AH4BP	arahy.Tifrunner.gnm2.Arahy.18:52853228-52854954	23.4457	54.7367	1.22319	5e-05	0.00238479	salt up
arahy.Tifrunner.gnm2.ann1.5B8V9J	arahy.Tifrunner.gnm2.Arahy.17:128209564-128211048	9.72656	25.3314	1.38093	5e-05	0.00238479	salt up
arahy.Tifrunner.gnm2.ann1.5D9CQE	arahy.Tifrunner.gnm2.Arahy.12:6760047-6764167	0.420829	3.60141	3.09726	5e-05	0.00238479	salt up
arahy.Tifrunner.gnm2.ann1.5DZ9UG	arahy.Tifrunner.gnm2.Arahy.10:809346-809727	4.20708	16.4985	1.97145	0.00215	0.0436224	salt up
arahy.Tifrunner.gnm2.ann1.5G087V	arahy.Tifrunner.gnm2.Arahy.11:48538979-48541747	1.77783	4.88865	1.45932	0.0001	0.00429096	salt up
arahy.Tifrunner.gnm2.ann1.5G0THE	arahy.Tifrunner.gnm2.Arahy.09:86003439-86005810	6.03648	12.69	1.07192	0.00065	0.0184106	salt up
arahy.Tifrunner.gnm2.ann1.5G1Q9A	arahy.Tifrunner.gnm2.Arahy.06:2539390-2544492	3.86374	7.76384	1.00677	5e-05	0.00238479	salt up
arahy.Tifrunner.gnm2.ann1.5I5RMF	arahy.Tifrunner.gnm2.Arahy.20:3171248-3174261	0.964043	2.58143	1.421	0.0002	0.00750227	salt up
arahy.Tifrunner.gnm2.ann1.5M2FQR	arahy.Tifrunner.gnm2.Arahy.13:136137858-136140948	0.850967	3.83625	2.17252	5e-05	0.00238479	salt up
arahy.Tifrunner.gnm2.ann1.5MT86C	arahy.Tifrunner.gnm2.Arahy.06:110951321-110954452	1.75373	4.14514	1.241	5e-05	0.00238479	salt up
arahy.Tifrunner.gnm2.ann1.5QZF0A	arahy.Tifrunner.gnm2.Arahy.10:29820609-29823232	42.1267	107.134	1.34661	5e-05	0.00238479	salt up
arahy.Tifrunner.gnm2.ann1.5S4QRF	arahy.Tifrunner.gnm2.Arahy.13:105219305-105225797	0.167588	0.688885	2.03935	0.0003	0.0102814	salt up
arahy.Tifrunner.gnm2.ann1.60H2PX	arahy.Tifrunner.gnm2.Arahy.15:1073135-1075830	0.354413	4.80266	3.76033	5e-05	0.00238479	salt up
arahy.Tifrunner.gnm2.ann1.62ETWY	arahy.Tifrunner.gnm2.Arahy.16:147750222-147758295	5.49213	14.2943	1.38001	5e-05	0.00238479	salt up
arahy.Tifrunner.gnm2.ann1.62PPRY	arahy.Tifrunner.gnm2.Arahy.16:105861492-105865335	0.298598	2.86254	3.26102	0.0003	0.0102814	salt up
arahy.Tifrunner.gnm2.ann1.63KD8W	arahy.Tifrunner.gnm2.Arahy.09:90007077-90009549	8.82145	25.0228	1.50415	5e-05	0.00238479	salt up
arahy.Tifrunner.gnm2.ann1.63XNPZ	arahy.Tifrunner.gnm2.Arahy.07:6386860-6401972	2.18055	5.08575	1.22177	5e-05	0.00238479	salt up
arahy.Tifrunner.gnm2.ann1.6413YV	arahy.Tifrunner.gnm2.Arahy.01:7845896-7847308	0.486677	12.0432	4.62911	0.0003	0.0102814	salt up
arahy.Tifrunner.gnm2.ann1.642FWA	arahy.Tifrunner.gnm2.Arahy.04:82407920-82409525	2.31268	12.7328	2.46091	5e-05	0.00238479	salt up
arahy.Tifrunner.gnm2.ann1.66KSYH	arahy.Tifrunner.gnm2.Arahy.08:8067859-8072873	0.303634	1.84059	2.59977	5e-05	0.00238479	salt up
arahy.Tifrunner.gnm2.ann1.67E0CQ	arahy.Tifrunner.gnm2.Arahy.20:12164117-12166900	302.098	614.945	1.02544	0.0007	0.0194103	salt up
arahy.Tifrunner.gnm2.ann1.684P3R	arahy.Tifrunner.gnm2.Arahy.02:5741468-5745614	0.115872	1.18621	3.35575	0.002	0.0414281	salt up
arahy.Tifrunner.gnm2.ann1.686ZKJ	arahy.Tifrunner.gnm2.Arahy.13:144742310-144743771	5.72092	12.4539	1.12228	5e-05	0.00238479	salt up
arahy.Tifrunner.gnm2.ann1.68JQQM	arahy.Tifrunner.gnm2.Arahy.03:21535270-21538862	6.75844	14.4236	1.09367	5e-05	0.00238479	salt up
arahy.Tifrunner.gnm2.ann1.68M1NE	arahy.Tifrunner.gnm2.Arahy.13:119607189-119611363	33.0211	82.6796	1.32414	5e-05	0.00238479	salt up
arahy.Tifrunner.gnm2.ann1.6AY1PL	arahy.Tifrunner.gnm2.Arahy.07:29598926-29601843	1.46842	3.36062	1.19446	0.0012	0.0286381	salt up
arahy.Tifrunner.gnm2.ann1.6B1TLK	arahy.Tifrunner.gnm2.Arahy.02:95722288-95725587	1.02052	3.62199	1.82749	5e-05	0.00238479	salt up
arahy.Tifrunner.gnm2.ann1.6B7DLZ	arahy.Tifrunner.gnm2.Arahy.17:122136517-122138734	1.02043	3.94081	1.94931	5e-05	0.00238479	salt up
arahy.Tifrunner.gnm2.ann1.6C4W0P	arahy.Tifrunner.gnm2.Arahy.20:41371114-41373277	2.53517	5.16887	1.02777	0.00195	0.0406519	salt up
arahy.Tifrunner.gnm2.ann1.6EUV2M	arahy.Tifrunner.gnm2.Arahy.05:91937807-91941720	1.71286	5.04116	1.55735	5e-05	0.00238479	salt up
arahy.Tifrunner.gnm2.ann1.6H61SH	arahy.Tifrunner.gnm2.Arahy.07:18282958-18287618	0.318901	0.933041	1.54883	0.00065	0.0184106	salt up
arahy.Tifrunner.gnm2.ann1.6I0SN9	arahy.Tifrunner.gnm2.Arahy.14:733194-735084	6.84277	19.4643	1.50818	5e-05	0.00238479	salt up
arahy.Tifrunner.gnm2.ann1.6JHV2K	arahy.Tifrunner.gnm2.Arahy.19:152833262-152835201	3.75565	12.3474	1.71707	5e-05	0.00238479	salt up
arahy.Tifrunner.gnm2.ann1.6K442L	arahy.Tifrunner.gnm2.Arahy.13:126961024-126965332	8.40438	16.8218	1.00112	5e-05	0.00238479	salt up
arahy.Tifrunner.gnm2.ann1.6LQ9DQ	arahy.Tifrunner.gnm2.Arahy.10:115289319-115296416	1.0667	5.16497	2.27561	5e-05	0.00238479	salt up
arahy.Tifrunner.gnm2.ann1.6P23NP	arahy.Tifrunner.gnm2.Arahy.01:12559274-12564178	2.7758	5.67469	1.03164	0.0006	0.0172888	salt up
arahy.Tifrunner.gnm2.ann1.6Q3FKA	arahy.Tifrunner.gnm2.Arahy.15:146149601-146154827	6.70392	17.0676	1.34819	5e-05	0.00238479	salt up
arahy.Tifrunner.gnm2.ann1.6S731K	arahy.Tifrunner.gnm2.Arahy.18:14929411-14932003	4.23696	9.59559	1.17934	5e-05	0.00238479	salt up
arahy.Tifrunner.gnm2.ann1.6TI6M9	arahy.Tifrunner.gnm2.Arahy.11:75880282-75886262	5.83584	13.1486	1.17189	5e-05	0.00238479	salt up
arahy.Tifrunner.gnm2.ann1.6TJ5BP	arahy.Tifrunner.gnm2.Arahy.06:1534299-1541893	0.996015	2.51885	1.33852	0.00025	0.00895374	salt up
arahy.Tifrunner.gnm2.ann1.6TQ16C	arahy.Tifrunner.gnm2.Arahy.13:13924941-13927605	0.856386	2.07476	1.27661	0.00235	0.0465358	salt up
arahy.Tifrunner.gnm2.ann1.6U9S6T	arahy.Tifrunner.gnm2.Arahy.02:1308147-1311111	3.80161	11.7606	1.62928	5e-05	0.00238479	salt up
arahy.Tifrunner.gnm2.ann1.6UI1YP	arahy.Tifrunner.gnm2.Arahy.10:107498724-107502192	57.5064	118.116	1.03841	5e-05	0.00238479	salt up
arahy.Tifrunner.gnm2.ann1.6V09A5	arahy.Tifrunner.gnm2.Arahy.10:4393772-4396120	2.47966	5.67046	1.19332	0.0002	0.00750227	salt up
arahy.Tifrunner.gnm2.ann1.6VAW0P	arahy.Tifrunner.gnm2.Arahy.04:105891335-105893719	12.6011	37.8803	1.5879	5e-05	0.00238479	salt up
arahy.Tifrunner.gnm2.ann1.6VNW8E	arahy.Tifrunner.gnm2.Arahy.17:38634817-38635890	0.964989	3.53422	1.87281	0.00095	0.0241693	salt up
arahy.Tifrunner.gnm2.ann1.6VZ2KG	arahy.Tifrunner.gnm2.Arahy.02:99183498-99195568	8.28846	19.3812	1.22548	5e-05	0.00238479	salt up
arahy.Tifrunner.gnm2.ann1.6WXN94	arahy.Tifrunner.gnm2.Arahy.14:126461802-126462828	37.0161	119.117	1.68616	5e-05	0.00238479	salt up
arahy.Tifrunner.gnm2.ann1.6X9KLT	arahy.Tifrunner.gnm2.Arahy.08:14329200-14330133	8.09687	24.6085	1.60372	5e-05	0.00238479	salt up
arahy.Tifrunner.gnm2.ann1.6XTP94	arahy.Tifrunner.gnm2.Arahy.01:37432903-37435845	0.37524	1.89824	2.33878	0.0006	0.0172888	salt up
arahy.Tifrunner.gnm2.ann1.70QJWA	arahy.Tifrunner.gnm2.Arahy.13:28814285-28818479	0.12782	0.893979	2.80613	0.0001	0.00429096	salt up
arahy.Tifrunner.gnm2.ann1.7111XT	arahy.Tifrunner.gnm2.Arahy.05:101079091-101082777	5.20034	12.3543	1.24833	5e-05	0.00238479	salt up
arahy.Tifrunner.gnm2.ann1.71B432	arahy.Tifrunner.gnm2.Arahy.04:81613799-81614178	73.094	285.852	1.96744	5e-05	0.00238479	salt up
arahy.Tifrunner.gnm2.ann1.71GWZM	arahy.Tifrunner.gnm2.Arahy.05:54294907-54295561	19.759	40.2243	1.02556	5e-05	0.00238479	salt up
arahy.Tifrunner.gnm2.ann1.72Q128	arahy.Tifrunner.gnm2.Arahy.15:73452330-73454414	3.75534	9.37247	1.31949	0.0001	0.00429096	salt up
arahy.Tifrunner.gnm2.ann1.73DSWE	arahy.Tifrunner.gnm2.Arahy.19:11614485-11621367	0.669413	3.13875	2.22922	5e-05	0.00238479	salt up
arahy.Tifrunner.gnm2.ann1.743C1F	arahy.Tifrunner.gnm2.Arahy.19:1210168-1213601	3.76483	13.1573	1.80521	5e-05	0.00238479	salt up
arahy.Tifrunner.gnm2.ann1.747ND8	arahy.Tifrunner.gnm2.Arahy.14:5937388-5944818	0.964592	2.48827	1.36715	0.0007	0.0194103	salt up
arahy.Tifrunner.gnm2.ann1.74AGPN	arahy.Tifrunner.gnm2.Arahy.03:3262954-3265411	4.99648	18.9535	1.92348	5e-05	0.00238479	salt up
arahy.Tifrunner.gnm2.ann1.74SC4C	arahy.Tifrunner.gnm2.Arahy.20:144513058-144513808	0.608829	3.80917	2.64537	0.0015	0.0336709	salt up
arahy.Tifrunner.gnm2.ann1.756UXG	arahy.Tifrunner.gnm2.Arahy.16:124412637-124423986	0.430385	1.15714	1.42686	0.002	0.0414281	salt up
arahy.Tifrunner.gnm2.ann1.75SBZZ	arahy.Tifrunner.gnm2.Arahy.13:43398298-43400068	0.234641	1.21161	2.3684	0.00035	0.0115453	salt up
arahy.Tifrunner.gnm2.ann1.76FVS2	arahy.Tifrunner.gnm2.Arahy.07:1161220-1176204	0.760464	4.48713	2.56084	5e-05	0.00238479	salt up
arahy.Tifrunner.gnm2.ann1.77LVUR	arahy.Tifrunner.gnm2.Arahy.13:11630956-11636330	44.7951	98.0125	1.12962	5e-05	0.00238479	salt up
arahy.Tifrunner.gnm2.ann1.780T1G	arahy.Tifrunner.gnm2.Arahy.03:115160476-115167053	1.44036	3.2422	1.17055	5e-05	0.00238479	salt up
arahy.Tifrunner.gnm2.ann1.783Z8G	arahy.Tifrunner.gnm2.Arahy.14:140349642-140350806	118.009	339.951	1.52643	5e-05	0.00238479	salt up
arahy.Tifrunner.gnm2.ann1.78SDCB	arahy.Tifrunner.gnm2.Arahy.17:7292456-7294049	0.225967	3.35507	3.89216	0.00035	0.0115453	salt up
arahy.Tifrunner.gnm2.ann1.79JQUH	arahy.Tifrunner.gnm2.Arahy.04:1065297-1071319	9.91356	25.9957	1.3908	5e-05	0.00238479	salt up
arahy.Tifrunner.gnm2.ann1.7AD34F	arahy.Tifrunner.gnm2.Arahy.02:96583711-96592634	0.0901512	1.54543	4.09952	5e-05	0.00238479	salt up
arahy.Tifrunner.gnm2.ann1.7B17UH	arahy.Tifrunner.gnm2.Arahy.03:140771510-140775072	2.63588	6.64997	1.33507	5e-05	0.00238479	salt up
arahy.Tifrunner.gnm2.ann1.7E4BRJ	arahy.Tifrunner.gnm2.Arahy.20:144465799-144467079	6.9526	20.6142	1.56802	5e-05	0.00238479	salt up
arahy.Tifrunner.gnm2.ann1.7F1JQP	arahy.Tifrunner.gnm2.Arahy.14:16376594-16378203	753.474	2029.62	1.42958	5e-05	0.00238479	salt up
arahy.Tifrunner.gnm2.ann1.7JY60E	arahy.Tifrunner.gnm2.Arahy.11:1684458-1688725	1.63278	3.71561	1.18627	0.00035	0.0115453	salt up
arahy.Tifrunner.gnm2.ann1.7KA6PT	arahy.Tifrunner.gnm2.Arahy.02:99003822-99005528	36.0969	75.4485	1.06362	5e-05	0.00238479	salt up
arahy.Tifrunner.gnm2.ann1.7KC9B9	arahy.Tifrunner.gnm2.Arahy.19:134975343-134977256	1.35557	17.8868	3.72192	5e-05	0.00238479	salt up
arahy.Tifrunner.gnm2.ann1.7KI1S0	arahy.Tifrunner.gnm2.Arahy.16:125473803-125476295	17.6427	40.2838	1.19113	5e-05	0.00238479	salt up
arahy.Tifrunner.gnm2.ann1.7L9DG2	arahy.Tifrunner.gnm2.Arahy.17:51935330-51937334	3.52154	7.19813	1.03141	0.0011	0.0269567	salt up
arahy.Tifrunner.gnm2.ann1.7NSI0A	arahy.Tifrunner.gnm2.Arahy.10:664178-664847	32.3976	70.8629	1.12914	0.00075	0.0204361	salt up
arahy.Tifrunner.gnm2.ann1.7NTE19	arahy.Tifrunner.gnm2.Arahy.12:59783185-59793992	2.5318	29.2128	3.52837	5e-05	0.00238479	salt up
arahy.Tifrunner.gnm2.ann1.7NZ92R	arahy.Tifrunner.gnm2.Arahy.14:28869517-28874530	11.31	28.3188	1.32416	0.00225	0.0450603	salt up
arahy.Tifrunner.gnm2.ann1.7PDR7X	arahy.Tifrunner.gnm2.Arahy.03:37557308-37561009	2.36326	4.84676	1.03624	0.00165	0.0361007	salt up
arahy.Tifrunner.gnm2.ann1.7PS9BN	arahy.Tifrunner.gnm2.Arahy.14:21206740-21210277	0.373881	1.34696	1.84905	0.002	0.0414281	salt up
arahy.Tifrunner.gnm2.ann1.7QB2HQ	arahy.Tifrunner.gnm2.Arahy.18:64082941-64086766	0.469517	3.85414	3.03716	5e-05	0.00238479	salt up
arahy.Tifrunner.gnm2.ann1.7SV4PL	arahy.Tifrunner.gnm2.Arahy.06:3838284-3841861	6.17986	14.2709	1.20743	5e-05	0.00238479	salt up
arahy.Tifrunner.gnm2.ann1.7SV8ZX	arahy.Tifrunner.gnm2.Arahy.14:137523255-137525707	2.19922	6.20106	1.49552	5e-05	0.00238479	salt up
arahy.Tifrunner.gnm2.ann1.7UA4HL	arahy.Tifrunner.gnm2.Arahy.14:21613615-21618991	1.01313	2.06528	1.02752	0.001	0.0251378	salt up
arahy.Tifrunner.gnm2.ann1.7UA8HU	arahy.Tifrunner.gnm2.Arahy.10:116695850-116697767	2.37396	7.2163	1.60396	5e-05	0.00238479	salt up
arahy.Tifrunner.gnm2.ann1.7VUN8S	arahy.Tifrunner.gnm2.Arahy.13:28808624-28812146	0.321934	0.984542	1.61269	0.00135	0.0311624	salt up
arahy.Tifrunner.gnm2.ann1.7WJT5G	arahy.Tifrunner.gnm2.Arahy.10:106236722-106239994	0.340464	1.40041	2.04027	0.00175	0.0376643	salt up
arahy.Tifrunner.gnm2.ann1.7WNE5R	arahy.Tifrunner.gnm2.Arahy.11:73056253-73057951	1.27197	5.03117	1.98383	0.00015	0.0059766	salt up
arahy.Tifrunner.gnm2.ann1.7X7550	arahy.Tifrunner.gnm2.Arahy.18:36036327-36039464	0.272533	1.19948	2.13791	0.0006	0.0172888	salt up
arahy.Tifrunner.gnm2.ann1.80ML42	arahy.Tifrunner.gnm2.Arahy.20:2036703-2039393	0.73667	2.84471	1.94919	0.00015	0.0059766	salt up
arahy.Tifrunner.gnm2.ann1.80NE1D	arahy.Tifrunner.gnm2.Arahy.15:33139939-33142564	6.41727	21.4222	1.73907	5e-05	0.00238479	salt up
arahy.Tifrunner.gnm2.ann1.80NJ1B	arahy.Tifrunner.gnm2.Arahy.17:16346219-16346911	3.04065	11.2518	1.88771	0.00145	0.0328277	salt up
arahy.Tifrunner.gnm2.ann1.81H9V0	arahy.Tifrunner.gnm2.Arahy.17:123167306-123169681	18.1404	73.9334	2.02702	5e-05	0.00238479	salt up
arahy.Tifrunner.gnm2.ann1.82DJJY	arahy.Tifrunner.gnm2.Arahy.13:102354661-102360962	0.182647	0.682323	1.9014	0.00155	0.0344573	salt up
arahy.Tifrunner.gnm2.ann1.83IFXD	arahy.Tifrunner.gnm2.Arahy.16:126403709-126405478	4.19757	21.6146	2.36438	5e-05	0.00238479	salt up
arahy.Tifrunner.gnm2.ann1.85LDPV	arahy.Tifrunner.gnm2.Arahy.10:94354237-94358396	9.69568	20.0669	1.0494	5e-05	0.00238479	salt up
arahy.Tifrunner.gnm2.ann1.8A32B5	arahy.Tifrunner.gnm2.Arahy.01:19461230-19463262	22.1984	49.8254	1.16642	0.0001	0.00429096	salt up
arahy.Tifrunner.gnm2.ann1.8A6SW6	arahy.Tifrunner.gnm2.Arahy.11:135117975-135120632	0.75492	4.07521	2.43248	0.0007	0.0194103	salt up
arahy.Tifrunner.gnm2.ann1.8AL6VH	arahy.Tifrunner.gnm2.Arahy.14:5704770-5713654	0.637406	1.70257	1.41743	0.0004	0.0127753	salt up
arahy.Tifrunner.gnm2.ann1.8AQR6P	arahy.Tifrunner.gnm2.Arahy.19:154266664-154270070	7.83008	16.9662	1.11556	5e-05	0.00238479	salt up
arahy.Tifrunner.gnm2.ann1.8C0M2R	arahy.Tifrunner.gnm2.Arahy.01:102211365-102212957	4.49634	15.2206	1.7592	5e-05	0.00238479	salt up
arahy.Tifrunner.gnm2.ann1.8CWC6D	arahy.Tifrunner.gnm2.Arahy.06:9971784-9977961	7.31937	22.5388	1.62262	5e-05	0.00238479	salt up
arahy.Tifrunner.gnm2.ann1.8D41M7	arahy.Tifrunner.gnm2.Arahy.09:1793476-1796205	0.969119	6.50004	2.7457	5e-05	0.00238479	salt up
arahy.Tifrunner.gnm2.ann1.8I90HC	arahy.Tifrunner.gnm2.Arahy.01:104394554-104401445	2.23323	5.32864	1.25464	0.00095	0.0241693	salt up
arahy.Tifrunner.gnm2.ann1.8I98WG	arahy.Tifrunner.gnm2.Arahy.16:16112993-16116947	1.51191	4.51513	1.57839	5e-05	0.00238479	salt up
arahy.Tifrunner.gnm2.ann1.8KC8J6	arahy.Tifrunner.gnm2.Arahy.02:6021174-6025752	7.98228	18.1154	1.18234	5e-05	0.00238479	salt up
arahy.Tifrunner.gnm2.ann1.8LD30U	arahy.Tifrunner.gnm2.Arahy.01:95590943-95592650	0.146971	1.05258	2.84032	0.00115	0.0277628	salt up
arahy.Tifrunner.gnm2.ann1.8LR0MX	arahy.Tifrunner.gnm2.Arahy.15:22465780-22468990	2.55021	6.0521	1.24682	5e-05	0.00238479	salt up
arahy.Tifrunner.gnm2.ann1.8MB9CM	arahy.Tifrunner.gnm2.Arahy.15:7354267-7357455	7.47336	16.3148	1.12635	5e-05	0.00238479	salt up
arahy.Tifrunner.gnm2.ann1.8PX07I	arahy.Tifrunner.gnm2.Arahy.02:87399838-87408035	1.16947	3.21896	1.46074	0.0001	0.00429096	salt up
arahy.Tifrunner.gnm2.ann1.8Q0NML	arahy.Tifrunner.gnm2.Arahy.03:24779576-24781656	19.3606	39.2405	1.01922	5e-05	0.00238479	salt up
arahy.Tifrunner.gnm2.ann1.8R3K11	arahy.Tifrunner.gnm2.Arahy.19:11733053-11734423	25.5883	51.3596	1.00515	5e-05	0.00238479	salt up
arahy.Tifrunner.gnm2.ann1.8SX3C7	arahy.Tifrunner.gnm2.Arahy.12:120032498-120036855	0.60104	2.98737	2.31334	5e-05	0.00238479	salt up
arahy.Tifrunner.gnm2.ann1.8T23IY	arahy.Tifrunner.gnm2.Arahy.08:34987856-34992219	0.794238	1.78807	1.17076	0.0021	0.0428716	salt up
arahy.Tifrunner.gnm2.ann1.8TG862	arahy.Tifrunner.gnm2.Arahy.03:126473465-126476891	4.73731	21.4916	2.18164	5e-05	0.00238479	salt up
arahy.Tifrunner.gnm2.ann1.8X014Y	arahy.Tifrunner.gnm2.Arahy.18:318469-330410	0.0610898	0.430447	2.81683	0.00115	0.0277628	salt up
arahy.Tifrunner.gnm2.ann1.8XZZ1K	arahy.Tifrunner.gnm2.Arahy.18:21217653-21219161	23.961	53.99	1.172	5e-05	0.00238479	salt up
arahy.Tifrunner.gnm2.ann1.8ZEA2R	arahy.Tifrunner.gnm2.Arahy.19:124506649-124513716	0.851693	4.2259	2.31085	5e-05	0.00238479	salt up
arahy.Tifrunner.gnm2.ann1.908HV2	arahy.Tifrunner.gnm2.Arahy.01:38826101-38828102	6.68945	16.6081	1.31193	0.0001	0.00429096	salt up
arahy.Tifrunner.gnm2.ann1.910QJ9	arahy.Tifrunner.gnm2.Arahy.03:47943011-47946112	8.12628	25.2916	1.63799	5e-05	0.00238479	salt up
arahy.Tifrunner.gnm2.ann1.92CMUS	arahy.Tifrunner.gnm2.Arahy.16:105225144-105229507	1.04074	2.87901	1.46796	0.0006	0.0172888	salt up
arahy.Tifrunner.gnm2.ann1.92LHRM	arahy.Tifrunner.gnm2.Arahy.12:117182501-117185533	0.275392	1.25068	2.18316	0.0001	0.00429096	salt up
arahy.Tifrunner.gnm2.ann1.92UC5T	arahy.Tifrunner.gnm2.Arahy.12:112258713-112263219	0.126986	0.923275	2.86209	0.0014	0.0320142	salt up
arahy.Tifrunner.gnm2.ann1.93JA26	arahy.Tifrunner.gnm2.Arahy.16:19166114-19174254	58.8994	127.718	1.11663	5e-05	0.00238479	salt up
arahy.Tifrunner.gnm2.ann1.94UDPX	arahy.Tifrunner.gnm2.Arahy.09:26842887-26849854	20.8557	46.0347	1.14228	5e-05	0.00238479	salt up
arahy.Tifrunner.gnm2.ann1.967JHU	arahy.Tifrunner.gnm2.Arahy.12:7619027-7624830	34.4606	131.269	1.92951	5e-05	0.00238479	salt up
arahy.Tifrunner.gnm2.ann1.96EVWK	arahy.Tifrunner.gnm2.Arahy.11:141458078-141462592	2.07618	7.11149	1.77622	5e-05	0.00238479	salt up
arahy.Tifrunner.gnm2.ann1.986LRW	arahy.Tifrunner.gnm2.Arahy.05:9141207-9142404	77.7412	169.972	1.12855	0.0001	0.00429096	salt up
arahy.Tifrunner.gnm2.ann1.99YWLM	arahy.Tifrunner.gnm2.Arahy.17:51752450-51752877	4.64959	21.5149	2.21016	0.0009	0.0232104	salt up
arahy.Tifrunner.gnm2.ann1.9BK7Z7	arahy.Tifrunner.gnm2.Arahy.11:16703058-16705316	49.089	100.562	1.03461	5e-05	0.00238479	salt up
arahy.Tifrunner.gnm2.ann1.9DM7NS	arahy.Tifrunner.gnm2.Arahy.14:134460794-134467292	0.850587	2.83039	1.73447	0.00255	0.0492788	salt up
arahy.Tifrunner.gnm2.ann1.9F13RK	arahy.Tifrunner.gnm2.Arahy.15:158922483-158926562	0.269998	0.95171	1.81757	0.0003	0.0102814	salt up
arahy.Tifrunner.gnm2.ann1.9F67EY	arahy.Tifrunner.gnm2.Arahy.06:12937420-12938877	1.0237	3.25445	1.66863	0.00245	0.0479454	salt up
arahy.Tifrunner.gnm2.ann1.9GY1AY	arahy.Tifrunner.gnm2.Arahy.19:134739864-134740625	3.15821	9.47274	1.58468	0.00055	0.0162186	salt up
arahy.Tifrunner.gnm2.ann1.9JW9VH	arahy.Tifrunner.gnm2.Arahy.11:19193111-19198806	0.360552	2.98991	3.05182	5e-05	0.00238479	salt up
arahy.Tifrunner.gnm2.ann1.9KRV5K	arahy.Tifrunner.gnm2.Arahy.02:44423344-44426318	2.00727	6.29994	1.6501	0.0001	0.00429096	salt up
arahy.Tifrunner.gnm2.ann1.9MR3LL	arahy.Tifrunner.gnm2.Arahy.13:139574411-139579779	0.646122	2.84798	2.14006	5e-05	0.00238479	salt up
arahy.Tifrunner.gnm2.ann1.9PR62B	arahy.Tifrunner.gnm2.Arahy.06:3820644-3824182	1.93346	3.90082	1.01259	0.0017	0.0368526	salt up
arahy.Tifrunner.gnm2.ann1.9T4F01	arahy.Tifrunner.gnm2.Arahy.20:2283708-2284092	1.62119	9.99057	2.62351	0.0021	0.0428716	salt up
arahy.Tifrunner.gnm2.ann1.9U8ZL6	arahy.Tifrunner.gnm2.Arahy.04:25794771-25796386	3.14564	8.45095	1.42576	0.0001	0.00429096	salt up
arahy.Tifrunner.gnm2.ann1.9WTJ6Z	arahy.Tifrunner.gnm2.Arahy.11:47202635-47203342	97.552	201.865	1.04915	5e-05	0.00238479	salt up
arahy.Tifrunner.gnm2.ann1.9YR5UX	arahy.Tifrunner.gnm2.Arahy.09:471767-475030	12.7773	31.9355	1.32158	5e-05	0.00238479	salt up
arahy.Tifrunner.gnm2.ann1.9Z75Y4	arahy.Tifrunner.gnm2.Arahy.18:18244332-18248077	4.98851	11.9369	1.25875	5e-05	0.00238479	salt up
arahy.Tifrunner.gnm2.ann1.9ZTQ0N	arahy.Tifrunner.gnm2.Arahy.18:22975006-22977422	1.34509	12.3203	3.19526	5e-05	0.00238479	salt up
arahy.Tifrunner.gnm2.ann1.A0CASP	arahy.Tifrunner.gnm2.Arahy.13:15887202-15890140	0.380447	3.11887	3.03526	5e-05	0.00238479	salt up
arahy.Tifrunner.gnm2.ann1.A0V2WM	arahy.Tifrunner.gnm2.Arahy.20:5321452-5323079	1.483	3.46284	1.22344	0.0026	0.0498896	salt up
arahy.Tifrunner.gnm2.ann1.A1R83D	arahy.Tifrunner.gnm2.Arahy.15:11464737-11467508	2.83166	30.4259	3.42558	5e-05	0.00238479	salt up
arahy.Tifrunner.gnm2.ann1.A21TQ1	arahy.Tifrunner.gnm2.Arahy.06:5380429-5382082	0.687831	3.3254	2.2734	0.0002	0.00750227	salt up
arahy.Tifrunner.gnm2.ann1.A2TTU8	arahy.Tifrunner.gnm2.Arahy.08:36814939-36816915	5.85011	14.2775	1.2872	0.00235	0.0465358	salt up
arahy.Tifrunner.gnm2.ann1.A2TX9B	arahy.Tifrunner.gnm2.Arahy.13:16868316-16871207	0.179855	1.78792	3.31338	5e-05	0.00238479	salt up
arahy.Tifrunner.gnm2.ann1.A37Y50	arahy.Tifrunner.gnm2.Arahy.16:8575619-8578496	4.97771	13.8454	1.47585	5e-05	0.00238479	salt up
arahy.Tifrunner.gnm2.ann1.A3E2K1	arahy.Tifrunner.gnm2.Arahy.15:5581404-5583959	0.115119	2.46771	4.42197	0.0009	0.0232104	salt up
arahy.Tifrunner.gnm2.ann1.A3L5K6	arahy.Tifrunner.gnm2.Arahy.14:140331769-140333574	21.5474	75.8727	1.81607	5e-05	0.00238479	salt up
arahy.Tifrunner.gnm2.ann1.A4MELJ	arahy.Tifrunner.gnm2.Arahy.16:135178095-135184034	1.40512	4.76402	1.76149	5e-05	0.00238479	salt up
arahy.Tifrunner.gnm2.ann1.A4PKT1	arahy.Tifrunner.gnm2.Arahy.15:148098192-148100624	1.59392	4.0729	1.35347	5e-05	0.00238479	salt up
arahy.Tifrunner.gnm2.ann1.A6JL9Q	arahy.Tifrunner.gnm2.Arahy.16:18312622-18317263	1.23057	2.92895	1.25106	0.00085	0.0222956	salt up
arahy.Tifrunner.gnm2.ann1.A6MJL2	arahy.Tifrunner.gnm2.Arahy.10:8314130-8314947	58.4654	205.603	1.81421	5e-05	0.00238479	salt up
arahy.Tifrunner.gnm2.ann1.A6P7Y5	arahy.Tifrunner.gnm2.Arahy.20:433451-447281	2.5582	6.22286	1.28245	0.0001	0.00429096	salt up
arahy.Tifrunner.gnm2.ann1.A8YTMR	arahy.Tifrunner.gnm2.Arahy.15:20861261-20865708	1.77117	6.74412	1.92893	5e-05	0.00238479	salt up
arahy.Tifrunner.gnm2.ann1.A977GK	arahy.Tifrunner.gnm2.Arahy.11:146434902-146436460	2.91283	33.7897	3.53609	5e-05	0.00238479	salt up
arahy.Tifrunner.gnm2.ann1.A9N3QV	arahy.Tifrunner.gnm2.Arahy.06:90980603-90987076	0.665194	1.82182	1.45353	0.0008	0.0213375	salt up
arahy.Tifrunner.gnm2.ann1.AA4P8V	arahy.Tifrunner.gnm2.Arahy.10:1085973-1090739	1.32001	4.27066	1.69391	0.00135	0.0311624	salt up
arahy.Tifrunner.gnm2.ann1.AA4TUV	arahy.Tifrunner.gnm2.Arahy.17:73502594-73506631	0.448079	1.2251	1.45107	0.0009	0.0232104	salt up
arahy.Tifrunner.gnm2.ann1.AAED67	arahy.Tifrunner.gnm2.Arahy.13:36807179-36814701	0.717659	2.26076	1.65544	5e-05	0.00238479	salt up
arahy.Tifrunner.gnm2.ann1.AANK3P	arahy.Tifrunner.gnm2.Arahy.12:108449797-108453558	0.148464	0.875007	2.55918	0.0004	0.0127753	salt up
arahy.Tifrunner.gnm2.ann1.AC20WW	arahy.Tifrunner.gnm2.Arahy.15:158654376-158655532	20.6525	66.8879	1.69543	5e-05	0.00238479	salt up
arahy.Tifrunner.gnm2.ann1.AC3QCD	arahy.Tifrunner.gnm2.Arahy.17:1229692-1237642	5.60661	11.9693	1.09413	0.0009	0.0232104	salt up
arahy.Tifrunner.gnm2.ann1.AC77RP	arahy.Tifrunner.gnm2.Arahy.14:92665153-92665545	110.903	432.343	1.96288	5e-05	0.00238479	salt up
arahy.Tifrunner.gnm2.ann1.AD0Y88	arahy.Tifrunner.gnm2.Arahy.04:1050281-1061378	3.1196	6.35832	1.02728	5e-05	0.00238479	salt up
arahy.Tifrunner.gnm2.ann1.AF4FIK	arahy.Tifrunner.gnm2.Arahy.13:3933965-3937738	15.4382	33.0635	1.09873	5e-05	0.00238479	salt up
arahy.Tifrunner.gnm2.ann1.AIPG34	arahy.Tifrunner.gnm2.Arahy.03:135459471-135460927	0.756297	2.50703	1.72895	0.00125	0.029427	salt up
arahy.Tifrunner.gnm2.ann1.AJHZ7J	arahy.Tifrunner.gnm2.Arahy.04:123785158-123789823	1.04764	2.26056	1.10953	0.00075	0.0204361	salt up
arahy.Tifrunner.gnm2.ann1.ANC9X6	arahy.Tifrunner.gnm2.Arahy.12:21812901-21816844	0.551336	1.40788	1.35252	0.0021	0.0428716	salt up
arahy.Tifrunner.gnm2.ann1.AS50A0	arahy.Tifrunner.gnm2.Arahy.09:103426373-103437270	16.8868	44.3242	1.3922	5e-05	0.00238479	salt up
arahy.Tifrunner.gnm2.ann1.AT5SE4	arahy.Tifrunner.gnm2.Arahy.16:1095352-1095679	5.90324	63.1773	3.41983	5e-05	0.00238479	salt up
arahy.Tifrunner.gnm2.ann1.AWY9EV	arahy.Tifrunner.gnm2.Arahy.03:48234884-48240708	108.45	242.591	1.1615	0.00025	0.00895374	salt up
arahy.Tifrunner.gnm2.ann1.AY8I6Y	arahy.Tifrunner.gnm2.Arahy.19:155464255-155466032	0.688325	1.92671	1.48498	0.0013	0.0303086	salt up
arahy.Tifrunner.gnm2.ann1.B0Q1WP	arahy.Tifrunner.gnm2.Arahy.13:142837702-142840544	0.878158	5.95438	2.7614	5e-05	0.00238479	salt up
arahy.Tifrunner.gnm2.ann1.B0SKQG	arahy.Tifrunner.gnm2.Arahy.16:105730150-105738527	9.55253	23.9636	1.32689	5e-05	0.00238479	salt up
arahy.Tifrunner.gnm2.ann1.B1GHBY	arahy.Tifrunner.gnm2.Arahy.19:29943154-29944992	0.330871	2.50811	2.92226	5e-05	0.00238479	salt up
arahy.Tifrunner.gnm2.ann1.B1X1LX	arahy.Tifrunner.gnm2.scaffold_36:20919-22517	3.99524	31.1851	2.9645	5e-05	0.00238479	salt up
arahy.Tifrunner.gnm2.ann1.B26H97	arahy.Tifrunner.gnm2.Arahy.02:7023459-7025519	4.26495	14.4346	1.75892	5e-05	0.00238479	salt up
arahy.Tifrunner.gnm2.ann1.B2PPBR	arahy.Tifrunner.gnm2.Arahy.15:19691905-19692463	1.86609	9.64455	2.3697	0.0002	0.00750227	salt up
arahy.Tifrunner.gnm2.ann1.B39D2B	arahy.Tifrunner.gnm2.Arahy.15:22614679-22621645	3.33027	8.9176	1.42101	5e-05	0.00238479	salt up
arahy.Tifrunner.gnm2.ann1.B60I9T	arahy.Tifrunner.gnm2.Arahy.12:4150738-4152130	3.17878	15.437	2.27985	5e-05	0.00238479	salt up
arahy.Tifrunner.gnm2.ann1.B6E5H4	arahy.Tifrunner.gnm2.Arahy.13:131238754-131240766	0.69812	4.23601	2.60116	5e-05	0.00238479	salt up
arahy.Tifrunner.gnm2.ann1.B9BAGZ	arahy.Tifrunner.gnm2.Arahy.07:1831247-1833993	2.85286	16.8528	2.5625	5e-05	0.00238479	salt up
arahy.Tifrunner.gnm2.ann1.B9NP0R	arahy.Tifrunner.gnm2.Arahy.15:123632975-123638065	2.70438	7.18534	1.40976	5e-05	0.00238479	salt up
arahy.Tifrunner.gnm2.ann1.BAFS43	arahy.Tifrunner.gnm2.Arahy.20:8497741-8499738	5.98415	21.6636	1.85606	5e-05	0.00238479	salt up
arahy.Tifrunner.gnm2.ann1.BD6PFY	arahy.Tifrunner.gnm2.Arahy.05:90785472-90788279	0.748562	1.92749	1.36453	0.00155	0.0344573	salt up
arahy.Tifrunner.gnm2.ann1.BDJ8VI	arahy.Tifrunner.gnm2.Arahy.04:11393636-11404953	0.794343	2.70682	1.76877	5e-05	0.00238479	salt up
arahy.Tifrunner.gnm2.ann1.BE9V1M	arahy.Tifrunner.gnm2.Arahy.01:39959541-39962295	0.631165	2.08948	1.72706	0.0002	0.00750227	salt up
arahy.Tifrunner.gnm2.ann1.BFH9GR	arahy.Tifrunner.gnm2.Arahy.07:3789456-3792901	10.6798	25.8447	1.27498	5e-05	0.00238479	salt up
arahy.Tifrunner.gnm2.ann1.BGR17W	arahy.Tifrunner.gnm2.Arahy.20:8398461-8399994	14.584	57.1932	1.97146	5e-05	0.00238479	salt up
arahy.Tifrunner.gnm2.ann1.BH7WK9	arahy.Tifrunner.gnm2.Arahy.12:120438569-120440574	0.283821	4.47083	3.97749	5e-05	0.00238479	salt up
arahy.Tifrunner.gnm2.ann1.BH8J5B	arahy.Tifrunner.gnm2.Arahy.03:25621354-25623197	2.63829	6.91494	1.39011	5e-05	0.00238479	salt up
arahy.Tifrunner.gnm2.ann1.BH9QW3	arahy.Tifrunner.gnm2.Arahy.01:66876378-66879401	0.676104	1.65857	1.29463	0.00175	0.0376643	salt up
arahy.Tifrunner.gnm2.ann1.BI8WMI	arahy.Tifrunner.gnm2.Arahy.15:1531436-1538792	3.24606	17.8291	2.45747	5e-05	0.00238479	salt up
arahy.Tifrunner.gnm2.ann1.BISG48	arahy.Tifrunner.gnm2.Arahy.19:519499-523230	2.22053	5.87827	1.40448	5e-05	0.00238479	salt up
arahy.Tifrunner.gnm2.ann1.BPY5MM	arahy.Tifrunner.gnm2.Arahy.09:111644653-111647896	2.00415	4.45426	1.15219	0.00045	0.013971	salt up
arahy.Tifrunner.gnm2.ann1.BS9BXS	arahy.Tifrunner.gnm2.Arahy.14:92110334-92111704	54.8263	137.44	1.32586	5e-05	0.00238479	salt up
arahy.Tifrunner.gnm2.ann1.BSR962	arahy.Tifrunner.gnm2.Arahy.20:757253-761861	7.14383	14.9776	1.06804	5e-05	0.00238479	salt up
arahy.Tifrunner.gnm2.ann1.BSUN0E	arahy.Tifrunner.gnm2.Arahy.20:142169481-142171931	14.4332	46.7843	1.69663	5e-05	0.00238479	salt up
arahy.Tifrunner.gnm2.ann1.BT3P13	arahy.Tifrunner.gnm2.Arahy.18:95001738-95015666	3.09655	12.5449	2.01836	5e-05	0.00238479	salt up
arahy.Tifrunner.gnm2.ann1.BT3SBM	arahy.Tifrunner.gnm2.Arahy.04:5049539-5050778	2.23643	10.0708	2.17091	5e-05	0.00238479	salt up
arahy.Tifrunner.gnm2.ann1.BV32DL	arahy.Tifrunner.gnm2.Arahy.03:4765331-4768717	2.05946	6.26645	1.60538	5e-05	0.00238479	salt up
arahy.Tifrunner.gnm2.ann1.BWZ3C4	arahy.Tifrunner.gnm2.Arahy.13:468690-471103	15.9106	32.7013	1.03936	0.00015	0.0059766	salt up
arahy.Tifrunner.gnm2.ann1.BX3WDU	arahy.Tifrunner.gnm2.Arahy.05:112439877-112442553	0.0837513	0.604088	2.85058	0.0025	0.0486402	salt up
arahy.Tifrunner.gnm2.ann1.BX7IVG	arahy.Tifrunner.gnm2.Arahy.08:37245523-37249366	7.41566	17.4659	1.2359	5e-05	0.00238479	salt up
arahy.Tifrunner.gnm2.ann1.BYBI66	arahy.Tifrunner.gnm2.Arahy.15:137266091-137274737	3.04029	6.13745	1.01343	0.00045	0.013971	salt up
arahy.Tifrunner.gnm2.ann1.BZZQ7R	arahy.Tifrunner.gnm2.Arahy.11:141960538-141964812	1.29825	3.63175	1.4841	0.00015	0.0059766	salt up
arahy.Tifrunner.gnm2.ann1.C0GJWT	arahy.Tifrunner.gnm2.Arahy.19:153621629-153625175	0.355022	1.22044	1.78142	0.0005	0.0151295	salt up
arahy.Tifrunner.gnm2.ann1.C0Q7J8	arahy.Tifrunner.gnm2.Arahy.14:137793648-137796453	2.2682	4.73282	1.06115	0.0021	0.0428716	salt up
arahy.Tifrunner.gnm2.ann1.C0Z8UU	arahy.Tifrunner.gnm2.Arahy.13:3675467-3684566	4.59405	11.6975	1.34836	0.00055	0.0162186	salt up
arahy.Tifrunner.gnm2.ann1.C14R7W	arahy.Tifrunner.gnm2.Arahy.18:13909561-13914671	4.84162	10.3384	1.09445	5e-05	0.00238479	salt up
arahy.Tifrunner.gnm2.ann1.C1V79H	arahy.Tifrunner.gnm2.Arahy.18:2432924-2434288	9.1421	18.6803	1.03092	0.00015	0.0059766	salt up
arahy.Tifrunner.gnm2.ann1.C3F51K	arahy.Tifrunner.gnm2.Arahy.13:35145391-35150072	1.86333	5.4017	1.53553	5e-05	0.00238479	salt up
arahy.Tifrunner.gnm2.ann1.C3IVFD	arahy.Tifrunner.gnm2.Arahy.08:28592616-28593117	9.47005	23.2105	1.29333	0.0005	0.0151295	salt up
arahy.Tifrunner.gnm2.ann1.C6FBGW	arahy.Tifrunner.gnm2.Arahy.18:431568-433743	0.114711	1.36519	3.57303	0.0002	0.00750227	salt up
arahy.Tifrunner.gnm2.ann1.C70Y3X	arahy.Tifrunner.gnm2.Arahy.14:117997187-117999348	0.727296	10.3689	3.83358	5e-05	0.00238479	salt up
arahy.Tifrunner.gnm2.ann1.C8B0BF	arahy.Tifrunner.gnm2.Arahy.19:5808268-5813998	0.602642	2.68966	2.15805	5e-05	0.00238479	salt up
arahy.Tifrunner.gnm2.ann1.C8MUVV	arahy.Tifrunner.gnm2.Arahy.05:109097238-109104725	1.63411	3.51291	1.10416	0.0009	0.0232104	salt up
arahy.Tifrunner.gnm2.ann1.C8PGGG	arahy.Tifrunner.gnm2.Arahy.17:3485987-3490527	0.165988	0.543041	1.70998	0.0009	0.0232104	salt up
arahy.Tifrunner.gnm2.ann1.CG2Z4D	arahy.Tifrunner.gnm2.Arahy.13:144502016-144502807	64.4802	151.707	1.23436	5e-05	0.00238479	salt up
arahy.Tifrunner.gnm2.ann1.CH6NMW	arahy.Tifrunner.gnm2.Arahy.07:77194239-77196246	3.19596	11.3374	1.82677	5e-05	0.00238479	salt up
arahy.Tifrunner.gnm2.ann1.CIB6XC	arahy.Tifrunner.gnm2.Arahy.13:1841063-1843001	39.1288	100.087	1.35495	5e-05	0.00238479	salt up
arahy.Tifrunner.gnm2.ann1.CM4ZWM	arahy.Tifrunner.gnm2.Arahy.04:21262323-21264716	0.272071	1.45377	2.41774	0.0002	0.00750227	salt up
arahy.Tifrunner.gnm2.ann1.CP8NPA	arahy.Tifrunner.gnm2.Arahy.15:158328866-158332322	8.5481	19.0405	1.1554	5e-05	0.00238479	salt up
arahy.Tifrunner.gnm2.ann1.CQ1FSZ	arahy.Tifrunner.gnm2.Arahy.01:10554870-10563778	0.0492196	0.678627	3.78531	0.001	0.0251378	salt up
arahy.Tifrunner.gnm2.ann1.CR3DPP	arahy.Tifrunner.gnm2.Arahy.19:134758251-134759938	8.60008	38.1216	2.14819	5e-05	0.00238479	salt up
arahy.Tifrunner.gnm2.ann1.CSED6M	arahy.Tifrunner.gnm2.Arahy.10:708033-711765	5.97068	17.2605	1.5315	5e-05	0.00238479	salt up
arahy.Tifrunner.gnm2.ann1.CW49P6	arahy.Tifrunner.gnm2.Arahy.09:58929948-58935673	0.140045	2.69444	4.26603	5e-05	0.00238479	salt up
arahy.Tifrunner.gnm2.ann1.CYY94F	arahy.Tifrunner.gnm2.Arahy.10:68232912-68239247	0.863005	2.32254	1.42826	0.00155	0.0344573	salt up
arahy.Tifrunner.gnm2.ann1.CZ3U7F	arahy.Tifrunner.gnm2.Arahy.01:12168316-12172990	6.58328	13.858	1.07384	5e-05	0.00238479	salt up
arahy.Tifrunner.gnm2.ann1.CZ9TB2	arahy.Tifrunner.gnm2.Arahy.05:23759565-23768811	2.56606	5.54469	1.11155	0.00015	0.0059766	salt up
arahy.Tifrunner.gnm2.ann1.D15G2D	arahy.Tifrunner.gnm2.Arahy.16:13336044-13339610	1.11344	3.5235	1.66199	5e-05	0.00238479	salt up
arahy.Tifrunner.gnm2.ann1.D2YYPY	arahy.Tifrunner.gnm2.Arahy.13:19967755-19970197	2.22451	6.06132	1.44614	5e-05	0.00238479	salt up
arahy.Tifrunner.gnm2.ann1.D324NA	arahy.Tifrunner.gnm2.Arahy.01:101656585-101666983	41.1863	100.61	1.28853	5e-05	0.00238479	salt up
arahy.Tifrunner.gnm2.ann1.D3QJB3	arahy.Tifrunner.gnm2.Arahy.04:125867673-125868781	4.6256	16.0259	1.7927	5e-05	0.00238479	salt up
arahy.Tifrunner.gnm2.ann1.D3S8RY	arahy.Tifrunner.gnm2.Arahy.17:125240241-125240748	1.59766	8.15096	2.35101	0.0003	0.0102814	salt up
arahy.Tifrunner.gnm2.ann1.D46YI6	arahy.Tifrunner.gnm2.Arahy.17:51914012-51917340	2.19016	4.46256	1.02684	0.0011	0.0269567	salt up
arahy.Tifrunner.gnm2.ann1.D4N0FV	arahy.Tifrunner.gnm2.Arahy.13:4113525-4122999	0.231295	0.944763	2.03022	0.00075	0.0204361	salt up
arahy.Tifrunner.gnm2.ann1.D4PR4R	arahy.Tifrunner.gnm2.Arahy.13:4662706-4666227	2.00005	5.35383	1.42054	5e-05	0.00238479	salt up
arahy.Tifrunner.gnm2.ann1.D6JQQQ	arahy.Tifrunner.gnm2.Arahy.01:97479145-97491652	1.72414	3.49171	1.01806	0.002	0.0414281	salt up
arahy.Tifrunner.gnm2.ann1.D6P5A9	arahy.Tifrunner.gnm2.Arahy.10:59827160-59827880	1.72818	5.84972	1.75911	0.002	0.0414281	salt up
arahy.Tifrunner.gnm2.ann1.D8EAZD	arahy.Tifrunner.gnm2.Arahy.17:124849040-124850383	3.34989	9.61693	1.52146	0.0001	0.00429096	salt up
arahy.Tifrunner.gnm2.ann1.D8HQTE	arahy.Tifrunner.gnm2.Arahy.13:5317791-5329113	1.69275	5.94008	1.81111	0.00245	0.0479454	salt up
arahy.Tifrunner.gnm2.ann1.D8MM68	arahy.Tifrunner.gnm2.Arahy.03:7788680-7790903	0.640064	1.80544	1.49606	0.00255	0.0492788	salt up
arahy.Tifrunner.gnm2.ann1.D8W1EX	arahy.Tifrunner.gnm2.Arahy.12:24905171-24920928	3.93874	13.9133	1.82066	5e-05	0.00238479	salt up
arahy.Tifrunner.gnm2.ann1.DA1J6X	arahy.Tifrunner.gnm2.Arahy.07:54426159-54428421	5.29808	41.2614	2.96125	5e-05	0.00238479	salt up
arahy.Tifrunner.gnm2.ann1.DB172U	arahy.Tifrunner.gnm2.Arahy.01:94185528-94191898	4.93936	11.6927	1.24321	5e-05	0.00238479	salt up
arahy.Tifrunner.gnm2.ann1.DC2GX7	arahy.Tifrunner.gnm2.Arahy.08:45451303-45453938	4.27272	11.6694	1.4495	5e-05	0.00238479	salt up
arahy.Tifrunner.gnm2.ann1.DCJ864	arahy.Tifrunner.gnm2.Arahy.18:380024-390687	0.138354	1.77802	3.68384	5e-05	0.00238479	salt up
arahy.Tifrunner.gnm2.ann1.DFS8IZ	arahy.Tifrunner.gnm2.Arahy.17:122083332-122085549	3.83416	9.22933	1.26732	0.0001	0.00429096	salt up
arahy.Tifrunner.gnm2.ann1.DG580Z	arahy.Tifrunner.gnm2.Arahy.15:5305645-5308878	0.0806856	1.4762	4.19343	5e-05	0.00238479	salt up
arahy.Tifrunner.gnm2.ann1.DGK5DJ	arahy.Tifrunner.gnm2.Arahy.15:5743841-5745085	4.49442	24.3584	2.43821	5e-05	0.00238479	salt up
arahy.Tifrunner.gnm2.ann1.DI5QT1	arahy.Tifrunner.gnm2.Arahy.16:118559007-118560907	0.510653	3.48119	2.76917	0.00035	0.0115453	salt up
arahy.Tifrunner.gnm2.ann1.DJH8FA	arahy.Tifrunner.gnm2.Arahy.17:54186329-54190197	20.1543	41.958	1.05786	5e-05	0.00238479	salt up
arahy.Tifrunner.gnm2.ann1.DKBS4X	arahy.Tifrunner.gnm2.Arahy.17:2165420-2170093	8.27144	16.9971	1.03908	5e-05	0.00238479	salt up
arahy.Tifrunner.gnm2.ann1.DL173G	arahy.Tifrunner.gnm2.Arahy.03:132450430-132451063	14.1753	38.6028	1.44532	5e-05	0.00238479	salt up
arahy.Tifrunner.gnm2.ann1.DLXF41	arahy.Tifrunner.gnm2.Arahy.01:98965020-98968002	3.42702	18.6198	2.44182	5e-05	0.00238479	salt up
arahy.Tifrunner.gnm2.ann1.DM6804	arahy.Tifrunner.gnm2.Arahy.10:73444658-73446385	46.0334	135.01	1.55231	5e-05	0.00238479	salt up
arahy.Tifrunner.gnm2.ann1.DPQ6SD	arahy.Tifrunner.gnm2.Arahy.09:91123960-91127216	2.25119	5.91523	1.39375	5e-05	0.00238479	salt up
arahy.Tifrunner.gnm2.ann1.DRAR7X	arahy.Tifrunner.gnm2.Arahy.09:108703555-108706162	2.43676	5.70787	1.22799	0.0007	0.0194103	salt up
arahy.Tifrunner.gnm2.ann1.DSNA77	arahy.Tifrunner.gnm2.Arahy.13:31954658-31961069	12.04	31.4545	1.38543	5e-05	0.00238479	salt up
arahy.Tifrunner.gnm2.ann1.DV54YZ	arahy.Tifrunner.gnm2.scaffold_113:31024-33252	0.986513	2.94244	1.5766	0.00015	0.0059766	salt up
arahy.Tifrunner.gnm2.ann1.DVQ9X5	arahy.Tifrunner.gnm2.Arahy.06:7377203-7380643	1.61579	5.12417	1.66508	5e-05	0.00238479	salt up
arahy.Tifrunner.gnm2.ann1.DW5R15	arahy.Tifrunner.gnm2.Arahy.01:66951760-66952269	25.5045	52.759	1.04866	0.00205	0.0421726	salt up
arahy.Tifrunner.gnm2.ann1.DW6JLP	arahy.Tifrunner.gnm2.Arahy.01:38963172-38973527	78.363	167.761	1.09816	0.00075	0.0204361	salt up
arahy.Tifrunner.gnm2.ann1.DXQS2Y	arahy.Tifrunner.gnm2.Arahy.12:120263792-120270301	0.100205	1.13848	3.50609	5e-05	0.00238479	salt up
arahy.Tifrunner.gnm2.ann1.DY04PW	arahy.Tifrunner.gnm2.Arahy.13:121036022-121038565	1.00973	2.76202	1.45175	0.00015	0.0059766	salt up
arahy.Tifrunner.gnm2.ann1.DY968D	arahy.Tifrunner.gnm2.Arahy.03:3212461-3215479	1.15266	6.63861	2.52592	5e-05	0.00238479	salt up
arahy.Tifrunner.gnm2.ann1.DYR849	arahy.Tifrunner.gnm2.Arahy.09:17866546-17869232	0.130345	1.51606	3.53992	0.00235	0.0465358	salt up
arahy.Tifrunner.gnm2.ann1.DYV97M	arahy.Tifrunner.gnm2.Arahy.14:5252336-5254462	5.19201	12.5233	1.27025	0.0002	0.00750227	salt up
arahy.Tifrunner.gnm2.ann1.DZ16HD	arahy.Tifrunner.gnm2.Arahy.03:128732336-128734514	0.392628	1.88296	2.26177	5e-05	0.00238479	salt up
arahy.Tifrunner.gnm2.ann1.E02I8A	arahy.Tifrunner.gnm2.Arahy.03:47691818-47700918	11.4693	50.5105	2.1388	5e-05	0.00238479	salt up
arahy.Tifrunner.gnm2.ann1.E1PJGH	arahy.Tifrunner.gnm2.Arahy.12:103382598-103385573	1.44507	3.36955	1.22142	0.0001	0.00429096	salt up
arahy.Tifrunner.gnm2.ann1.E25VMK	arahy.Tifrunner.gnm2.Arahy.05:7418080-7421042	0.591562	1.62186	1.45505	0.0004	0.0127753	salt up
arahy.Tifrunner.gnm2.ann1.E34YE0	arahy.Tifrunner.gnm2.Arahy.13:11296427-11298878	0.497988	13.594	4.77071	5e-05	0.00238479	salt up
arahy.Tifrunner.gnm2.ann1.E3T7T1	arahy.Tifrunner.gnm2.Arahy.10:30631076-30634529	1.9119	4.36699	1.19164	0.0011	0.0269567	salt up
arahy.Tifrunner.gnm2.ann1.E3VS3U	arahy.Tifrunner.gnm2.Arahy.17:17340877-17343332	0.693223	4.34578	2.64822	5e-05	0.00238479	salt up
arahy.Tifrunner.gnm2.ann1.E4CLSM	arahy.Tifrunner.gnm2.Arahy.15:15136077-15138924	11.4556	25.0255	1.12735	5e-05	0.00238479	salt up
arahy.Tifrunner.gnm2.ann1.E4YT9U	arahy.Tifrunner.gnm2.Arahy.13:129014864-129018838	0.230752	2.01531	3.12659	5e-05	0.00238479	salt up
arahy.Tifrunner.gnm2.ann1.E5IAKT	arahy.Tifrunner.gnm2.Arahy.11:147654910-147658977	0.0522051	0.889875	4.09134	0.00045	0.013971	salt up
arahy.Tifrunner.gnm2.ann1.E6SYR7	arahy.Tifrunner.gnm2.Arahy.14:109311797-109312982	3.60418	10.4046	1.52948	5e-05	0.00238479	salt up
arahy.Tifrunner.gnm2.ann1.E862VI	arahy.Tifrunner.gnm2.Arahy.19:157285089-157290593	0.304678	1.16664	1.937	0.00135	0.0311624	salt up
arahy.Tifrunner.gnm2.ann1.E8CC8A	arahy.Tifrunner.gnm2.Arahy.08:35083818-35089534	67.6851	153.336	1.17979	5e-05	0.00238479	salt up
arahy.Tifrunner.gnm2.ann1.E8ZNRS	arahy.Tifrunner.gnm2.Arahy.18:18175875-18178628	4.0928	8.28591	1.01757	0.00015	0.0059766	salt up
arahy.Tifrunner.gnm2.ann1.EBNM3F	arahy.Tifrunner.gnm2.Arahy.06:103354182-103361022	2.14558	24.4853	3.51247	5e-05	0.00238479	salt up
arahy.Tifrunner.gnm2.ann1.EE4B44	arahy.Tifrunner.gnm2.Arahy.18:130300806-130304827	1.74821	3.74542	1.09925	0.00035	0.0115453	salt up
arahy.Tifrunner.gnm2.ann1.EH9MEX	arahy.Tifrunner.gnm2.Arahy.01:100266401-100270889	1.25835	2.6172	1.0565	0.0011	0.0269567	salt up
arahy.Tifrunner.gnm2.ann1.EHR7LK	arahy.Tifrunner.gnm2.Arahy.09:111990992-111991642	12.3758	51.377	2.0536	0.00105	0.0260343	salt up
arahy.Tifrunner.gnm2.ann1.EJ2SUS	arahy.Tifrunner.gnm2.Arahy.18:12471454-12477326	6.65494	14.838	1.1568	5e-05	0.00238479	salt up
arahy.Tifrunner.gnm2.ann1.EL2JAL	arahy.Tifrunner.gnm2.Arahy.06:7770729-7775238	5.71695	12.3813	1.11485	5e-05	0.00238479	salt up
arahy.Tifrunner.gnm2.ann1.ELM81N	arahy.Tifrunner.gnm2.Arahy.15:18679367-18691030	0.261066	1.31503	2.33261	5e-05	0.00238479	salt up
arahy.Tifrunner.gnm2.ann1.EMWD5T	arahy.Tifrunner.gnm2.Arahy.05:34477633-34484130	6.25355	15.2247	1.28367	5e-05	0.00238479	salt up
arahy.Tifrunner.gnm2.ann1.EP35YN	arahy.Tifrunner.gnm2.Arahy.18:126738806-126740873	7.45387	18.6623	1.32406	5e-05	0.00238479	salt up
arahy.Tifrunner.gnm2.ann1.EQ31PG	arahy.Tifrunner.gnm2.Arahy.11:5035829-5042184	0.535297	1.33887	1.32261	0.00055	0.0162186	salt up
arahy.Tifrunner.gnm2.ann1.EQC575	arahy.Tifrunner.gnm2.Arahy.14:32319614-32326940	0.583619	1.90504	1.70673	5e-05	0.00238479	salt up
arahy.Tifrunner.gnm2.ann1.ET3TLD	arahy.Tifrunner.gnm2.Arahy.02:40877108-40882551	0.633279	1.64751	1.37937	0.0021	0.0428716	salt up
arahy.Tifrunner.gnm2.ann1.EXY78R	arahy.Tifrunner.gnm2.Arahy.08:16682475-16684568	0.741342	7.57799	3.3536	5e-05	0.00238479	salt up
arahy.Tifrunner.gnm2.ann1.EYA3YN	arahy.Tifrunner.gnm2.Arahy.10:116760865-116762151	24.6809	81.7763	1.72829	5e-05	0.00238479	salt up
arahy.Tifrunner.gnm2.ann1.EYN48E	arahy.Tifrunner.gnm2.Arahy.12:117124895-117128659	3.14808	12.1407	1.94731	5e-05	0.00238479	salt up
arahy.Tifrunner.gnm2.ann1.EZ0DFJ	arahy.Tifrunner.gnm2.Arahy.03:131572727-131574281	5.09227	33.3352	2.71067	5e-05	0.00238479	salt up
arahy.Tifrunner.gnm2.ann1.EZ6YKV	arahy.Tifrunner.gnm2.Arahy.10:6263808-6267697	3.72899	7.95882	1.09377	5e-05	0.00238479	salt up
arahy.Tifrunner.gnm2.ann1.F00D26	arahy.Tifrunner.gnm2.Arahy.14:142815655-142824414	0.165819	0.760065	2.19652	5e-05	0.00238479	salt up
arahy.Tifrunner.gnm2.ann1.F0DT7Y	arahy.Tifrunner.gnm2.Arahy.06:118422854-118425547	0.552209	4.36698	2.98335	5e-05	0.00238479	salt up
arahy.Tifrunner.gnm2.ann1.F2MSTS	arahy.Tifrunner.gnm2.Arahy.20:137996852-137999585	0.306633	2.49403	3.02389	5e-05	0.00238479	salt up
arahy.Tifrunner.gnm2.ann1.F37GPL	arahy.Tifrunner.gnm2.Arahy.02:3138069-3142154	2.66003	5.65201	1.08732	0.00135	0.0311624	salt up
arahy.Tifrunner.gnm2.ann1.F3V3NK	arahy.Tifrunner.gnm2.Arahy.03:129131827-129133223	9.23308	27.6083	1.58022	5e-05	0.00238479	salt up
arahy.Tifrunner.gnm2.ann1.F5D7CA	arahy.Tifrunner.gnm2.Arahy.03:129481790-129482901	4.70536	41.5296	3.14176	5e-05	0.00238479	salt up
arahy.Tifrunner.gnm2.ann1.F5KP1I	arahy.Tifrunner.gnm2.Arahy.09:108590693-108592971	1.75139	5.8235	1.73339	5e-05	0.00238479	salt up
arahy.Tifrunner.gnm2.ann1.F5KW1T	arahy.Tifrunner.gnm2.Arahy.04:7587741-7590718	0.0686621	1.62098	4.56121	0.002	0.0414281	salt up
arahy.Tifrunner.gnm2.ann1.F6ULXY	arahy.Tifrunner.gnm2.Arahy.15:9907625-9912399	0.914016	1.97574	1.1121	0.0007	0.0194103	salt up
arahy.Tifrunner.gnm2.ann1.F71Y9J	arahy.Tifrunner.gnm2.Arahy.15:142117640-142120244	8.99165	21.0682	1.22841	5e-05	0.00238479	salt up
arahy.Tifrunner.gnm2.ann1.F7SDYX	arahy.Tifrunner.gnm2.Arahy.17:132410014-132412532	0.214233	3.06631	3.83925	0.0017	0.0368526	salt up
arahy.Tifrunner.gnm2.ann1.F7W7FE	arahy.Tifrunner.gnm2.Arahy.11:55934900-55937784	5.6646	17.0419	1.58904	5e-05	0.00238479	salt up
arahy.Tifrunner.gnm2.ann1.F84X5J	arahy.Tifrunner.gnm2.Arahy.16:123378785-123382729	0.379031	1.25993	1.73296	0.0008	0.0213375	salt up
arahy.Tifrunner.gnm2.ann1.F8LB2J	arahy.Tifrunner.gnm2.Arahy.10:6750626-6752500	190.751	495.082	1.37598	5e-05	0.00238479	salt up
arahy.Tifrunner.gnm2.ann1.F8NNTU	arahy.Tifrunner.gnm2.Arahy.08:25217666-25220723	3.41907	10.784	1.65722	5e-05	0.00238479	salt up
arahy.Tifrunner.gnm2.ann1.F9GNLP	arahy.Tifrunner.gnm2.Arahy.07:66583060-66589872	3.00348	7.79439	1.3758	5e-05	0.00238479	salt up
arahy.Tifrunner.gnm2.ann1.FC0UQU	arahy.Tifrunner.gnm2.Arahy.16:38964150-38965836	9.49757	20.0449	1.07761	0.001	0.0251378	salt up
arahy.Tifrunner.gnm2.ann1.FECP0X	arahy.Tifrunner.gnm2.Arahy.16:30240477-30242702	0.472637	1.86198	1.97803	0.00035	0.0115453	salt up
arahy.Tifrunner.gnm2.ann1.FEIE9Q	arahy.Tifrunner.gnm2.Arahy.12:36391193-36395373	1.175	3.16264	1.42847	0.00105	0.0260343	salt up
arahy.Tifrunner.gnm2.ann1.FH44NZ	arahy.Tifrunner.gnm2.Arahy.01:105818610-105832526	3.04512	16.0078	2.3942	5e-05	0.00238479	salt up
arahy.Tifrunner.gnm2.ann1.FMR35J	arahy.Tifrunner.gnm2.Arahy.05:108452752-108459140	2.05887	4.6176	1.16529	0.0001	0.00429096	salt up
arahy.Tifrunner.gnm2.ann1.FMU3NZ	arahy.Tifrunner.gnm2.Arahy.14:141822210-141826220	0.103086	0.839567	3.0258	0.0002	0.00750227	salt up
arahy.Tifrunner.gnm2.ann1.FNUG0A	arahy.Tifrunner.gnm2.Arahy.01:98330162-98333375	1.1221	3.7709	1.7487	0.0001	0.00429096	salt up
arahy.Tifrunner.gnm2.ann1.FP7P7G	arahy.Tifrunner.gnm2.Arahy.13:138499684-138504202	1.44054	3.61436	1.32713	5e-05	0.00238479	salt up
arahy.Tifrunner.gnm2.ann1.FP9JA4	arahy.Tifrunner.gnm2.Arahy.04:4413290-4415669	2.34803	5.52002	1.23322	5e-05	0.00238479	salt up
arahy.Tifrunner.gnm2.ann1.FSGN1A	arahy.Tifrunner.gnm2.Arahy.17:128751689-128753378	6.43384	15.8461	1.30038	0.00015	0.0059766	salt up
arahy.Tifrunner.gnm2.ann1.FT1LK2	arahy.Tifrunner.gnm2.Arahy.13:4698248-4700611	2.66371	5.64014	1.08229	0.0007	0.0194103	salt up
arahy.Tifrunner.gnm2.ann1.FTRM9I	arahy.Tifrunner.gnm2.Arahy.11:148901807-148905643	0.220319	0.74272	1.75323	0.0018	0.0383816	salt up
arahy.Tifrunner.gnm2.ann1.FU1JML	arahy.Tifrunner.gnm2.Arahy.08:38900847-38910580	1.85702	12.8122	2.78647	5e-05	0.00238479	salt up
arahy.Tifrunner.gnm2.ann1.FUW0JF	arahy.Tifrunner.gnm2.Arahy.15:154515010-154521066	0.109391	0.516517	2.23932	0.00075	0.0204361	salt up
arahy.Tifrunner.gnm2.ann1.FV2XB3	arahy.Tifrunner.gnm2.Arahy.03:30307095-30313567	8.69586	19.2781	1.14856	5e-05	0.00238479	salt up
arahy.Tifrunner.gnm2.ann1.FW2V6H	arahy.Tifrunner.gnm2.Arahy.20:6948418-6948901	23.3985	321.684	3.78116	5e-05	0.00238479	salt up
arahy.Tifrunner.gnm2.ann1.G0YQ1S	arahy.Tifrunner.gnm2.Arahy.01:8246913-8247762	5.81708	11.9187	1.03486	0.0018	0.0383816	salt up
arahy.Tifrunner.gnm2.ann1.G15V58	arahy.Tifrunner.gnm2.Arahy.06:103229519-103231168	2.04436	8.48442	2.05317	0.0004	0.0127753	salt up
arahy.Tifrunner.gnm2.ann1.G1T0HI	arahy.Tifrunner.gnm2.Arahy.18:1990116-1993100	1.3361	5.61556	2.0714	5e-05	0.00238479	salt up
arahy.Tifrunner.gnm2.ann1.G3R5KE	arahy.Tifrunner.gnm2.Arahy.20:144515866-144516702	18.6202	56.7591	1.60798	5e-05	0.00238479	salt up
arahy.Tifrunner.gnm2.ann1.G4VXQ4	arahy.Tifrunner.gnm2.Arahy.12:108905355-108908466	10.3683	26.7202	1.36575	5e-05	0.00238479	salt up
arahy.Tifrunner.gnm2.ann1.G5K9LY	arahy.Tifrunner.gnm2.Arahy.04:60982841-60988324	1.12058	3.85324	1.78183	5e-05	0.00238479	salt up
arahy.Tifrunner.gnm2.ann1.G5Y6Q1	arahy.Tifrunner.gnm2.Arahy.15:5755627-5756996	2.64889	44.7915	4.07976	5e-05	0.00238479	salt up
arahy.Tifrunner.gnm2.ann1.G8H34X	arahy.Tifrunner.gnm2.Arahy.06:115436310-115436946	10.4155	27.757	1.41412	5e-05	0.00238479	salt up
arahy.Tifrunner.gnm2.ann1.G9XM6M	arahy.Tifrunner.gnm2.Arahy.03:125174506-125178632	0.171386	0.807045	2.2354	0.00025	0.00895374	salt up
arahy.Tifrunner.gnm2.ann1.G9Z134	arahy.Tifrunner.gnm2.Arahy.14:109073122-109077569	4.11543	8.96386	1.12308	0.0001	0.00429096	salt up
arahy.Tifrunner.gnm2.ann1.GB3LZN	arahy.Tifrunner.gnm2.Arahy.11:2155407-2156172	1.28551	4.5549	1.82508	0.00085	0.0222956	salt up
arahy.Tifrunner.gnm2.ann1.GC3M86	arahy.Tifrunner.gnm2.Arahy.15:143759089-143764156	1.0809	3.6151	1.7418	5e-05	0.00238479	salt up
arahy.Tifrunner.gnm2.ann1.GDAP1Y	arahy.Tifrunner.gnm2.Arahy.14:16330565-16332206	3.2795	7.28227	1.15091	0.0013	0.0303086	salt up
arahy.Tifrunner.gnm2.ann1.GDD7VZ	arahy.Tifrunner.gnm2.Arahy.02:89322813-89325679	3.82904	8.0426	1.07068	5e-05	0.00238479	salt up
arahy.Tifrunner.gnm2.ann1.GDD9UC	arahy.Tifrunner.gnm2.Arahy.14:120576410-120583715	1.9836	4.54794	1.19709	5e-05	0.00238479	salt up
arahy.Tifrunner.gnm2.ann1.GE3SEL	arahy.Tifrunner.gnm2.Arahy.02:7864027-7867932	0.30127	1.50646	2.32203	0.0025	0.0486402	salt up
arahy.Tifrunner.gnm2.ann1.GE8ZA7	arahy.Tifrunner.gnm2.Arahy.01:1261834-1264600	1.1262	3.19059	1.50235	5e-05	0.00238479	salt up
arahy.Tifrunner.gnm2.ann1.GEQ2UZ	arahy.Tifrunner.gnm2.Arahy.09:111837362-111838490	0.618006	5.0677	3.03564	0.00065	0.0184106	salt up
arahy.Tifrunner.gnm2.ann1.GFD9N3	arahy.Tifrunner.gnm2.Arahy.18:117354600-117358329	1.9097	6.94947	1.86356	5e-05	0.00238479	salt up
arahy.Tifrunner.gnm2.ann1.GI6PPK	arahy.Tifrunner.gnm2.Arahy.07:6764394-6766020	0.178476	1.38839	2.95961	0.00075	0.0204361	salt up
arahy.Tifrunner.gnm2.ann1.GJ4Q3S	arahy.Tifrunner.gnm2.Arahy.18:117328520-117331735	1.6357	40.9038	4.64425	5e-05	0.00238479	salt up
arahy.Tifrunner.gnm2.ann1.GJFA3Z	arahy.Tifrunner.gnm2.Arahy.01:105134690-105140032	18.1969	42.0156	1.20723	5e-05	0.00238479	salt up
arahy.Tifrunner.gnm2.ann1.GK1SJ0	arahy.Tifrunner.gnm2.Arahy.15:144920533-144925852	1.90405	4.34521	1.19035	0.0001	0.00429096	salt up
arahy.Tifrunner.gnm2.ann1.GLG1GK	arahy.Tifrunner.gnm2.Arahy.04:23587115-23588674	1.6757	10.9605	2.70948	5e-05	0.00238479	salt up
arahy.Tifrunner.gnm2.ann1.GM51F1	arahy.Tifrunner.gnm2.Arahy.06:5720578-5724168	2.68462	19.1379	2.83365	5e-05	0.00238479	salt up
arahy.Tifrunner.gnm2.ann1.GM7MS6	arahy.Tifrunner.gnm2.Arahy.09:103676179-103677681	0.327012	3.35453	3.35869	0.00085	0.0222956	salt up
arahy.Tifrunner.gnm2.ann1.GNE51Z	arahy.Tifrunner.gnm2.Arahy.04:81360220-81361767	115.717	279.191	1.27065	5e-05	0.00238479	salt up
arahy.Tifrunner.gnm2.ann1.GNTH39	arahy.Tifrunner.gnm2.Arahy.01:110360002-110362360	0.853529	2.98593	1.80667	0.0002	0.00750227	salt up
arahy.Tifrunner.gnm2.ann1.GQI3KC	arahy.Tifrunner.gnm2.Arahy.14:11653723-11658823	2.17755	6.17105	1.50281	5e-05	0.00238479	salt up
arahy.Tifrunner.gnm2.ann1.GQZA4M	arahy.Tifrunner.gnm2.Arahy.19:23642904-23645031	8.81168	21.9515	1.31683	5e-05	0.00238479	salt up
arahy.Tifrunner.gnm2.ann1.GR7IKK	arahy.Tifrunner.gnm2.Arahy.06:117445909-117450034	0.231359	1.72304	2.89676	0.0002	0.00750227	salt up
arahy.Tifrunner.gnm2.ann1.GSLK7G	arahy.Tifrunner.gnm2.Arahy.14:13196333-13197950	0.130022	4.07088	4.96851	5e-05	0.00238479	salt up
arahy.Tifrunner.gnm2.ann1.GST19D	arahy.Tifrunner.gnm2.Arahy.13:142751334-142762381	0.517114	1.68998	1.70845	0.0004	0.0127753	salt up
arahy.Tifrunner.gnm2.ann1.GULV0C	arahy.Tifrunner.gnm2.Arahy.09:112800842-112804155	6.43554	15.903	1.30517	5e-05	0.00238479	salt up
arahy.Tifrunner.gnm2.ann1.GX4ZEE	arahy.Tifrunner.gnm2.Arahy.13:122122027-122132431	6.96224	17.4449	1.32519	5e-05	0.00238479	salt up
arahy.Tifrunner.gnm2.ann1.H0A24T	arahy.Tifrunner.gnm2.Arahy.20:6078516-6082070	0.940953	2.0076	1.09328	0.0019	0.039874	salt up
arahy.Tifrunner.gnm2.ann1.H0PV48	arahy.Tifrunner.gnm2.Arahy.15:826290-832969	1.1609	3.0963	1.4153	0.001	0.0251378	salt up
arahy.Tifrunner.gnm2.ann1.H0VTBF	arahy.Tifrunner.gnm2.Arahy.13:142180248-142181073	0.389635	2.25439	2.53254	0.00165	0.0361007	salt up
arahy.Tifrunner.gnm2.ann1.H2G8AX	arahy.Tifrunner.gnm2.Arahy.19:134661381-134668897	10.8068	33.8218	1.64601	5e-05	0.00238479	salt up
arahy.Tifrunner.gnm2.ann1.H2JQYP	arahy.Tifrunner.gnm2.Arahy.14:141478551-141482343	1.20405	4.0871	1.76318	5e-05	0.00238479	salt up
arahy.Tifrunner.gnm2.ann1.H3EIYM	arahy.Tifrunner.gnm2.Arahy.06:11021704-11024592	4.70139	10.4068	1.14637	0.0001	0.00429096	salt up
arahy.Tifrunner.gnm2.ann1.H6K0T5	arahy.Tifrunner.gnm2.Arahy.10:116836323-116839241	0.333022	1.94292	2.54454	0.00025	0.00895374	salt up
arahy.Tifrunner.gnm2.ann1.H78LTB	arahy.Tifrunner.gnm2.Arahy.03:133828482-133830612	0.332472	1.06527	1.67992	0.00255	0.0492788	salt up
arahy.Tifrunner.gnm2.ann1.H8PYG7	arahy.Tifrunner.gnm2.Arahy.11:59759022-59761782	3.89363	12.1504	1.64182	5e-05	0.00238479	salt up
arahy.Tifrunner.gnm2.ann1.H9FJ3E	arahy.Tifrunner.gnm2.Arahy.05:113647397-113650729	0.874782	2.18579	1.32116	0.0002	0.00750227	salt up
arahy.Tifrunner.gnm2.ann1.H9YH0C	arahy.Tifrunner.gnm2.Arahy.11:75862084-75865619	1.58768	3.45394	1.12132	0.00155	0.0344573	salt up
arahy.Tifrunner.gnm2.ann1.HA8IQE	arahy.Tifrunner.gnm2.Arahy.03:10423157-10427046	16.6789	42.1416	1.33722	5e-05	0.00238479	salt up
arahy.Tifrunner.gnm2.ann1.HC540V	arahy.Tifrunner.gnm2.Arahy.13:136370895-136372499	0.598267	2.15838	1.85109	0.00065	0.0184106	salt up
arahy.Tifrunner.gnm2.ann1.HDLM03	arahy.Tifrunner.gnm2.Arahy.17:129916244-129917124	5.03976	114.951	4.51152	5e-05	0.00238479	salt up
arahy.Tifrunner.gnm2.ann1.HEYT23	arahy.Tifrunner.gnm2.Arahy.11:6512010-6517410	33.5988	68.4406	1.02644	0.0001	0.00429096	salt up
arahy.Tifrunner.gnm2.ann1.HG067M	arahy.Tifrunner.gnm2.Arahy.13:131549615-131557285	0.379204	0.813148	1.10054	0.0022	0.0443551	salt up
arahy.Tifrunner.gnm2.ann1.HH247V	arahy.Tifrunner.gnm2.Arahy.11:107037463-107040929	2.49464	5.51426	1.14434	0.00045	0.013971	salt up
arahy.Tifrunner.gnm2.ann1.HK9TK1	arahy.Tifrunner.gnm2.Arahy.17:127898754-127901131	2.45471	5.77794	1.235	0.0001	0.00429096	salt up
arahy.Tifrunner.gnm2.ann1.HM0B14	arahy.Tifrunner.gnm2.Arahy.02:83979431-83983974	6.25087	13.7587	1.13821	5e-05	0.00238479	salt up
arahy.Tifrunner.gnm2.ann1.HMBD7E	arahy.Tifrunner.gnm2.Arahy.17:121993233-122006160	0.784669	2.92523	1.8984	5e-05	0.00238479	salt up
arahy.Tifrunner.gnm2.ann1.HN33BR	arahy.Tifrunner.gnm2.Arahy.02:6671734-6673861	7.21121	24.1418	1.74322	5e-05	0.00238479	salt up
arahy.Tifrunner.gnm2.ann1.HPB1RW	arahy.Tifrunner.gnm2.Arahy.03:1086348-1089963	7.88007	22.8504	1.53594	5e-05	0.00238479	salt up
arahy.Tifrunner.gnm2.ann1.HQ8G2J	arahy.Tifrunner.gnm2.Arahy.16:543157-544412	17.742	85.7125	2.27234	5e-05	0.00238479	salt up
arahy.Tifrunner.gnm2.ann1.HQGJ2Y	arahy.Tifrunner.gnm2.Arahy.16:8257497-8261590	0.630156	2.13414	1.75987	5e-05	0.00238479	salt up
arahy.Tifrunner.gnm2.ann1.HQU2A8	arahy.Tifrunner.gnm2.Arahy.17:16905024-16910764	0.115035	0.655426	2.51036	0.00135	0.0311624	salt up
arahy.Tifrunner.gnm2.ann1.HQY7NK	arahy.Tifrunner.gnm2.Arahy.13:11300232-11304791	0.744636	12.4511	4.06359	5e-05	0.00238479	salt up
arahy.Tifrunner.gnm2.ann1.HR8ZWH	arahy.Tifrunner.gnm2.Arahy.19:157713894-157718008	0.399552	1.37199	1.77982	0.00055	0.0162186	salt up
arahy.Tifrunner.gnm2.ann1.HT9G48	arahy.Tifrunner.gnm2.Arahy.04:124155054-124157114	0.956541	3.56074	1.89628	5e-05	0.00238479	salt up
arahy.Tifrunner.gnm2.ann1.HURS1T	arahy.Tifrunner.gnm2.Arahy.06:10764876-10771610	2.59721	6.00054	1.20813	5e-05	0.00238479	salt up
arahy.Tifrunner.gnm2.ann1.HVZ2A0	arahy.Tifrunner.gnm2.Arahy.15:144916227-144919182	0.532058	2.02574	1.92879	5e-05	0.00238479	salt up
arahy.Tifrunner.gnm2.ann1.HXMF4Z	arahy.Tifrunner.gnm2.Arahy.05:101801594-101807872	12.8068	30.8813	1.26982	0.00165	0.0361007	salt up
arahy.Tifrunner.gnm2.ann1.HXV4VT	arahy.Tifrunner.gnm2.Arahy.01:108738872-108745420	1.52355	3.13763	1.04224	0.00015	0.0059766	salt up
arahy.Tifrunner.gnm2.ann1.HYLU9Z	arahy.Tifrunner.gnm2.Arahy.20:143616730-143623826	22.3912	65.6506	1.55187	5e-05	0.00238479	salt up
arahy.Tifrunner.gnm2.ann1.HZCX8J	arahy.Tifrunner.gnm2.Arahy.07:28525576-28527567	2.66982	13.4086	2.32834	5e-05	0.00238479	salt up
arahy.Tifrunner.gnm2.ann1.I0GMKU	arahy.Tifrunner.gnm2.Arahy.13:45816562-45823752	0.830908	2.32456	1.4842	0.00025	0.00895374	salt up
arahy.Tifrunner.gnm2.ann1.I18EKR	arahy.Tifrunner.gnm2.Arahy.15:154562004-154564902	0.146973	0.667583	2.18339	0.00195	0.0406519	salt up
arahy.Tifrunner.gnm2.ann1.I2HAHG	arahy.Tifrunner.gnm2.Arahy.14:93859242-93863389	0.486349	1.70256	1.80765	0.00025	0.00895374	salt up
arahy.Tifrunner.gnm2.ann1.I3Z6BS	arahy.Tifrunner.gnm2.Arahy.16:133641479-133645108	23.2329	53.5771	1.20545	5e-05	0.00238479	salt up
arahy.Tifrunner.gnm2.ann1.I4CLT8	arahy.Tifrunner.gnm2.Arahy.16:140088250-140094858	2.69527	6.4665	1.26255	5e-05	0.00238479	salt up
arahy.Tifrunner.gnm2.ann1.I5UB9Z	arahy.Tifrunner.gnm2.Arahy.20:118613294-118624110	0.154573	2.23287	3.85254	0.0002	0.00750227	salt up
arahy.Tifrunner.gnm2.ann1.I649W8	arahy.Tifrunner.gnm2.Arahy.08:12231829-12233365	14.431	41.233	1.51463	5e-05	0.00238479	salt up
arahy.Tifrunner.gnm2.ann1.I77GVJ	arahy.Tifrunner.gnm2.Arahy.01:97779878-97781501	5.56384	17.1852	1.62702	5e-05	0.00238479	salt up
arahy.Tifrunner.gnm2.ann1.I7HRAK	arahy.Tifrunner.gnm2.Arahy.15:3015628-3020932	0.298563	1.79872	2.59087	5e-05	0.00238479	salt up
arahy.Tifrunner.gnm2.ann1.I84R0N	arahy.Tifrunner.gnm2.Arahy.09:40898858-40902363	5.80712	12.7635	1.13613	5e-05	0.00238479	salt up
arahy.Tifrunner.gnm2.ann1.I8IQWM	arahy.Tifrunner.gnm2.Arahy.11:3878468-3881967	9.62494	27.3172	1.50496	5e-05	0.00238479	salt up
arahy.Tifrunner.gnm2.ann1.I8M745	arahy.Tifrunner.gnm2.Arahy.12:118905775-118907509	2.38679	55.9509	4.55102	5e-05	0.00238479	salt up
arahy.Tifrunner.gnm2.ann1.I8UD53	arahy.Tifrunner.gnm2.Arahy.01:96539246-96543129	0.0610404	0.71844	3.55703	0.00115	0.0277628	salt up
arahy.Tifrunner.gnm2.ann1.I9AI1J	arahy.Tifrunner.gnm2.Arahy.08:37798324-37802611	0.144704	1.29751	3.16457	5e-05	0.00238479	salt up
arahy.Tifrunner.gnm2.ann1.I9R4QS	arahy.Tifrunner.gnm2.Arahy.11:141666112-141675719	4.31305	11.6791	1.43715	5e-05	0.00238479	salt up
arahy.Tifrunner.gnm2.ann1.ICVP6R	arahy.Tifrunner.gnm2.Arahy.05:112286895-112291438	0.706356	2.09765	1.57031	0.00065	0.0184106	salt up
arahy.Tifrunner.gnm2.ann1.IE3GQ3	arahy.Tifrunner.gnm2.Arahy.04:106927730-106929716	0.687606	9.43161	3.77785	5e-05	0.00238479	salt up
arahy.Tifrunner.gnm2.ann1.IEA635	arahy.Tifrunner.gnm2.Arahy.20:44799022-44802305	3.85855	9.36916	1.27986	5e-05	0.00238479	salt up
arahy.Tifrunner.gnm2.ann1.IF3X13	arahy.Tifrunner.gnm2.Arahy.20:10144878-10149002	12.0586	29.7542	1.30303	5e-05	0.00238479	salt up
arahy.Tifrunner.gnm2.ann1.IFA20P	arahy.Tifrunner.gnm2.Arahy.01:18159456-18162089	0.617976	2.66392	2.10793	5e-05	0.00238479	salt up
arahy.Tifrunner.gnm2.ann1.IGD037	arahy.Tifrunner.gnm2.Arahy.06:115512324-115513526	2.27736	6.5319	1.52014	0.0006	0.0172888	salt up
arahy.Tifrunner.gnm2.ann1.IN9LQ3	arahy.Tifrunner.gnm2.Arahy.02:46240582-46248268	1.69818	47.0776	4.79298	5e-05	0.00238479	salt up
arahy.Tifrunner.gnm2.ann1.IS23K0	arahy.Tifrunner.gnm2.Arahy.07:77119985-77121406	0.251397	1.4689	2.5467	0.00145	0.0328277	salt up
arahy.Tifrunner.gnm2.ann1.IT02W3	arahy.Tifrunner.gnm2.Arahy.11:120343957-120347221	26.9558	70.3707	1.38438	5e-05	0.00238479	salt up
arahy.Tifrunner.gnm2.ann1.ITK18S	arahy.Tifrunner.gnm2.Arahy.13:106709488-106714448	0.30042	1.81427	2.59433	5e-05	0.00238479	salt up
arahy.Tifrunner.gnm2.ann1.IX1GIK	arahy.Tifrunner.gnm2.Arahy.01:10834132-10840011	5.81926	12.704	1.12638	5e-05	0.00238479	salt up
arahy.Tifrunner.gnm2.ann1.IYM4LN	arahy.Tifrunner.gnm2.Arahy.12:103886877-103892337	2.09721	4.46219	1.08928	0.00165	0.0361007	salt up
arahy.Tifrunner.gnm2.ann1.J0RZ19	arahy.Tifrunner.gnm2.Arahy.19:127295865-127298978	53.3734	153.422	1.52331	5e-05	0.00238479	salt up
arahy.Tifrunner.gnm2.ann1.J10IA2	arahy.Tifrunner.gnm2.Arahy.05:34839211-34839786	33.1427	76.841	1.21318	0.00085	0.0222956	salt up
arahy.Tifrunner.gnm2.ann1.J15ERS	arahy.Tifrunner.gnm2.Arahy.18:18298462-18301306	1.83166	4.67071	1.35049	5e-05	0.00238479	salt up
arahy.Tifrunner.gnm2.ann1.J16EEP	arahy.Tifrunner.gnm2.Arahy.19:157294923-157295844	9.26139	23.6177	1.35057	5e-05	0.00238479	salt up
arahy.Tifrunner.gnm2.ann1.J1YFQ5	arahy.Tifrunner.gnm2.Arahy.10:116318166-116321499	2.79844	5.63504	1.0098	0.00015	0.0059766	salt up
arahy.Tifrunner.gnm2.ann1.J2EJNX	arahy.Tifrunner.gnm2.Arahy.18:14125771-14127900	1.6053	36.7974	4.51869	5e-05	0.00238479	salt up
arahy.Tifrunner.gnm2.ann1.J31RGV	arahy.Tifrunner.gnm2.Arahy.17:11024600-11026250	2.68161	7.93792	1.56566	0.00015	0.0059766	salt up
arahy.Tifrunner.gnm2.ann1.J3JZ4F	arahy.Tifrunner.gnm2.Arahy.13:12769488-12778060	0.675462	3.67243	2.44279	5e-05	0.00238479	salt up
arahy.Tifrunner.gnm2.ann1.J5PUD3	arahy.Tifrunner.gnm2.Arahy.10:107028150-107030802	9.49226	22.1592	1.22308	5e-05	0.00238479	salt up
arahy.Tifrunner.gnm2.ann1.J6H77P	arahy.Tifrunner.gnm2.Arahy.03:133771934-133774972	6.12929	12.7782	1.05989	5e-05	0.00238479	salt up
arahy.Tifrunner.gnm2.ann1.J8BQFV	arahy.Tifrunner.gnm2.Arahy.01:103273943-103277629	1.42189	3.67798	1.3711	0.00245	0.0479454	salt up
arahy.Tifrunner.gnm2.ann1.J9K9L3	arahy.Tifrunner.gnm2.Arahy.19:134821177-134822645	11.6038	28.239	1.28309	0.0001	0.00429096	salt up
arahy.Tifrunner.gnm2.ann1.J9LUB0	arahy.Tifrunner.gnm2.Arahy.14:141622601-141627802	1.25878	6.94151	2.46322	5e-05	0.00238479	salt up
arahy.Tifrunner.gnm2.ann1.JA5933	arahy.Tifrunner.gnm2.Arahy.14:140338412-140339604	3.35848	13.0445	1.95756	5e-05	0.00238479	salt up
arahy.Tifrunner.gnm2.ann1.JB0HVI	arahy.Tifrunner.gnm2.Arahy.12:83753944-83756984	2.43642	5.7104	1.22883	0.0005	0.0151295	salt up
arahy.Tifrunner.gnm2.ann1.JB9PK4	arahy.Tifrunner.gnm2.Arahy.18:58267265-58273628	11.7773	32.5083	1.46481	5e-05	0.00238479	salt up
arahy.Tifrunner.gnm2.ann1.JBT1X5	arahy.Tifrunner.gnm2.Arahy.17:36750633-36754846	30.1876	64.5097	1.09556	5e-05	0.00238479	salt up
arahy.Tifrunner.gnm2.ann1.JD61T2	arahy.Tifrunner.gnm2.Arahy.09:93903396-93907907	0.850929	3.60678	2.0836	0.0001	0.00429096	salt up
arahy.Tifrunner.gnm2.ann1.JED1KU	arahy.Tifrunner.gnm2.Arahy.08:34584049-34586015	1.50096	4.53374	1.59482	0.0004	0.0127753	salt up
arahy.Tifrunner.gnm2.ann1.JF2XAQ	arahy.Tifrunner.gnm2.Arahy.06:108152357-108157992	10.2946	21.8281	1.0843	5e-05	0.00238479	salt up
arahy.Tifrunner.gnm2.ann1.JG7RLL	arahy.Tifrunner.gnm2.Arahy.17:24179534-24182500	0.882022	2.79346	1.66317	5e-05	0.00238479	salt up
arahy.Tifrunner.gnm2.ann1.JHI1IW	arahy.Tifrunner.gnm2.Arahy.09:4003019-4007630	7.76651	16.9685	1.12752	5e-05	0.00238479	salt up
arahy.Tifrunner.gnm2.ann1.JIS6TX	arahy.Tifrunner.gnm2.Arahy.13:117562767-117569349	1.30314	2.98406	1.19528	5e-05	0.00238479	salt up
arahy.Tifrunner.gnm2.ann1.JL3DG7	arahy.Tifrunner.gnm2.Arahy.13:145811281-145813813	3.50222	9.02143	1.36508	5e-05	0.00238479	salt up
arahy.Tifrunner.gnm2.ann1.JNNM64	arahy.Tifrunner.gnm2.Arahy.10:10591600-10596644	8.4401	17.6575	1.06495	5e-05	0.00238479	salt up
arahy.Tifrunner.gnm2.ann1.JPH3P1	arahy.Tifrunner.gnm2.Arahy.04:123371936-123372806	2.58682	11.7118	2.17871	5e-05	0.00238479	salt up
arahy.Tifrunner.gnm2.ann1.JQ4W8U	arahy.Tifrunner.gnm2.Arahy.03:10205488-10213947	0.258973	1.06764	2.04355	0.0016	0.0353466	salt up
arahy.Tifrunner.gnm2.ann1.JQ72AY	arahy.Tifrunner.gnm2.Arahy.04:98061233-98065017	1.31754	4.22857	1.68233	0.0019	0.039874	salt up
arahy.Tifrunner.gnm2.ann1.JQT6QK	arahy.Tifrunner.gnm2.Arahy.15:9384131-9385492	40.273	88.3621	1.13361	5e-05	0.00238479	salt up
arahy.Tifrunner.gnm2.ann1.JSZ7GP	arahy.Tifrunner.gnm2.Arahy.05:10924135-10926117	0.116827	3.19461	4.77319	0.0004	0.0127753	salt up
arahy.Tifrunner.gnm2.ann1.JU6U3Y	arahy.Tifrunner.gnm2.Arahy.01:101220387-101221125	2.07887	12.1566	2.54786	5e-05	0.00238479	salt up
arahy.Tifrunner.gnm2.ann1.JU75F3	arahy.Tifrunner.gnm2.Arahy.11:136632925-136634316	9.79681	37.859	1.95025	5e-05	0.00238479	salt up
arahy.Tifrunner.gnm2.ann1.JU9RXL	arahy.Tifrunner.gnm2.Arahy.04:124025079-124026994	1.64203	12.2624	2.90069	5e-05	0.00238479	salt up
arahy.Tifrunner.gnm2.ann1.JYNE8R	arahy.Tifrunner.gnm2.Arahy.13:137407551-137410801	0.762464	2.54971	1.7416	5e-05	0.00238479	salt up
arahy.Tifrunner.gnm2.ann1.JYY71G	arahy.Tifrunner.gnm2.Arahy.12:7151484-7155378	1.26069	3.40483	1.43337	0.00045	0.013971	salt up
arahy.Tifrunner.gnm2.ann1.K0A4JV	arahy.Tifrunner.gnm2.Arahy.17:124840449-124841986	2.23286	9.10985	2.02853	5e-05	0.00238479	salt up
arahy.Tifrunner.gnm2.ann1.K12INL	arahy.Tifrunner.gnm2.Arahy.15:158994668-158998873	8.36728	21.6113	1.36895	5e-05	0.00238479	salt up
arahy.Tifrunner.gnm2.ann1.K1TFPH	arahy.Tifrunner.gnm2.Arahy.19:16797619-16801003	7.14732	24.3943	1.77107	5e-05	0.00238479	salt up
arahy.Tifrunner.gnm2.ann1.K3U0KS	arahy.Tifrunner.gnm2.Arahy.09:7277970-7281647	0.526486	1.55279	1.5604	0.0021	0.0428716	salt up
arahy.Tifrunner.gnm2.ann1.K3Y3BW	arahy.Tifrunner.gnm2.Arahy.15:157009091-157011796	2.61489	5.54171	1.08358	0.0011	0.0269567	salt up
arahy.Tifrunner.gnm2.ann1.K47810	arahy.Tifrunner.gnm2.Arahy.12:111435597-111438756	4.4224	9.04365	1.03208	5e-05	0.00238479	salt up
arahy.Tifrunner.gnm2.ann1.K4VY4I	arahy.Tifrunner.gnm2.Arahy.12:118072028-118073573	1.0014	3.22452	1.68707	0.0021	0.0428716	salt up
arahy.Tifrunner.gnm2.ann1.K64R7P	arahy.Tifrunner.gnm2.Arahy.16:13525719-13526988	2.13812	7.14135	1.73986	0.0009	0.0232104	salt up
arahy.Tifrunner.gnm2.ann1.K6A74J	arahy.Tifrunner.gnm2.Arahy.14:284876-285371	37.9469	88.35	1.21925	5e-05	0.00238479	salt up
arahy.Tifrunner.gnm2.ann1.K7B5IG	arahy.Tifrunner.gnm2.Arahy.06:114675848-114678946	4.94238	17.6924	1.83985	5e-05	0.00238479	salt up
arahy.Tifrunner.gnm2.ann1.K7IR97	arahy.Tifrunner.gnm2.Arahy.15:10107106-10110771	2.91539	6.23799	1.09739	0.0001	0.00429096	salt up
arahy.Tifrunner.gnm2.ann1.KCS4U6	arahy.Tifrunner.gnm2.Arahy.12:120403489-120405791	0.292541	3.1694	3.4375	5e-05	0.00238479	salt up
arahy.Tifrunner.gnm2.ann1.KD4831	arahy.Tifrunner.gnm2.Arahy.12:106276715-106279110	0.475869	1.38268	1.53883	0.00165	0.0361007	salt up
arahy.Tifrunner.gnm2.ann1.KD7CXP	arahy.Tifrunner.gnm2.Arahy.03:30986162-30988442	4.07338	9.02807	1.14819	0.00045	0.013971	salt up
arahy.Tifrunner.gnm2.ann1.KDN3A4	arahy.Tifrunner.gnm2.Arahy.07:13054206-13055687	5.06688	11.3317	1.16119	0.0006	0.0172888	salt up
arahy.Tifrunner.gnm2.ann1.KDTA1N	arahy.Tifrunner.gnm2.Arahy.05:115204160-115206727	3.52103	9.76165	1.47113	5e-05	0.00238479	salt up
arahy.Tifrunner.gnm2.ann1.KE4ULY	arahy.Tifrunner.gnm2.Arahy.01:7902460-7905024	0.373973	2.86119	2.93561	5e-05	0.00238479	salt up
arahy.Tifrunner.gnm2.ann1.KIDU3N	arahy.Tifrunner.gnm2.Arahy.07:2048320-2051350	5.39596	12.3879	1.19898	5e-05	0.00238479	salt up
arahy.Tifrunner.gnm2.ann1.KJLF7A	arahy.Tifrunner.gnm2.Arahy.20:117517121-117519568	12.0327	26.3671	1.13178	5e-05	0.00238479	salt up
arahy.Tifrunner.gnm2.ann1.KK1AAE	arahy.Tifrunner.gnm2.Arahy.03:127516672-127523596	0.357477	1.11078	1.63564	0.00045	0.013971	salt up
arahy.Tifrunner.gnm2.ann1.KLQ4Y1	arahy.Tifrunner.gnm2.Arahy.01:106571492-106574563	3.40839	7.27047	1.09296	5e-05	0.00238479	salt up
arahy.Tifrunner.gnm2.ann1.KMWM4V	arahy.Tifrunner.gnm2.Arahy.11:146194532-146194976	19.3939	49.6996	1.35764	0.00025	0.00895374	salt up
arahy.Tifrunner.gnm2.ann1.KNHX6J	arahy.Tifrunner.gnm2.Arahy.10:115368396-115370381	7.75666	17.9988	1.21439	0.00015	0.0059766	salt up
arahy.Tifrunner.gnm2.ann1.KNQB38	arahy.Tifrunner.gnm2.Arahy.09:22668137-22670551	2.2223	10.5358	2.24517	5e-05	0.00238479	salt up
arahy.Tifrunner.gnm2.ann1.KS3LQK	arahy.Tifrunner.gnm2.Arahy.08:16790876-16793843	0.810123	5.76431	2.83093	5e-05	0.00238479	salt up
arahy.Tifrunner.gnm2.ann1.KTFK8B	arahy.Tifrunner.gnm2.Arahy.17:30780908-30784006	11.5209	26.0668	1.17796	5e-05	0.00238479	salt up
arahy.Tifrunner.gnm2.ann1.KWE45A	arahy.Tifrunner.gnm2.Arahy.18:4552241-4556915	0.433972	1.35839	1.64622	0.0012	0.0286381	salt up
arahy.Tifrunner.gnm2.ann1.KWX927	arahy.Tifrunner.gnm2.Arahy.10:4377171-4381136	1.90468	4.48252	1.23476	5e-05	0.00238479	salt up
arahy.Tifrunner.gnm2.ann1.KXG0W2	arahy.Tifrunner.gnm2.Arahy.02:6643635-6644960	2.43745	8.37503	1.78072	5e-05	0.00238479	salt up
arahy.Tifrunner.gnm2.ann1.KXLH0Y	arahy.Tifrunner.gnm2.Arahy.06:5716176-5718770	15.5174	40.238	1.37467	5e-05	0.00238479	salt up
arahy.Tifrunner.gnm2.ann1.L0QN5H	arahy.Tifrunner.gnm2.Arahy.10:110078824-110080940	1.92432	7.06516	1.87638	5e-05	0.00238479	salt up
arahy.Tifrunner.gnm2.ann1.L0VV9Y	arahy.Tifrunner.gnm2.Arahy.14:93959783-93962005	2.21187	12.6925	2.52064	5e-05	0.00238479	salt up
arahy.Tifrunner.gnm2.ann1.L2BPVG	arahy.Tifrunner.gnm2.Arahy.11:1019595-1028977	0.136789	0.70406	2.36374	0.00055	0.0162186	salt up
arahy.Tifrunner.gnm2.ann1.L380RS	arahy.Tifrunner.gnm2.Arahy.15:5479418-5492885	1.221	3.94344	1.6914	5e-05	0.00238479	salt up
arahy.Tifrunner.gnm2.ann1.L44J93	arahy.Tifrunner.gnm2.Arahy.20:11483696-11487778	0.740291	1.99397	1.42948	0.00035	0.0115453	salt up
arahy.Tifrunner.gnm2.ann1.L4BQXH	arahy.Tifrunner.gnm2.Arahy.01:17926805-17928194	3.66251	8.48479	1.21205	0.0002	0.00750227	salt up
arahy.Tifrunner.gnm2.ann1.L4FE7K	arahy.Tifrunner.gnm2.Arahy.08:39439708-39440782	262.371	552.952	1.07555	0.0002	0.00750227	salt up
arahy.Tifrunner.gnm2.ann1.L5L12B	arahy.Tifrunner.gnm2.Arahy.12:100156656-100158925	1.40215	4.49702	1.68133	0.00045	0.013971	salt up
arahy.Tifrunner.gnm2.ann1.L60JVI	arahy.Tifrunner.gnm2.Arahy.16:135162275-135168055	5.21912	32.3852	2.63346	5e-05	0.00238479	salt up
arahy.Tifrunner.gnm2.ann1.L6TRL0	arahy.Tifrunner.gnm2.Arahy.13:145772197-145777235	1.0457	5.03709	2.26812	5e-05	0.00238479	salt up
arahy.Tifrunner.gnm2.ann1.L74AP1	arahy.Tifrunner.gnm2.Arahy.07:81379198-81385489	0.313737	5.95546	4.24659	5e-05	0.00238479	salt up
arahy.Tifrunner.gnm2.ann1.L82LDD	arahy.Tifrunner.gnm2.Arahy.17:51871115-51874535	3.19408	7.29042	1.1906	0.00025	0.00895374	salt up
arahy.Tifrunner.gnm2.ann1.L9NF1I	arahy.Tifrunner.gnm2.Arahy.14:21631417-21634440	1.60181	5.57239	1.79859	5e-05	0.00238479	salt up
arahy.Tifrunner.gnm2.ann1.LAL591	arahy.Tifrunner.gnm2.Arahy.20:14859083-14864512	3.2677	10.3622	1.66499	5e-05	0.00238479	salt up
arahy.Tifrunner.gnm2.ann1.LBY9IQ	arahy.Tifrunner.gnm2.Arahy.12:99270565-99272432	1.95269	7.50949	1.94325	5e-05	0.00238479	salt up
arahy.Tifrunner.gnm2.ann1.LC0DCE	arahy.Tifrunner.gnm2.Arahy.20:101777074-101779144	18.9806	42.369	1.15848	5e-05	0.00238479	salt up
arahy.Tifrunner.gnm2.ann1.LDJ367	arahy.Tifrunner.gnm2.Arahy.09:111950318-111951570	16.8229	38.4343	1.19197	0.00045	0.013971	salt up
arahy.Tifrunner.gnm2.ann1.LGD3I1	arahy.Tifrunner.gnm2.Arahy.03:34543255-34550669	0.355169	1.11242	1.64712	0.0001	0.00429096	salt up
arahy.Tifrunner.gnm2.ann1.LMH5CF	arahy.Tifrunner.gnm2.Arahy.19:1204305-1207019	0.244757	1.21973	2.31714	0.0012	0.0286381	salt up
arahy.Tifrunner.gnm2.ann1.LMSP6K	arahy.Tifrunner.gnm2.Arahy.03:135995328-135998347	9.84795	30.14	1.61378	5e-05	0.00238479	salt up
arahy.Tifrunner.gnm2.ann1.LMW9QY	arahy.Tifrunner.gnm2.Arahy.19:55991283-55993726	0.550249	6.67571	3.60076	5e-05	0.00238479	salt up
arahy.Tifrunner.gnm2.ann1.LN3ISC	arahy.Tifrunner.gnm2.Arahy.03:137334220-137339867	0.417678	4.01167	3.26374	5e-05	0.00238479	salt up
arahy.Tifrunner.gnm2.ann1.LNF63F	arahy.Tifrunner.gnm2.Arahy.20:3295513-3296880	2.04585	6.89319	1.75247	0.00055	0.0162186	salt up
arahy.Tifrunner.gnm2.ann1.LVE7NM	arahy.Tifrunner.gnm2.Arahy.01:8327135-8330536	6.85086	14.6044	1.09205	5e-05	0.00238479	salt up
arahy.Tifrunner.gnm2.ann1.LXJ7K2	arahy.Tifrunner.gnm2.Arahy.12:5557374-5558906	16.3748	34.0568	1.05646	5e-05	0.00238479	salt up
arahy.Tifrunner.gnm2.ann1.LYRG6E	arahy.Tifrunner.gnm2.Arahy.17:11925710-11928621	3.19013	6.41051	1.00682	0.0026	0.0498896	salt up
arahy.Tifrunner.gnm2.ann1.LYT3KD	arahy.Tifrunner.gnm2.Arahy.18:130999552-131012833	1.31116	3.70719	1.49949	0.0004	0.0127753	salt up
arahy.Tifrunner.gnm2.ann1.LZ0ZQ5	arahy.Tifrunner.gnm2.Arahy.14:111146260-111149295	0.178513	1.13431	2.66772	5e-05	0.00238479	salt up
arahy.Tifrunner.gnm2.ann1.M1BTB5	arahy.Tifrunner.gnm2.Arahy.05:113695372-113696767	155.69	342.896	1.13909	5e-05	0.00238479	salt up
arahy.Tifrunner.gnm2.ann1.M23BVA	arahy.Tifrunner.gnm2.Arahy.03:18935228-18937670	2.02408	5.14044	1.34463	5e-05	0.00238479	salt up
arahy.Tifrunner.gnm2.ann1.M2UAUC	arahy.Tifrunner.gnm2.Arahy.17:119730664-119732041	1.09955	3.12322	1.50612	0.00035	0.0115453	salt up
arahy.Tifrunner.gnm2.ann1.M4A1K2	arahy.Tifrunner.gnm2.Arahy.14:9837033-9841412	3.36466	9.31678	1.46937	5e-05	0.00238479	salt up
arahy.Tifrunner.gnm2.ann1.M4GPPX	arahy.Tifrunner.gnm2.Arahy.17:122079795-122082584	0.645545	2.42863	1.91155	5e-05	0.00238479	salt up
arahy.Tifrunner.gnm2.ann1.M6T21B	arahy.Tifrunner.gnm2.Arahy.05:100147934-100151385	3.09637	9.79173	1.66099	5e-05	0.00238479	salt up
arahy.Tifrunner.gnm2.ann1.M8Q52W	arahy.Tifrunner.gnm2.Arahy.06:19697663-19705215	1.42003	3.21611	1.17939	0.0004	0.0127753	salt up
arahy.Tifrunner.gnm2.ann1.MA0DIS	arahy.Tifrunner.gnm2.Arahy.02:5165504-5170764	76.8438	157.389	1.03433	0.0001	0.00429096	salt up
arahy.Tifrunner.gnm2.ann1.MAQ2UP	arahy.Tifrunner.gnm2.Arahy.02:91898893-91901622	126.77	391.954	1.62847	0.00115	0.0277628	salt up
arahy.Tifrunner.gnm2.ann1.MB08BW	arahy.Tifrunner.gnm2.Arahy.19:157033095-157034368	17.9746	42.3026	1.23479	0.0001	0.00429096	salt up
arahy.Tifrunner.gnm2.ann1.MBF964	arahy.Tifrunner.gnm2.Arahy.19:154807068-154807432	14.8347	45.9547	1.63123	0.0026	0.0498896	salt up
arahy.Tifrunner.gnm2.ann1.MC9PPH	arahy.Tifrunner.gnm2.Arahy.12:118901735-118905048	0.279608	8.72761	4.96411	5e-05	0.00238479	salt up
arahy.Tifrunner.gnm2.ann1.MD79KS	arahy.Tifrunner.gnm2.Arahy.11:143843685-143854548	0.653486	4.71882	2.8522	0.0001	0.00429096	salt up
arahy.Tifrunner.gnm2.ann1.MD7XU0	arahy.Tifrunner.gnm2.Arahy.16:830685-833918	8.82983	18.4607	1.064	5e-05	0.00238479	salt up
arahy.Tifrunner.gnm2.ann1.MEKX2N	arahy.Tifrunner.gnm2.Arahy.15:7303481-7314119	217.065	488.429	1.17002	5e-05	0.00238479	salt up
arahy.Tifrunner.gnm2.ann1.MFDH98	arahy.Tifrunner.gnm2.Arahy.06:20332311-20340432	0.744545	2.22166	1.57721	0.0001	0.00429096	salt up
arahy.Tifrunner.gnm2.ann1.MFGQ7M	arahy.Tifrunner.gnm2.Arahy.18:285249-288612	0.343064	2.35337	2.77818	5e-05	0.00238479	salt up
arahy.Tifrunner.gnm2.ann1.MFKE4U	arahy.Tifrunner.gnm2.Arahy.14:33283127-33287914	1.31965	3.14012	1.25067	5e-05	0.00238479	salt up
arahy.Tifrunner.gnm2.ann1.MG688V	arahy.Tifrunner.gnm2.Arahy.15:12406029-12409363	14.1875	28.6509	1.01396	0.00045	0.013971	salt up
arahy.Tifrunner.gnm2.ann1.MIQ9L3	arahy.Tifrunner.gnm2.Arahy.18:128056267-128063574	2.54637	5.489	1.1081	0.0001	0.00429096	salt up
arahy.Tifrunner.gnm2.ann1.MN5499	arahy.Tifrunner.gnm2.Arahy.10:17363005-17366723	1.00386	2.21936	1.14459	0.0023	0.0457746	salt up
arahy.Tifrunner.gnm2.ann1.MPKI4V	arahy.Tifrunner.gnm2.Arahy.05:38573907-38576781	0.152656	1.20383	2.97927	0.0005	0.0151295	salt up
arahy.Tifrunner.gnm2.ann1.MQ5PPI	arahy.Tifrunner.gnm2.Arahy.05:100154646-100163899	2.64715	7.77636	1.55465	5e-05	0.00238479	salt up
arahy.Tifrunner.gnm2.ann1.MQ63GR	arahy.Tifrunner.gnm2.Arahy.18:21708644-21710334	5.713	11.5364	1.01387	0.00135	0.0311624	salt up
arahy.Tifrunner.gnm2.ann1.MU20M7	arahy.Tifrunner.gnm2.Arahy.19:159223749-159226360	1.17255	3.38406	1.5291	0.00055	0.0162186	salt up
arahy.Tifrunner.gnm2.ann1.MU3IQ8	arahy.Tifrunner.gnm2.Arahy.17:4467918-4472004	2.13512	9.80293	2.1989	5e-05	0.00238479	salt up
arahy.Tifrunner.gnm2.ann1.MV0L3R	arahy.Tifrunner.gnm2.Arahy.14:72208992-72211450	0.749272	4.40706	2.55626	5e-05	0.00238479	salt up
arahy.Tifrunner.gnm2.ann1.MX4KCR	arahy.Tifrunner.gnm2.Arahy.07:35652613-35664485	1.13182	2.96042	1.38716	0.00115	0.0277628	salt up
arahy.Tifrunner.gnm2.ann1.MYD918	arahy.Tifrunner.gnm2.Arahy.06:103403293-103408487	0.502524	2.80015	2.47824	5e-05	0.00238479	salt up
arahy.Tifrunner.gnm2.ann1.MYRR9C	arahy.Tifrunner.gnm2.Arahy.10:94905490-94908356	10.7674	39.9024	1.88981	5e-05	0.00238479	salt up
arahy.Tifrunner.gnm2.ann1.MZFE1X	arahy.Tifrunner.gnm2.Arahy.11:145238125-145240805	3.54313	16.0202	2.1768	5e-05	0.00238479	salt up
arahy.Tifrunner.gnm2.ann1.MZFR22	arahy.Tifrunner.gnm2.Arahy.02:1923206-1926401	6.5339	13.6056	1.05819	5e-05	0.00238479	salt up
arahy.Tifrunner.gnm2.ann1.N0K0I2	arahy.Tifrunner.gnm2.Arahy.20:130759647-130763175	0.567502	1.40962	1.31261	0.00155	0.0344573	salt up
arahy.Tifrunner.gnm2.ann1.N2YSCM	arahy.Tifrunner.gnm2.Arahy.13:5540352-5542862	3.14607	9.16255	1.5422	5e-05	0.00238479	salt up
arahy.Tifrunner.gnm2.ann1.N3PCBE	arahy.Tifrunner.gnm2.Arahy.12:120123859-120128866	0.850297	12.8954	3.92275	5e-05	0.00238479	salt up
arahy.Tifrunner.gnm2.ann1.N7IJYH	arahy.Tifrunner.gnm2.Arahy.11:146364991-146366210	3.91982	8.70801	1.15156	0.00045	0.013971	salt up
arahy.Tifrunner.gnm2.ann1.N9I1MN	arahy.Tifrunner.gnm2.Arahy.09:107045083-107047832	16.0534	34.1546	1.0892	5e-05	0.00238479	salt up
arahy.Tifrunner.gnm2.ann1.N9VL7S	arahy.Tifrunner.gnm2.Arahy.03:133265481-133268491	1.15396	3.94734	1.77429	5e-05	0.00238479	salt up
arahy.Tifrunner.gnm2.ann1.NA6443	arahy.Tifrunner.gnm2.Arahy.11:142211404-142212453	531.661	1549.88	1.54357	5e-05	0.00238479	salt up
arahy.Tifrunner.gnm2.ann1.NA9T15	arahy.Tifrunner.gnm2.Arahy.08:9322904-9323903	4.70611	18.4388	1.97014	5e-05	0.00238479	salt up
arahy.Tifrunner.gnm2.ann1.NAI4LE	arahy.Tifrunner.gnm2.Arahy.14:14001697-14004465	0.897442	3.45932	1.9466	5e-05	0.00238479	salt up
arahy.Tifrunner.gnm2.ann1.NB8KRW	arahy.Tifrunner.gnm2.Arahy.13:29651467-29653481	13.226	39.6761	1.58489	5e-05	0.00238479	salt up
arahy.Tifrunner.gnm2.ann1.NBL2BC	arahy.Tifrunner.gnm2.Arahy.04:123987972-123992697	15.5522	31.3904	1.01321	0.0001	0.00429096	salt up
arahy.Tifrunner.gnm2.ann1.NCUM9D	arahy.Tifrunner.gnm2.Arahy.14:138259995-138262511	0.956171	5.50818	2.52624	5e-05	0.00238479	salt up
arahy.Tifrunner.gnm2.ann1.ND5IN9	arahy.Tifrunner.gnm2.Arahy.07:77939549-77953706	1.11029	3.90603	1.81477	5e-05	0.00238479	salt up
arahy.Tifrunner.gnm2.ann1.NF5K9F	arahy.Tifrunner.gnm2.Arahy.15:153067879-153070921	2.20961	4.73336	1.09907	0.0021	0.0428716	salt up
arahy.Tifrunner.gnm2.ann1.NFT2PX	arahy.Tifrunner.gnm2.Arahy.20:140412669-140417428	1.17363	3.74748	1.67495	5e-05	0.00238479	salt up
arahy.Tifrunner.gnm2.ann1.NHS6NA	arahy.Tifrunner.gnm2.Arahy.03:26756535-26761748	0.205779	1.00329	2.28556	0.0001	0.00429096	salt up
arahy.Tifrunner.gnm2.ann1.NI516C	arahy.Tifrunner.gnm2.Arahy.18:2405625-2409373	0.164225	0.885996	2.43162	0.00025	0.00895374	salt up
arahy.Tifrunner.gnm2.ann1.NIE1A8	arahy.Tifrunner.gnm2.Arahy.13:35974631-35978715	1.08208	3.63217	1.74702	5e-05	0.00238479	salt up
arahy.Tifrunner.gnm2.ann1.NJY7IU	arahy.Tifrunner.gnm2.Arahy.06:3773685-3774123	10.7663	290.618	4.75453	5e-05	0.00238479	salt up
arahy.Tifrunner.gnm2.ann1.NKKF6S	arahy.Tifrunner.gnm2.Arahy.09:108112784-108117363	0.197838	0.921506	2.21968	0.0002	0.00750227	salt up
arahy.Tifrunner.gnm2.ann1.NM7S8W	arahy.Tifrunner.gnm2.Arahy.19:119922407-119924888	3.20135	9.71278	1.6012	5e-05	0.00238479	salt up
arahy.Tifrunner.gnm2.ann1.NRX6WG	arahy.Tifrunner.gnm2.Arahy.14:141171602-141176659	2.17035	6.14333	1.5011	5e-05	0.00238479	salt up
arahy.Tifrunner.gnm2.ann1.NTI4MN	arahy.Tifrunner.gnm2.Arahy.06:105881461-105884475	3.19183	7.05036	1.14331	0.0007	0.0194103	salt up
arahy.Tifrunner.gnm2.ann1.NV60S8	arahy.Tifrunner.gnm2.Arahy.08:8800789-8803100	15.8016	33.5731	1.08724	5e-05	0.00238479	salt up
arahy.Tifrunner.gnm2.ann1.NX76LV	arahy.Tifrunner.gnm2.Arahy.14:143100842-143102874	0.181073	2.49153	3.78239	0.00015	0.0059766	salt up
arahy.Tifrunner.gnm2.ann1.NX8KLK	arahy.Tifrunner.gnm2.Arahy.13:2015594-2020945	0.640296	2.68042	2.06565	5e-05	0.00238479	salt up
arahy.Tifrunner.gnm2.ann1.NXIZ0N	arahy.Tifrunner.gnm2.Arahy.20:106167735-106170029	2.21597	6.32035	1.51207	0.0001	0.00429096	salt up
arahy.Tifrunner.gnm2.ann1.NY0GHN	arahy.Tifrunner.gnm2.Arahy.05:41319398-41327613	10.1309	21.8761	1.1106	5e-05	0.00238479	salt up
arahy.Tifrunner.gnm2.ann1.NY433L	arahy.Tifrunner.gnm2.Arahy.14:140323819-140324966	0.664004	10.8635	4.03216	5e-05	0.00238479	salt up
arahy.Tifrunner.gnm2.ann1.NZ6SRJ	arahy.Tifrunner.gnm2.Arahy.10:671698-674644	1.9413	7.62318	1.97337	5e-05	0.00238479	salt up
arahy.Tifrunner.gnm2.ann1.NZQX07	arahy.Tifrunner.gnm2.Arahy.11:38880987-38884858	1.8506	4.20191	1.18305	0.0013	0.0303086	salt up
arahy.Tifrunner.gnm2.ann1.P1VEPT	arahy.Tifrunner.gnm2.Arahy.17:51754497-51755034	111.408	341.801	1.61731	5e-05	0.00238479	salt up
arahy.Tifrunner.gnm2.ann1.P2THRP	arahy.Tifrunner.gnm2.Arahy.09:117129639-117131160	0.371545	1.80953	2.28401	0.0007	0.0194103	salt up
arahy.Tifrunner.gnm2.ann1.P3A43G	arahy.Tifrunner.gnm2.Arahy.03:111478520-111479600	14.7446	42.3099	1.52081	5e-05	0.00238479	salt up
arahy.Tifrunner.gnm2.ann1.P49U3L	arahy.Tifrunner.gnm2.Arahy.07:28661039-28661608	21.431	96.7561	2.17465	5e-05	0.00238479	salt up
arahy.Tifrunner.gnm2.ann1.P67WA3	arahy.Tifrunner.gnm2.Arahy.11:135329993-135332861	1.10939	3.267	1.5582	0.00015	0.0059766	salt up
arahy.Tifrunner.gnm2.ann1.P6P8C4	arahy.Tifrunner.gnm2.Arahy.09:96433580-96436692	42.2415	103.831	1.2975	5e-05	0.00238479	salt up
arahy.Tifrunner.gnm2.ann1.P6VCNZ	arahy.Tifrunner.gnm2.Arahy.15:20043230-20049396	3.79077	7.91361	1.06184	5e-05	0.00238479	salt up
arahy.Tifrunner.gnm2.ann1.P71609	arahy.Tifrunner.gnm2.Arahy.07:59013981-59018442	3.94654	10.8741	1.46223	5e-05	0.00238479	salt up
arahy.Tifrunner.gnm2.ann1.P8FSM4	arahy.Tifrunner.gnm2.Arahy.17:108758951-108765093	17.3543	63.5931	1.87358	5e-05	0.00238479	salt up
arahy.Tifrunner.gnm2.ann1.P92TZX	arahy.Tifrunner.gnm2.Arahy.12:119563823-119571421	0.3876	2.66313	2.78048	5e-05	0.00238479	salt up
arahy.Tifrunner.gnm2.ann1.PA1DXY	arahy.Tifrunner.gnm2.Arahy.05:36588713-36590625	0.196225	0.985214	2.32793	0.00205	0.0421726	salt up
arahy.Tifrunner.gnm2.ann1.PA7RNP	arahy.Tifrunner.gnm2.Arahy.08:35373272-35378495	2.2594	5.3888	1.25402	5e-05	0.00238479	salt up
arahy.Tifrunner.gnm2.ann1.PAC19I	arahy.Tifrunner.gnm2.Arahy.07:48003347-48013430	2.88106	5.76796	1.00146	0.0001	0.00429096	salt up
arahy.Tifrunner.gnm2.ann1.PCT7KU	arahy.Tifrunner.gnm2.Arahy.03:9361722-9363567	3.79875	14.4669	1.92916	5e-05	0.00238479	salt up
arahy.Tifrunner.gnm2.ann1.PDF0S8	arahy.Tifrunner.gnm2.Arahy.19:16913089-16915942	2.36809	7.13677	1.59155	0.00035	0.0115453	salt up
arahy.Tifrunner.gnm2.ann1.PEJ957	arahy.Tifrunner.gnm2.Arahy.01:5396646-5400723	9.04466	22.7869	1.33306	5e-05	0.00238479	salt up
arahy.Tifrunner.gnm2.ann1.PF9IHL	arahy.Tifrunner.gnm2.Arahy.18:1423106-1431340	1.16067	9.90276	3.09287	5e-05	0.00238479	salt up
arahy.Tifrunner.gnm2.ann1.PHM8DT	arahy.Tifrunner.gnm2.Arahy.17:21679060-21684248	0.317836	0.840981	1.40379	0.0008	0.0213375	salt up
arahy.Tifrunner.gnm2.ann1.PI28BA	arahy.Tifrunner.gnm2.Arahy.14:141899770-141906098	1.96815	4.08512	1.05354	0.00235	0.0465358	salt up
arahy.Tifrunner.gnm2.ann1.PI3URC	arahy.Tifrunner.gnm2.Arahy.13:5515028-5516023	1.40876	11.4187	3.0189	5e-05	0.00238479	salt up
arahy.Tifrunner.gnm2.ann1.PJ98Y2	arahy.Tifrunner.gnm2.Arahy.20:120639117-120641943	1.6174	4.65613	1.52546	5e-05	0.00238479	salt up
arahy.Tifrunner.gnm2.ann1.PL3QI7	arahy.Tifrunner.gnm2.Arahy.20:6105982-6115617	0.135597	0.479265	1.82149	0.0018	0.0383816	salt up
arahy.Tifrunner.gnm2.ann1.PLPE7Z	arahy.Tifrunner.gnm2.Arahy.18:274032-280640	0.167667	5.31653	4.98681	5e-05	0.00238479	salt up
arahy.Tifrunner.gnm2.ann1.PM64UH	arahy.Tifrunner.gnm2.Arahy.17:28850368-28852939	2.09817	7.42039	1.82236	5e-05	0.00238479	salt up
arahy.Tifrunner.gnm2.ann1.PMAQ5N	arahy.Tifrunner.gnm2.Arahy.20:9548609-9550869	5.24759	12.279	1.22647	0.0001	0.00429096	salt up
arahy.Tifrunner.gnm2.ann1.PML7UN	arahy.Tifrunner.gnm2.Arahy.01:101310874-101314334	5.23596	10.987	1.06927	5e-05	0.00238479	salt up
arahy.Tifrunner.gnm2.ann1.PN5ECJ	arahy.Tifrunner.gnm2.Arahy.11:12555211-12560868	0.616866	1.98902	1.68902	5e-05	0.00238479	salt up
arahy.Tifrunner.gnm2.ann1.PNQ8GJ	arahy.Tifrunner.gnm2.Arahy.20:144507094-144508194	8.47438	26.5332	1.64662	5e-05	0.00238479	salt up
arahy.Tifrunner.gnm2.ann1.PRG0CM	arahy.Tifrunner.gnm2.Arahy.13:146008911-146012969	0.133081	1.80022	3.7578	5e-05	0.00238479	salt up
arahy.Tifrunner.gnm2.ann1.PTPQ36	arahy.Tifrunner.gnm2.Arahy.20:132044561-132047068	20.8725	46.0172	1.14057	5e-05	0.00238479	salt up
arahy.Tifrunner.gnm2.ann1.PU50YZ	arahy.Tifrunner.gnm2.Arahy.03:128355762-128360913	1.93706	4.58315	1.24247	5e-05	0.00238479	salt up
arahy.Tifrunner.gnm2.ann1.PUH2BT	arahy.Tifrunner.gnm2.Arahy.11:132211271-132218190	1.57331	4.11668	1.38768	5e-05	0.00238479	salt up
arahy.Tifrunner.gnm2.ann1.PV2HG6	arahy.Tifrunner.gnm2.Arahy.14:136899089-136900532	301.659	652.45	1.11295	5e-05	0.00238479	salt up
arahy.Tifrunner.gnm2.ann1.PV3VA3	arahy.Tifrunner.gnm2.Arahy.14:9083209-9086190	0.183774	1.81987	3.30784	0.0001	0.00429096	salt up
arahy.Tifrunner.gnm2.ann1.PVP2TS	arahy.Tifrunner.gnm2.Arahy.17:115574347-115574809	1.12936	9.11746	3.01313	0.00055	0.0162186	salt up
arahy.Tifrunner.gnm2.ann1.PW4F55	arahy.Tifrunner.gnm2.Arahy.12:108230139-108237393	4.41917	19.4835	2.1404	5e-05	0.00238479	salt up
arahy.Tifrunner.gnm2.ann1.PXDE6E	arahy.Tifrunner.gnm2.Arahy.18:9448133-9449555	0.631181	2.23198	1.8222	0.00055	0.0162186	salt up
arahy.Tifrunner.gnm2.ann1.Q0W2B6	arahy.Tifrunner.gnm2.Arahy.10:3831427-3835418	0.579433	1.64768	1.50772	0.0015	0.0336709	salt up
arahy.Tifrunner.gnm2.ann1.Q1PJAN	arahy.Tifrunner.gnm2.Arahy.08:25723461-25724734	1.81938	23.4425	3.6876	5e-05	0.00238479	salt up
arahy.Tifrunner.gnm2.ann1.Q1XFSF	arahy.Tifrunner.gnm2.Arahy.11:115740758-115742979	0.318093	1.24549	1.96919	0.00135	0.0311624	salt up
arahy.Tifrunner.gnm2.ann1.Q36S6K	arahy.Tifrunner.gnm2.Arahy.09:8816433-8817048	0.964354	10.3513	3.42411	5e-05	0.00238479	salt up
arahy.Tifrunner.gnm2.ann1.Q3K67F	arahy.Tifrunner.gnm2.Arahy.08:30864641-30865686	4.85838	16.4999	1.76391	5e-05	0.00238479	salt up
arahy.Tifrunner.gnm2.ann1.Q4LS46	arahy.Tifrunner.gnm2.Arahy.03:119520758-119531185	6.26671	18.9593	1.59712	5e-05	0.00238479	salt up
arahy.Tifrunner.gnm2.ann1.Q52RY2	arahy.Tifrunner.gnm2.Arahy.03:37600299-37602560	0.345247	2.90079	3.07074	5e-05	0.00238479	salt up
arahy.Tifrunner.gnm2.ann1.Q5BT9L	arahy.Tifrunner.gnm2.Arahy.13:914772-918106	7.50311	16.5868	1.14448	5e-05	0.00238479	salt up
arahy.Tifrunner.gnm2.ann1.Q7VTCQ	arahy.Tifrunner.gnm2.Arahy.04:125904647-125913229	3.68902	7.89903	1.09844	5e-05	0.00238479	salt up
arahy.Tifrunner.gnm2.ann1.Q9B6CW	arahy.Tifrunner.gnm2.Arahy.13:22185744-22187329	1.92874	6.71922	1.80064	5e-05	0.00238479	salt up
arahy.Tifrunner.gnm2.ann1.Q9CK1R	arahy.Tifrunner.gnm2.Arahy.05:8274859-8282450	0.469227	1.79476	1.93543	0.00025	0.00895374	salt up
arahy.Tifrunner.gnm2.ann1.Q9TPLA	arahy.Tifrunner.gnm2.Arahy.03:132703805-132706155	0.619801	3.67571	2.56815	5e-05	0.00238479	salt up
arahy.Tifrunner.gnm2.ann1.Q9X278	arahy.Tifrunner.gnm2.Arahy.15:9920360-9920849	13.3526	60.4769	2.17926	5e-05	0.00238479	salt up
arahy.Tifrunner.gnm2.ann1.Q9XEDT	arahy.Tifrunner.gnm2.Arahy.16:16591310-16592448	1.23949	3.87101	1.64296	0.0016	0.0353466	salt up
arahy.Tifrunner.gnm2.ann1.QB4GTW	arahy.Tifrunner.gnm2.Arahy.09:111014783-111018892	1.50274	3.44784	1.1981	0.00055	0.0162186	salt up
arahy.Tifrunner.gnm2.ann1.QD9R4Y	arahy.Tifrunner.gnm2.Arahy.11:135618285-135620513	1.20409	3.32279	1.46446	0.0005	0.0151295	salt up
arahy.Tifrunner.gnm2.ann1.QE9DNI	arahy.Tifrunner.gnm2.Arahy.15:6841803-6843024	12.525	30.7092	1.29386	0.0004	0.0127753	salt up
arahy.Tifrunner.gnm2.ann1.QG7W63	arahy.Tifrunner.gnm2.Arahy.12:114812433-114817486	2.3239	5.12802	1.14185	0.002	0.0414281	salt up
arahy.Tifrunner.gnm2.ann1.QHK75C	arahy.Tifrunner.gnm2.Arahy.01:45475084-45477901	4.43458	9.25294	1.06111	0.0008	0.0213375	salt up
arahy.Tifrunner.gnm2.ann1.QKB3E6	arahy.Tifrunner.gnm2.Arahy.01:101741385-101745882	3.58618	9.37403	1.38622	5e-05	0.00238479	salt up
arahy.Tifrunner.gnm2.ann1.QLA9Z7	arahy.Tifrunner.gnm2.Arahy.06:19247048-19247524	46.7634	124.115	1.40823	0.00175	0.0376643	salt up
arahy.Tifrunner.gnm2.ann1.QM5IC5	arahy.Tifrunner.gnm2.Arahy.12:88266688-88270698	1.02412	3.99335	1.96322	5e-05	0.00238479	salt up
arahy.Tifrunner.gnm2.ann1.QM6RHT	arahy.Tifrunner.gnm2.Arahy.17:122253836-122257337	11.4438	24.4956	1.09796	5e-05	0.00238479	salt up
arahy.Tifrunner.gnm2.ann1.QMC108	arahy.Tifrunner.gnm2.Arahy.09:103652425-103653932	20.9539	85.1123	2.02215	5e-05	0.00238479	salt up
arahy.Tifrunner.gnm2.ann1.QP3SM1	arahy.Tifrunner.gnm2.Arahy.13:32676594-32678920	3.94771	8.55911	1.11644	0.00065	0.0184106	salt up
arahy.Tifrunner.gnm2.ann1.QP4M0U	arahy.Tifrunner.gnm2.Arahy.17:66082372-66084806	3.6755	31.1269	3.08215	5e-05	0.00238479	salt up
arahy.Tifrunner.gnm2.ann1.QPBR19	arahy.Tifrunner.gnm2.Arahy.14:72716155-72721888	2.32433	5.12098	1.1396	0.00075	0.0204361	salt up
arahy.Tifrunner.gnm2.ann1.QPL1HC	arahy.Tifrunner.gnm2.Arahy.13:131202491-131204619	1.78172	5.63495	1.66113	5e-05	0.00238479	salt up
arahy.Tifrunner.gnm2.ann1.QQT54I	arahy.Tifrunner.gnm2.Arahy.07:1945692-1948950	1.96023	5.94921	1.60168	5e-05	0.00238479	salt up
arahy.Tifrunner.gnm2.ann1.QY7301	arahy.Tifrunner.gnm2.Arahy.17:129917501-129921685	0.182464	4.02364	4.46282	5e-05	0.00238479	salt up
arahy.Tifrunner.gnm2.ann1.QZ74IT	arahy.Tifrunner.gnm2.Arahy.17:830996-849637	2.60604	9.22526	1.82373	5e-05	0.00238479	salt up
arahy.Tifrunner.gnm2.ann1.QZZL54	arahy.Tifrunner.gnm2.Arahy.03:27969655-27971660	11.3506	39.6469	1.80444	5e-05	0.00238479	salt up
arahy.Tifrunner.gnm2.ann1.R0GK7N	arahy.Tifrunner.gnm2.Arahy.19:148689915-148692969	33.9207	73.8708	1.12284	5e-05	0.00238479	salt up
arahy.Tifrunner.gnm2.ann1.R0SWX9	arahy.Tifrunner.gnm2.Arahy.20:19656981-19665341	3.11645	6.85214	1.13665	0.0004	0.0127753	salt up
arahy.Tifrunner.gnm2.ann1.R1TNCB	arahy.Tifrunner.gnm2.Arahy.01:583662-587147	2.50945	14.3779	2.51841	5e-05	0.00238479	salt up
arahy.Tifrunner.gnm2.ann1.R2E5NI	arahy.Tifrunner.gnm2.Arahy.13:26998428-27002869	8.64967	17.4269	1.0106	0.00015	0.0059766	salt up
arahy.Tifrunner.gnm2.ann1.R41K8Z	arahy.Tifrunner.gnm2.Arahy.16:16055140-16059198	0.82475	4.96042	2.58843	5e-05	0.00238479	salt up
arahy.Tifrunner.gnm2.ann1.R4WH7M	arahy.Tifrunner.gnm2.Arahy.13:145442575-145444181	3.36437	13.9735	2.05429	5e-05	0.00238479	salt up
arahy.Tifrunner.gnm2.ann1.R5AJY0	arahy.Tifrunner.gnm2.Arahy.01:17846089-17852552	1.10726	2.90487	1.39148	0.00025	0.00895374	salt up
arahy.Tifrunner.gnm2.ann1.R5ISBX	arahy.Tifrunner.gnm2.Arahy.01:7551255-7558777	0.415371	1.99586	2.26454	0.0008	0.0213375	salt up
arahy.Tifrunner.gnm2.ann1.R5P48D	arahy.Tifrunner.gnm2.Arahy.04:124120032-124123475	7.5252	23.2292	1.62614	5e-05	0.00238479	salt up
arahy.Tifrunner.gnm2.ann1.R5V7VH	arahy.Tifrunner.gnm2.Arahy.04:106754486-106758521	5.42382	11.3818	1.06935	0.00115	0.0277628	salt up
arahy.Tifrunner.gnm2.ann1.R6F5YK	arahy.Tifrunner.gnm2.Arahy.10:3061054-3062720	1.61043	3.77567	1.22928	0.00105	0.0260343	salt up
arahy.Tifrunner.gnm2.ann1.R6HD8X	arahy.Tifrunner.gnm2.Arahy.14:140343548-140348152	2.47137	6.7508	1.44975	5e-05	0.00238479	salt up
arahy.Tifrunner.gnm2.ann1.R6YSCZ	arahy.Tifrunner.gnm2.Arahy.11:147546511-147548982	0.894089	2.93863	1.71665	0.00025	0.00895374	salt up
arahy.Tifrunner.gnm2.ann1.R990Z7	arahy.Tifrunner.gnm2.Arahy.01:112321595-112326432	0.16058	0.68806	2.09925	0.0005	0.0151295	salt up
arahy.Tifrunner.gnm2.ann1.RBR1AL	arahy.Tifrunner.gnm2.Arahy.05:94776933-94780993	0.636334	10.5542	4.05188	5e-05	0.00238479	salt up
arahy.Tifrunner.gnm2.ann1.RC3SCI	arahy.Tifrunner.gnm2.Arahy.04:1120518-1121487	0.483838	15.7645	5.02601	5e-05	0.00238479	salt up
arahy.Tifrunner.gnm2.ann1.RE0MA5	arahy.Tifrunner.gnm2.Arahy.05:7606980-7621090	4.26454	8.84337	1.05221	0.0001	0.00429096	salt up
arahy.Tifrunner.gnm2.ann1.RF7AVT	arahy.Tifrunner.gnm2.Arahy.02:4922306-4923916	14.115	28.3053	1.00384	0.0002	0.00750227	salt up
arahy.Tifrunner.gnm2.ann1.RG5YED	arahy.Tifrunner.gnm2.Arahy.06:6028391-6030666	28.3168	58.994	1.05891	5e-05	0.00238479	salt up
arahy.Tifrunner.gnm2.ann1.RH7YXW	arahy.Tifrunner.gnm2.Arahy.03:49403371-49410743	1.43989	4.04384	1.48976	0.0001	0.00429096	salt up
arahy.Tifrunner.gnm2.ann1.RIM3FC	arahy.Tifrunner.gnm2.Arahy.13:129316772-129318830	2.6335	5.27516	1.00223	0.00115	0.0277628	salt up
arahy.Tifrunner.gnm2.ann1.RIV6ZB	arahy.Tifrunner.gnm2.Arahy.03:123652680-123656976	11.2051	24.4831	1.12763	5e-05	0.00238479	salt up
arahy.Tifrunner.gnm2.ann1.RJ3HQ5	arahy.Tifrunner.gnm2.Arahy.10:96412698-96424556	0.657427	4.68717	2.83381	0.0001	0.00429096	salt up
arahy.Tifrunner.gnm2.ann1.RKDW8Y	arahy.Tifrunner.gnm2.Arahy.05:90055166-90059112	0.155273	0.551559	1.8287	0.0012	0.0286381	salt up
arahy.Tifrunner.gnm2.ann1.RM2YS3	arahy.Tifrunner.gnm2.Arahy.13:27596447-27597464	21.1259	43.79	1.05159	0.00035	0.0115453	salt up
arahy.Tifrunner.gnm2.ann1.RNDG53	arahy.Tifrunner.gnm2.Arahy.15:159783909-159788694	1.48913	13.1762	3.1454	5e-05	0.00238479	salt up
arahy.Tifrunner.gnm2.ann1.RRBL8C	arahy.Tifrunner.gnm2.Arahy.14:142617377-142624912	0.130376	1.61823	3.63367	0.0001	0.00429096	salt up
arahy.Tifrunner.gnm2.ann1.RRN87R	arahy.Tifrunner.gnm2.Arahy.04:120636824-120638034	0.649844	2.59454	1.99731	0.0014	0.0320142	salt up
arahy.Tifrunner.gnm2.ann1.RU3E03	arahy.Tifrunner.gnm2.Arahy.07:77386782-77392583	0.783943	1.96445	1.32531	0.0001	0.00429096	salt up
arahy.Tifrunner.gnm2.ann1.RW3D4K	arahy.Tifrunner.gnm2.Arahy.19:149344912-149349061	8.56291	19.9664	1.2214	5e-05	0.00238479	salt up
arahy.Tifrunner.gnm2.ann1.RY1B1X	arahy.Tifrunner.gnm2.Arahy.02:82718002-82720629	0.82122	2.38195	1.5363	0.0017	0.0368526	salt up
arahy.Tifrunner.gnm2.ann1.RZ3VA1	arahy.Tifrunner.gnm2.Arahy.10:12229121-12237664	1.85754	6.21454	1.74225	5e-05	0.00238479	salt up
arahy.Tifrunner.gnm2.ann1.S0STLV	arahy.Tifrunner.gnm2.Arahy.19:12337883-12340637	8.97878	27.1627	1.59703	5e-05	0.00238479	salt up
arahy.Tifrunner.gnm2.ann1.S1CVEX	arahy.Tifrunner.gnm2.Arahy.19:157762902-157764492	5.04779	11.898	1.237	0.0001	0.00429096	salt up
arahy.Tifrunner.gnm2.ann1.S1J40P	arahy.Tifrunner.gnm2.Arahy.08:44350745-44358577	3.70887	10.5069	1.50229	5e-05	0.00238479	salt up
arahy.Tifrunner.gnm2.ann1.S273RU	arahy.Tifrunner.gnm2.Arahy.18:40859909-40861820	1.3632	4.19926	1.62314	0.0011	0.0269567	salt up
arahy.Tifrunner.gnm2.ann1.S2DFEG	arahy.Tifrunner.gnm2.Arahy.19:155942088-155945268	0.580101	1.55791	1.42523	0.00055	0.0162186	salt up
arahy.Tifrunner.gnm2.ann1.S3SMBV	arahy.Tifrunner.gnm2.Arahy.06:117890105-117893051	0.163808	2.53897	3.95417	5e-05	0.00238479	salt up
arahy.Tifrunner.gnm2.ann1.S4FMHZ	arahy.Tifrunner.gnm2.Arahy.04:11367350-11368567	0.39648	7.8742	4.31181	5e-05	0.00238479	salt up
arahy.Tifrunner.gnm2.ann1.S52WLR	arahy.Tifrunner.gnm2.Arahy.03:649863-660782	3.91149	10.7005	1.45188	0.0001	0.00429096	salt up
arahy.Tifrunner.gnm2.ann1.S63TS6	arahy.Tifrunner.gnm2.Arahy.03:65838036-65841181	0.271876	2.90483	3.41743	5e-05	0.00238479	salt up
arahy.Tifrunner.gnm2.ann1.S65KYS	arahy.Tifrunner.gnm2.Arahy.20:130898878-130904424	0.558227	1.63585	1.55111	0.0016	0.0353466	salt up
arahy.Tifrunner.gnm2.ann1.S6U7JB	arahy.Tifrunner.gnm2.Arahy.06:118514726-118521538	1.31848	4.63091	1.81242	0.0001	0.00429096	salt up
arahy.Tifrunner.gnm2.ann1.S79ATY	arahy.Tifrunner.gnm2.Arahy.04:124855773-124858549	0.410796	1.99345	2.27878	0.0002	0.00750227	salt up
arahy.Tifrunner.gnm2.ann1.S8G523	arahy.Tifrunner.gnm2.Arahy.05:112359992-112370104	5.3484	11.4786	1.10177	0.0002	0.00750227	salt up
arahy.Tifrunner.gnm2.ann1.S9FEUH	arahy.Tifrunner.gnm2.Arahy.13:137635703-137637486	2.65752	8.29776	1.64264	0.0001	0.00429096	salt up
arahy.Tifrunner.gnm2.ann1.S9KU5T	arahy.Tifrunner.gnm2.Arahy.05:109281801-109286238	1.6618	4.55065	1.45332	5e-05	0.00238479	salt up
arahy.Tifrunner.gnm2.ann1.S9X4NH	arahy.Tifrunner.gnm2.Arahy.16:124248809-124255043	9.22151	21.4407	1.21728	5e-05	0.00238479	salt up
arahy.Tifrunner.gnm2.ann1.SA054G	arahy.Tifrunner.gnm2.Arahy.15:47673558-47680665	1.276	3.21357	1.33255	0.00075	0.0204361	salt up
arahy.Tifrunner.gnm2.ann1.SBUN5C	arahy.Tifrunner.gnm2.Arahy.20:141917932-141921891	4.37642	10.0084	1.19338	5e-05	0.00238479	salt up
arahy.Tifrunner.gnm2.ann1.SC1MJ0	arahy.Tifrunner.gnm2.Arahy.03:121057632-121060519	0.898798	2.90597	1.69295	5e-05	0.00238479	salt up
arahy.Tifrunner.gnm2.ann1.SCN40X	arahy.Tifrunner.gnm2.Arahy.08:10725345-10732627	2.41348	7.18759	1.57439	5e-05	0.00238479	salt up
arahy.Tifrunner.gnm2.ann1.SE8WTS	arahy.Tifrunner.gnm2.Arahy.02:92086126-92088401	0.451314	2.2428	2.3131	5e-05	0.00238479	salt up
arahy.Tifrunner.gnm2.ann1.SFE8AG	arahy.Tifrunner.gnm2.Arahy.15:7580178-7583685	1.4434	4.55625	1.65837	5e-05	0.00238479	salt up
arahy.Tifrunner.gnm2.ann1.SGE08U	arahy.Tifrunner.gnm2.Arahy.15:154523507-154527857	0.228386	1.30324	2.51255	0.00055	0.0162186	salt up
arahy.Tifrunner.gnm2.ann1.SH86H7	arahy.Tifrunner.gnm2.Arahy.11:142197051-142205185	27.1595	69.881	1.36344	5e-05	0.00238479	salt up
arahy.Tifrunner.gnm2.ann1.SIB906	arahy.Tifrunner.gnm2.Arahy.11:148155145-148161651	0.0626934	0.444807	2.82679	0.00025	0.00895374	salt up
arahy.Tifrunner.gnm2.ann1.SIZM0A	arahy.Tifrunner.gnm2.Arahy.08:42438973-42445642	0.40485	4.15475	3.3593	5e-05	0.00238479	salt up
arahy.Tifrunner.gnm2.ann1.SJVP3Q	arahy.Tifrunner.gnm2.Arahy.20:7057348-7059897	1.68405	4.91039	1.5439	5e-05	0.00238479	salt up
arahy.Tifrunner.gnm2.ann1.SKI1QK	arahy.Tifrunner.gnm2.Arahy.06:102477631-102480863	90.7621	182.125	1.00477	0.0001	0.00429096	salt up
arahy.Tifrunner.gnm2.ann1.SLGY42	arahy.Tifrunner.gnm2.Arahy.19:832306-844642	0.0596966	0.965831	4.01605	0.0006	0.0172888	salt up
arahy.Tifrunner.gnm2.ann1.SMIY5J	arahy.Tifrunner.gnm2.Arahy.17:122258691-122261467	17.4129	40.2492	1.20881	5e-05	0.00238479	salt up
arahy.Tifrunner.gnm2.ann1.SMYQ1X	arahy.Tifrunner.gnm2.Arahy.20:9574131-9579035	1.78249	8.16359	2.19531	5e-05	0.00238479	salt up
arahy.Tifrunner.gnm2.ann1.SPZ2MT	arahy.Tifrunner.gnm2.Arahy.06:109798862-109804464	0.312059	1.24878	2.00063	0.0002	0.00750227	salt up
arahy.Tifrunner.gnm2.ann1.SQF377	arahy.Tifrunner.gnm2.Arahy.08:37492107-37497432	1.28441	4.61762	1.84605	5e-05	0.00238479	salt up
arahy.Tifrunner.gnm2.ann1.SS5FAH	arahy.Tifrunner.gnm2.Arahy.19:1227717-1229175	3.25404	12.37	1.92654	5e-05	0.00238479	salt up
arahy.Tifrunner.gnm2.ann1.SSAK10	arahy.Tifrunner.gnm2.Arahy.03:17477405-17486655	1.62557	6.08621	1.9046	5e-05	0.00238479	salt up
arahy.Tifrunner.gnm2.ann1.SU7DJD	arahy.Tifrunner.gnm2.Arahy.05:107591508-107594146	9.55613	20.4563	1.09805	5e-05	0.00238479	salt up
arahy.Tifrunner.gnm2.ann1.SW9R8E	arahy.Tifrunner.gnm2.Arahy.09:71876877-71879591	1.37048	3.80637	1.47373	0.00055	0.0162186	salt up
arahy.Tifrunner.gnm2.ann1.SWNJ62	arahy.Tifrunner.gnm2.Arahy.13:2674995-2681023	4.34493	11.034	1.34455	5e-05	0.00238479	salt up
arahy.Tifrunner.gnm2.ann1.SYC9J3	arahy.Tifrunner.gnm2.Arahy.15:19282173-19286123	4.87093	9.94798	1.03021	0.00025	0.00895374	salt up
arahy.Tifrunner.gnm2.ann1.SZC25R	arahy.Tifrunner.gnm2.Arahy.07:2490717-2492366	41.6625	92.1389	1.14506	5e-05	0.00238479	salt up
arahy.Tifrunner.gnm2.ann1.T08WW4	arahy.Tifrunner.gnm2.Arahy.11:145936033-145939657	0.398846	1.1706	1.55334	0.0018	0.0383816	salt up
arahy.Tifrunner.gnm2.ann1.T0CPW9	arahy.Tifrunner.gnm2.Arahy.03:6167304-6168583	6.90861	15.3775	1.15435	0.002	0.0414281	salt up
arahy.Tifrunner.gnm2.ann1.T0F6V3	arahy.Tifrunner.gnm2.Arahy.11:81606852-81610584	5.73245	14.3796	1.3268	5e-05	0.00238479	salt up
arahy.Tifrunner.gnm2.ann1.T0Y2I4	arahy.Tifrunner.gnm2.Arahy.13:8405204-8419260	0.195206	0.677376	1.79496	0.00045	0.013971	salt up
arahy.Tifrunner.gnm2.ann1.T3R0IJ	arahy.Tifrunner.gnm2.Arahy.18:128313798-128318997	0.200359	3.18897	3.99243	5e-05	0.00238479	salt up
arahy.Tifrunner.gnm2.ann1.T42CFX	arahy.Tifrunner.gnm2.Arahy.13:94230323-94233987	10.0049	39.9759	1.99842	5e-05	0.00238479	salt up
arahy.Tifrunner.gnm2.ann1.T4CH38	arahy.Tifrunner.gnm2.Arahy.18:18263801-18267691	8.8806	18.4671	1.05623	5e-05	0.00238479	salt up
arahy.Tifrunner.gnm2.ann1.T5DRVA	arahy.Tifrunner.gnm2.Arahy.02:1825596-1832895	0.621296	1.66994	1.42645	0.0007	0.0194103	salt up
arahy.Tifrunner.gnm2.ann1.T5R681	arahy.Tifrunner.gnm2.Arahy.17:102876773-102880461	1.06938	5.2703	2.30111	5e-05	0.00238479	salt up
arahy.Tifrunner.gnm2.ann1.T76A9L	arahy.Tifrunner.gnm2.Arahy.08:2447294-2452920	19.484	61.008	1.64671	5e-05	0.00238479	salt up
arahy.Tifrunner.gnm2.ann1.T78K8J	arahy.Tifrunner.gnm2.Arahy.04:15681826-15683597	685.524	1796.57	1.38996	5e-05	0.00238479	salt up
arahy.Tifrunner.gnm2.ann1.T7HYBX	arahy.Tifrunner.gnm2.Arahy.09:5285040-5296298	0.975164	2.37062	1.28155	0.001	0.0251378	salt up
arahy.Tifrunner.gnm2.ann1.T86JB7	arahy.Tifrunner.gnm2.Arahy.10:109986674-109990170	0.961133	4.19726	2.12664	5e-05	0.00238479	salt up
arahy.Tifrunner.gnm2.ann1.T88ILE	arahy.Tifrunner.gnm2.Arahy.07:2033280-2035454	0.624561	3.1685	2.34289	0.00105	0.0260343	salt up
arahy.Tifrunner.gnm2.ann1.T8CK68	arahy.Tifrunner.gnm2.Arahy.20:144497599-144503609	2.57003	20.2885	2.9808	5e-05	0.00238479	salt up
arahy.Tifrunner.gnm2.ann1.T9FD46	arahy.Tifrunner.gnm2.Arahy.03:137517965-137522009	3.9515	9.59038	1.27919	5e-05	0.00238479	salt up
arahy.Tifrunner.gnm2.ann1.TC7IYQ	arahy.Tifrunner.gnm2.Arahy.20:858137-864327	2.95498	8.12282	1.45883	5e-05	0.00238479	salt up
arahy.Tifrunner.gnm2.ann1.TDV38N	arahy.Tifrunner.gnm2.Arahy.09:118135406-118138468	32.0365	67.4146	1.07334	5e-05	0.00238479	salt up
arahy.Tifrunner.gnm2.ann1.TF77VG	arahy.Tifrunner.gnm2.Arahy.15:143086183-143089984	5.47534	11.7407	1.10049	5e-05	0.00238479	salt up
arahy.Tifrunner.gnm2.ann1.TGXT8E	arahy.Tifrunner.gnm2.Arahy.05:98978659-98983945	7.00367	19.1926	1.45437	5e-05	0.00238479	salt up
arahy.Tifrunner.gnm2.ann1.TJ22VY	arahy.Tifrunner.gnm2.Arahy.20:132049720-132052418	5.0656	13.8411	1.45015	5e-05	0.00238479	salt up
arahy.Tifrunner.gnm2.ann1.TN7YSG	arahy.Tifrunner.gnm2.Arahy.20:138812349-138814895	1.47798	3.51781	1.25105	0.00245	0.0479454	salt up
arahy.Tifrunner.gnm2.ann1.TPTF8A	arahy.Tifrunner.gnm2.Arahy.13:135207258-135209756	1.9452	7.75001	1.99428	5e-05	0.00238479	salt up
arahy.Tifrunner.gnm2.ann1.TQC7PL	arahy.Tifrunner.gnm2.Arahy.05:113677633-113680088	4.96749	12.6867	1.35273	5e-05	0.00238479	salt up
arahy.Tifrunner.gnm2.ann1.TQI4QJ	arahy.Tifrunner.gnm2.Arahy.13:12667926-12670335	1.83201	11.8685	2.69564	5e-05	0.00238479	salt up
arahy.Tifrunner.gnm2.ann1.TVTZ4P	arahy.Tifrunner.gnm2.Arahy.14:134451739-134456358	25.0174	50.0519	1.00049	5e-05	0.00238479	salt up
arahy.Tifrunner.gnm2.ann1.TVU1YR	arahy.Tifrunner.gnm2.Arahy.13:134067703-134069288	6.16734	35.5898	2.52874	5e-05	0.00238479	salt up
arahy.Tifrunner.gnm2.ann1.TW2SCU	arahy.Tifrunner.gnm2.Arahy.14:138386789-138390259	1.23654	3.54649	1.52008	5e-05	0.00238479	salt up
arahy.Tifrunner.gnm2.ann1.TWA65T	arahy.Tifrunner.gnm2.Arahy.20:133028612-133043782	1.4271	3.86835	1.43863	0.0001	0.00429096	salt up
arahy.Tifrunner.gnm2.ann1.TZ4EFW	arahy.Tifrunner.gnm2.Arahy.09:8839845-8840463	0.550994	10.0577	4.19012	5e-05	0.00238479	salt up
arahy.Tifrunner.gnm2.ann1.U1FWF5	arahy.Tifrunner.gnm2.Arahy.19:4686249-4689121	2.76369	7.1299	1.36729	0.0002	0.00750227	salt up
arahy.Tifrunner.gnm2.ann1.U21TUP	arahy.Tifrunner.gnm2.Arahy.12:118242638-118249613	3.5388	14.8353	2.0677	5e-05	0.00238479	salt up
arahy.Tifrunner.gnm2.ann1.U2GM3Q	arahy.Tifrunner.gnm2.Arahy.17:36981785-36988590	3.48722	10.7963	1.63039	5e-05	0.00238479	salt up
arahy.Tifrunner.gnm2.ann1.U2RA4L	arahy.Tifrunner.gnm2.Arahy.17:1702106-1708116	1.81166	5.33697	1.55871	5e-05	0.00238479	salt up
arahy.Tifrunner.gnm2.ann1.U3CTV6	arahy.Tifrunner.gnm2.Arahy.16:6400673-6401330	4.59098	15.4423	1.75001	0.0001	0.00429096	salt up
arahy.Tifrunner.gnm2.ann1.U3DP0D	arahy.Tifrunner.gnm2.Arahy.06:41547008-41548239	20.4151	47.9619	1.23225	5e-05	0.00238479	salt up
arahy.Tifrunner.gnm2.ann1.U3U7F3	arahy.Tifrunner.gnm2.Arahy.20:143214924-143217786	6.81375	15.725	1.20654	5e-05	0.00238479	salt up
arahy.Tifrunner.gnm2.ann1.U487DX	arahy.Tifrunner.gnm2.Arahy.10:2874655-2876604	1.07244	2.73087	1.34846	0.00185	0.0391735	salt up
arahy.Tifrunner.gnm2.ann1.U5LUP6	arahy.Tifrunner.gnm2.Arahy.03:20114600-20119618	2.01693	4.15937	1.0442	0.00085	0.0222956	salt up
arahy.Tifrunner.gnm2.ann1.U6WHGD	arahy.Tifrunner.gnm2.Arahy.15:19695130-19695736	9.03936	22.4245	1.31079	5e-05	0.00238479	salt up
arahy.Tifrunner.gnm2.ann1.U7GT3J	arahy.Tifrunner.gnm2.Arahy.13:41579990-41582058	0.179993	1.46112	3.02106	0.0014	0.0320142	salt up
arahy.Tifrunner.gnm2.ann1.U80PFY	arahy.Tifrunner.gnm2.Arahy.09:114684599-114688185	4.66299	12.3764	1.40826	5e-05	0.00238479	salt up
arahy.Tifrunner.gnm2.ann1.U8DGBN	arahy.Tifrunner.gnm2.Arahy.13:23536643-23539898	0.418724	1.08653	1.37565	0.00215	0.0436224	salt up
arahy.Tifrunner.gnm2.ann1.U8M3K9	arahy.Tifrunner.gnm2.Arahy.19:34402888-34407830	20.2859	41.3354	1.0269	5e-05	0.00238479	salt up
arahy.Tifrunner.gnm2.ann1.UB0CLU	arahy.Tifrunner.gnm2.Arahy.13:121431348-121433606	1.21399	6.61295	2.44554	5e-05	0.00238479	salt up
arahy.Tifrunner.gnm2.ann1.UB37AI	arahy.Tifrunner.gnm2.Arahy.02:22650876-22667101	1.45994	4.50436	1.62541	0.0001	0.00429096	salt up
arahy.Tifrunner.gnm2.ann1.UB9N1X	arahy.Tifrunner.gnm2.Arahy.03:118310682-118313582	1.82792	5.7089	1.64301	5e-05	0.00238479	salt up
arahy.Tifrunner.gnm2.ann1.UC02TM	arahy.Tifrunner.gnm2.Arahy.17:3938455-3945365	3.02443	6.30584	1.06002	0.0006	0.0172888	salt up
arahy.Tifrunner.gnm2.ann1.UC16N9	arahy.Tifrunner.gnm2.Arahy.15:105613406-105616859	0.252637	2.06857	3.0335	5e-05	0.00238479	salt up
arahy.Tifrunner.gnm2.ann1.UD3UYB	arahy.Tifrunner.gnm2.Arahy.14:143022082-143029364	0.26964	1.51995	2.49492	5e-05	0.00238479	salt up
arahy.Tifrunner.gnm2.ann1.UDJX6I	arahy.Tifrunner.gnm2.Arahy.03:8632412-8635267	0.389303	2.10103	2.43213	5e-05	0.00238479	salt up
arahy.Tifrunner.gnm2.ann1.UE6XF8	arahy.Tifrunner.gnm2.Arahy.16:19624970-19629518	0.890178	2.56405	1.52626	0.0007	0.0194103	salt up
arahy.Tifrunner.gnm2.ann1.UEB6DQ	arahy.Tifrunner.gnm2.Arahy.04:125863426-125864241	40.4346	225.093	2.47686	5e-05	0.00238479	salt up
arahy.Tifrunner.gnm2.ann1.UG8EST	arahy.Tifrunner.gnm2.Arahy.18:35448716-35455377	0.395354	1.08916	1.462	0.0009	0.0232104	salt up
arahy.Tifrunner.gnm2.ann1.UH3WW7	arahy.Tifrunner.gnm2.Arahy.08:18769013-18772610	0.779203	2.92375	1.90775	5e-05	0.00238479	salt up
arahy.Tifrunner.gnm2.ann1.UJE6LN	arahy.Tifrunner.gnm2.Arahy.19:157021570-157024328	37.571	86.5048	1.20316	5e-05	0.00238479	salt up
arahy.Tifrunner.gnm2.ann1.UMM9A2	arahy.Tifrunner.gnm2.Arahy.16:16657177-16659693	2.96	6.26635	1.08203	0.00055	0.0162186	salt up
arahy.Tifrunner.gnm2.ann1.UN6GTT	arahy.Tifrunner.gnm2.Arahy.13:134520865-134524855	0.149759	0.603364	2.01038	0.00075	0.0204361	salt up
arahy.Tifrunner.gnm2.ann1.UPMC5B	arahy.Tifrunner.gnm2.Arahy.01:104262919-104264296	9.77375	44.1264	2.17466	5e-05	0.00238479	salt up
arahy.Tifrunner.gnm2.ann1.UQ218B	arahy.Tifrunner.gnm2.Arahy.03:138065350-138067608	1.89876	4.50597	1.24678	0.00015	0.0059766	salt up
arahy.Tifrunner.gnm2.ann1.URKQ8K	arahy.Tifrunner.gnm2.Arahy.04:6419158-6424063	2.35909	5.2373	1.15059	0.0001	0.00429096	salt up
arahy.Tifrunner.gnm2.ann1.US1IAN	arahy.Tifrunner.gnm2.Arahy.04:31024267-31029888	3.68481	7.59233	1.04295	5e-05	0.00238479	salt up
arahy.Tifrunner.gnm2.ann1.US1IIK	arahy.Tifrunner.gnm2.Arahy.20:44668876-44672862	0.243783	1.14845	2.23602	0.0018	0.0383816	salt up
arahy.Tifrunner.gnm2.ann1.UT93NI	arahy.Tifrunner.gnm2.Arahy.15:124556926-124564524	1.82662	5.00345	1.45375	5e-05	0.00238479	salt up
arahy.Tifrunner.gnm2.ann1.UUH4DG	arahy.Tifrunner.gnm2.Arahy.08:37233025-37239812	2.81884	7.42758	1.39779	5e-05	0.00238479	salt up
arahy.Tifrunner.gnm2.ann1.UUK6GZ	arahy.Tifrunner.gnm2.Arahy.06:93647254-93657322	3.61637	8.54014	1.23972	5e-05	0.00238479	salt up
arahy.Tifrunner.gnm2.ann1.UVA2LA	arahy.Tifrunner.gnm2.Arahy.11:5887970-5892298	6.58583	16.8686	1.3569	5e-05	0.00238479	salt up
arahy.Tifrunner.gnm2.ann1.UW2YW6	arahy.Tifrunner.gnm2.Arahy.19:156172641-156175284	3.91614	8.52742	1.12268	0.00035	0.0115453	salt up
arahy.Tifrunner.gnm2.ann1.UWF28E	arahy.Tifrunner.gnm2.Arahy.15:9236652-9243256	7.1937	24.8072	1.78596	5e-05	0.00238479	salt up
arahy.Tifrunner.gnm2.ann1.UXK99M	arahy.Tifrunner.gnm2.Arahy.04:4425144-4436409	0.198839	2.65236	3.7376	5e-05	0.00238479	salt up
arahy.Tifrunner.gnm2.ann1.UXKX2B	arahy.Tifrunner.gnm2.Arahy.16:147039436-147049656	0.205896	1.28328	2.63985	5e-05	0.00238479	salt up
arahy.Tifrunner.gnm2.ann1.UXP008	arahy.Tifrunner.gnm2.scaffold_44:38891-39976	9.17991	24.6414	1.42453	5e-05	0.00238479	salt up
arahy.Tifrunner.gnm2.ann1.UY71W5	arahy.Tifrunner.gnm2.Arahy.15:122703880-122708638	3.46358	13.2138	1.93171	5e-05	0.00238479	salt up
arahy.Tifrunner.gnm2.ann1.UY9JWG	arahy.Tifrunner.gnm2.Arahy.14:139056561-139069837	0.543695	1.47654	1.44135	0.00125	0.029427	salt up
arahy.Tifrunner.gnm2.ann1.UYM9MT	arahy.Tifrunner.gnm2.Arahy.04:114729488-114729944	50.5894	123.42	1.28666	5e-05	0.00238479	salt up
arahy.Tifrunner.gnm2.ann1.V1EQXE	arahy.Tifrunner.gnm2.Arahy.03:33169611-33174326	0.488682	2.0981	2.10211	5e-05	0.00238479	salt up
arahy.Tifrunner.gnm2.ann1.V2UXPA	arahy.Tifrunner.gnm2.Arahy.11:139107065-139110250	2.63159	7.27362	1.46674	0.0005	0.0151295	salt up
arahy.Tifrunner.gnm2.ann1.V3KF4A	arahy.Tifrunner.gnm2.Arahy.20:144511348-144512836	2.05619	11.7746	2.51763	5e-05	0.00238479	salt up
arahy.Tifrunner.gnm2.ann1.V5BWWI	arahy.Tifrunner.gnm2.Arahy.18:43587464-43590035	26.9996	70.1773	1.37806	5e-05	0.00238479	salt up
arahy.Tifrunner.gnm2.ann1.V6JT5K	arahy.Tifrunner.gnm2.Arahy.20:143665352-143676451	2.12723	6.08597	1.51651	0.0001	0.00429096	salt up
arahy.Tifrunner.gnm2.ann1.V6SIVJ	arahy.Tifrunner.gnm2.scaffold_216:3763-6782	2.28373	7.79528	1.77121	5e-05	0.00238479	salt up
arahy.Tifrunner.gnm2.ann1.V74NXF	arahy.Tifrunner.gnm2.Arahy.17:6793789-6796867	9.52882	22.9638	1.26899	5e-05	0.00238479	salt up
arahy.Tifrunner.gnm2.ann1.V7DYZ1	arahy.Tifrunner.gnm2.Arahy.04:119551908-119557253	31.6188	80.0815	1.34069	5e-05	0.00238479	salt up
arahy.Tifrunner.gnm2.ann1.V8PLM8	arahy.Tifrunner.gnm2.Arahy.13:9071162-9075277	0.336854	1.34182	1.994	0.0011	0.0269567	salt up
arahy.Tifrunner.gnm2.ann1.V97YAG	arahy.Tifrunner.gnm2.Arahy.02:9902118-9905218	1.52523	4.16002	1.44756	5e-05	0.00238479	salt up
arahy.Tifrunner.gnm2.ann1.VAP5EU	arahy.Tifrunner.gnm2.Arahy.15:37049746-37054050	1.36389	4.59545	1.75248	5e-05	0.00238479	salt up
arahy.Tifrunner.gnm2.ann1.VBG6VY	arahy.Tifrunner.gnm2.Arahy.14:138321530-138324284	1.8161	4.26163	1.23056	0.0005	0.0151295	salt up
arahy.Tifrunner.gnm2.ann1.VG7HYF	arahy.Tifrunner.gnm2.Arahy.17:122076392-122079504	4.27124	11.4525	1.42294	5e-05	0.00238479	salt up
arahy.Tifrunner.gnm2.ann1.VH5N8W	arahy.Tifrunner.gnm2.Arahy.13:138224502-138231157	19.7685	48.478	1.29413	5e-05	0.00238479	salt up
arahy.Tifrunner.gnm2.ann1.VH62LP	arahy.Tifrunner.gnm2.Arahy.18:18248763-18251503	1.28139	3.58326	1.48356	0.0001	0.00429096	salt up
arahy.Tifrunner.gnm2.ann1.VHA4F3	arahy.Tifrunner.gnm2.Arahy.19:96163075-96165928	1.20307	3.89981	1.69668	0.0001	0.00429096	salt up
arahy.Tifrunner.gnm2.ann1.VHU77H	arahy.Tifrunner.gnm2.Arahy.15:1822574-1829297	0.293552	3.56727	3.60313	5e-05	0.00238479	salt up
arahy.Tifrunner.gnm2.ann1.VIU8IP	arahy.Tifrunner.gnm2.Arahy.13:139739493-139743734	3.04181	6.90884	1.18351	5e-05	0.00238479	salt up
arahy.Tifrunner.gnm2.ann1.VJD5NB	arahy.Tifrunner.gnm2.Arahy.03:29626748-29628613	0.209556	2.01284	3.26383	0.00055	0.0162186	salt up
arahy.Tifrunner.gnm2.ann1.VKF59Y	arahy.Tifrunner.gnm2.Arahy.13:140262771-140265203	0.80105	2.18875	1.45014	0.00045	0.013971	salt up
arahy.Tifrunner.gnm2.ann1.VLJH54	arahy.Tifrunner.gnm2.Arahy.17:132425104-132426955	0.474235	2.51951	2.40947	0.0009	0.0232104	salt up
arahy.Tifrunner.gnm2.ann1.VP531Q	arahy.Tifrunner.gnm2.Arahy.15:3123065-3127064	0.258072	1.12313	2.12168	0.0002	0.00750227	salt up
arahy.Tifrunner.gnm2.ann1.VPJ94B	arahy.Tifrunner.gnm2.Arahy.13:95119369-95123305	9.17453	33.015	1.84741	5e-05	0.00238479	salt up
arahy.Tifrunner.gnm2.ann1.VQV1LI	arahy.Tifrunner.gnm2.Arahy.14:96882751-96886252	0.964956	6.75894	2.80826	5e-05	0.00238479	salt up
arahy.Tifrunner.gnm2.ann1.VRPR0Q	arahy.Tifrunner.gnm2.Arahy.17:14423699-14424530	3.31225	19.5869	2.56401	5e-05	0.00238479	salt up
arahy.Tifrunner.gnm2.ann1.VS3LYX	arahy.Tifrunner.gnm2.Arahy.13:7248192-7251636	0.642169	2.06351	1.68408	0.0001	0.00429096	salt up
arahy.Tifrunner.gnm2.ann1.VS5FH3	arahy.Tifrunner.gnm2.Arahy.13:2514201-2516603	5.05227	11.5985	1.19894	5e-05	0.00238479	salt up
arahy.Tifrunner.gnm2.ann1.VW8XB4	arahy.Tifrunner.gnm2.Arahy.15:132986033-132995074	4.66281	22.8251	2.29135	5e-05	0.00238479	salt up
arahy.Tifrunner.gnm2.ann1.VWX4NY	arahy.Tifrunner.gnm2.Arahy.14:140379238-140383682	2.25167	5.62125	1.3199	0.0001	0.00429096	salt up
arahy.Tifrunner.gnm2.ann1.VZ818S	arahy.Tifrunner.gnm2.Arahy.07:75540157-75543288	43.2863	106.152	1.29415	5e-05	0.00238479	salt up
arahy.Tifrunner.gnm2.ann1.VZK86E	arahy.Tifrunner.gnm2.Arahy.14:138422537-138429644	2.43388	5.37148	1.14207	5e-05	0.00238479	salt up
arahy.Tifrunner.gnm2.ann1.W0QIY9	arahy.Tifrunner.gnm2.Arahy.12:8004781-8007507	1.91731	4.97635	1.376	0.00015	0.0059766	salt up
arahy.Tifrunner.gnm2.ann1.W1K19V	arahy.Tifrunner.gnm2.Arahy.03:117552070-117556551	8.86123	18.5236	1.06379	5e-05	0.00238479	salt up
arahy.Tifrunner.gnm2.ann1.W1N7QF	arahy.Tifrunner.gnm2.Arahy.20:136301544-136304170	3.66147	31.1134	3.08704	5e-05	0.00238479	salt up
arahy.Tifrunner.gnm2.ann1.W2HH1V	arahy.Tifrunner.gnm2.Arahy.15:152978246-152982001	0.569521	2.02955	1.83334	0.0005	0.0151295	salt up
arahy.Tifrunner.gnm2.ann1.W2KS8X	arahy.Tifrunner.gnm2.Arahy.13:11284982-11291337	0.178685	0.710393	1.9912	0.00215	0.0436224	salt up
arahy.Tifrunner.gnm2.ann1.W37VG6	arahy.Tifrunner.gnm2.Arahy.12:72623304-72626425	18.7135	37.8076	1.01459	5e-05	0.00238479	salt up
arahy.Tifrunner.gnm2.ann1.W3Z0VE	arahy.Tifrunner.gnm2.Arahy.12:120070584-120075154	0.474547	4.40311	3.2139	5e-05	0.00238479	salt up
arahy.Tifrunner.gnm2.ann1.W4QI9P	arahy.Tifrunner.gnm2.Arahy.16:7110124-7115792	0.396364	1.24199	1.64775	0.0012	0.0286381	salt up
arahy.Tifrunner.gnm2.ann1.W7LA7X	arahy.Tifrunner.gnm2.Arahy.19:617762-622408	1.36261	2.90087	1.09012	0.0018	0.0383816	salt up
arahy.Tifrunner.gnm2.ann1.WB7VV9	arahy.Tifrunner.gnm2.Arahy.02:16049772-16053215	2.89278	8.8001	1.60506	5e-05	0.00238479	salt up
arahy.Tifrunner.gnm2.ann1.WCM1NC	arahy.Tifrunner.gnm2.Arahy.09:112969724-112972350	6.46526	13.1325	1.02236	0.00025	0.00895374	salt up
arahy.Tifrunner.gnm2.ann1.WE5WNX	arahy.Tifrunner.gnm2.Arahy.12:117032780-117036905	1.79637	5.49078	1.61193	5e-05	0.00238479	salt up
arahy.Tifrunner.gnm2.ann1.WE6MWD	arahy.Tifrunner.gnm2.Arahy.20:141168281-141172221	1.91779	4.48775	1.22655	0.00115	0.0277628	salt up
arahy.Tifrunner.gnm2.ann1.WH0Y0U	arahy.Tifrunner.gnm2.Arahy.03:6706903-6708430	17.146	37.9927	1.14785	0.00115	0.0277628	salt up
arahy.Tifrunner.gnm2.ann1.WHQ58B	arahy.Tifrunner.gnm2.Arahy.01:107320204-107321815	9.13861	32.0881	1.81199	5e-05	0.00238479	salt up
arahy.Tifrunner.gnm2.ann1.WJ8WCF	arahy.Tifrunner.gnm2.Arahy.11:140887433-140889015	0.797128	9.73563	3.61039	5e-05	0.00238479	salt up
arahy.Tifrunner.gnm2.ann1.WJPX1L	arahy.Tifrunner.gnm2.Arahy.02:2271448-2277909	1.90056	4.36362	1.1991	0.00025	0.00895374	salt up
arahy.Tifrunner.gnm2.ann1.WLA7Y1	arahy.Tifrunner.gnm2.Arahy.03:141090279-141093459	1.17392	5.74605	2.29124	5e-05	0.00238479	salt up
arahy.Tifrunner.gnm2.ann1.WLK38G	arahy.Tifrunner.gnm2.Arahy.02:95354092-95356282	1.21884	3.05827	1.32721	0.0008	0.0213375	salt up
arahy.Tifrunner.gnm2.ann1.WMSV6U	arahy.Tifrunner.gnm2.Arahy.13:44569715-44574030	2.06168	10.7012	2.37588	5e-05	0.00238479	salt up
arahy.Tifrunner.gnm2.ann1.WMTX8C	arahy.Tifrunner.gnm2.Arahy.03:132990932-132993458	21.0367	58.6015	1.47803	5e-05	0.00238479	salt up
arahy.Tifrunner.gnm2.ann1.WPHD30	arahy.Tifrunner.gnm2.Arahy.03:119195875-119198325	3.2884	9.33003	1.5045	5e-05	0.00238479	salt up
arahy.Tifrunner.gnm2.ann1.WRR8T5	arahy.Tifrunner.gnm2.Arahy.05:114496517-114502025	0.538784	1.18279	1.13441	0.00165	0.0361007	salt up
arahy.Tifrunner.gnm2.ann1.WSP10E	arahy.Tifrunner.gnm2.Arahy.13:51647595-51653999	0.998778	2.63043	1.39706	0.0018	0.0383816	salt up
arahy.Tifrunner.gnm2.ann1.WTED67	arahy.Tifrunner.gnm2.Arahy.06:117545363-117551368	0.500445	2.06715	2.04636	5e-05	0.00238479	salt up
arahy.Tifrunner.gnm2.ann1.WVQY2R	arahy.Tifrunner.gnm2.Arahy.06:107308479-107328869	3.89812	8.2274	1.07766	5e-05	0.00238479	salt up
arahy.Tifrunner.gnm2.ann1.WXTN0P	arahy.Tifrunner.gnm2.Arahy.17:6826890-6839440	0.376428	1.44532	1.94094	0.0012	0.0286381	salt up
arahy.Tifrunner.gnm2.ann1.WYH7K2	arahy.Tifrunner.gnm2.Arahy.10:29745572-29747295	8.17685	17.2173	1.07424	0.00025	0.00895374	salt up
arahy.Tifrunner.gnm2.ann1.X05KEZ	arahy.Tifrunner.gnm2.Arahy.20:144307114-144310993	0.879981	2.84588	1.69333	5e-05	0.00238479	salt up
arahy.Tifrunner.gnm2.ann1.X1AWTF	arahy.Tifrunner.gnm2.Arahy.20:143734641-143736793	0.599716	1.86596	1.63757	0.00135	0.0311624	salt up
arahy.Tifrunner.gnm2.ann1.X1RNA0	arahy.Tifrunner.gnm2.Arahy.13:143861174-143864471	0.594333	2.6458	2.15436	5e-05	0.00238479	salt up
arahy.Tifrunner.gnm2.ann1.X2DMBM	arahy.Tifrunner.gnm2.Arahy.03:1670864-1676719	0.219432	1.28183	2.54636	5e-05	0.00238479	salt up
arahy.Tifrunner.gnm2.ann1.X3B6RM	arahy.Tifrunner.gnm2.Arahy.12:36563007-36566161	10.9504	21.963	1.00409	5e-05	0.00238479	salt up
arahy.Tifrunner.gnm2.ann1.X47CQ0	arahy.Tifrunner.gnm2.Arahy.13:121846203-121848706	3.18242	8.81143	1.46925	5e-05	0.00238479	salt up
arahy.Tifrunner.gnm2.ann1.X4UCF1	arahy.Tifrunner.gnm2.Arahy.18:128565063-128565615	29.9621	78.1489	1.38308	5e-05	0.00238479	salt up
arahy.Tifrunner.gnm2.ann1.X7139Q	arahy.Tifrunner.gnm2.Arahy.06:706526-708219	0.541449	1.84614	1.76961	0.0002	0.00750227	salt up
arahy.Tifrunner.gnm2.ann1.X7PJ8H	arahy.Tifrunner.gnm2.Arahy.19:155901806-155911164	0.314858	1.61563	2.35933	5e-05	0.00238479	salt up
arahy.Tifrunner.gnm2.ann1.X916M1	arahy.Tifrunner.gnm2.Arahy.17:122133526-122136312	1.05969	3.29025	1.63455	0.00015	0.0059766	salt up
arahy.Tifrunner.gnm2.ann1.XA2RWL	arahy.Tifrunner.gnm2.Arahy.03:141750898-141754165	0.727113	3.72709	2.3578	5e-05	0.00238479	salt up
arahy.Tifrunner.gnm2.ann1.XCP3P1	arahy.Tifrunner.gnm2.Arahy.16:2984251-2986479	1.81756	4.46659	1.29717	0.0009	0.0232104	salt up
arahy.Tifrunner.gnm2.ann1.XD5HYR	arahy.Tifrunner.gnm2.Arahy.11:146108043-146109789	0.482101	1.5677	1.70124	0.0019	0.039874	salt up
arahy.Tifrunner.gnm2.ann1.XDA15Z	arahy.Tifrunner.gnm2.Arahy.04:20821659-20826329	0.82608	2.75741	1.73896	5e-05	0.00238479	salt up
arahy.Tifrunner.gnm2.ann1.XDC7ZH	arahy.Tifrunner.gnm2.Arahy.08:37634724-37639227	0.387644	1.18233	1.60883	0.00045	0.013971	salt up
arahy.Tifrunner.gnm2.ann1.XH3YCC	arahy.Tifrunner.gnm2.Arahy.08:27317200-27319350	2.63313	6.60694	1.3272	0.00015	0.0059766	salt up
arahy.Tifrunner.gnm2.ann1.XH6BES	arahy.Tifrunner.gnm2.Arahy.10:5167107-5171192	25.7621	101.246	1.97454	5e-05	0.00238479	salt up
arahy.Tifrunner.gnm2.ann1.XH95LH	arahy.Tifrunner.gnm2.Arahy.06:117995913-117998541	0.184378	0.749946	2.02412	0.00085	0.0222956	salt up
arahy.Tifrunner.gnm2.ann1.XIQ273	arahy.Tifrunner.gnm2.Arahy.13:13303894-13307530	0.841418	3.3527	1.99443	5e-05	0.00238479	salt up
arahy.Tifrunner.gnm2.ann1.XIXK1E	arahy.Tifrunner.gnm2.Arahy.17:120325467-120329924	2.60185	6.92067	1.41138	5e-05	0.00238479	salt up
arahy.Tifrunner.gnm2.ann1.XNB059	arahy.Tifrunner.gnm2.Arahy.13:144839293-144841974	4.19362	9.47367	1.17573	0.00015	0.0059766	salt up
arahy.Tifrunner.gnm2.ann1.XP1L1V	arahy.Tifrunner.gnm2.Arahy.12:115867240-115874527	42.5066	92.1381	1.11611	5e-05	0.00238479	salt up
arahy.Tifrunner.gnm2.ann1.XP1NDF	arahy.Tifrunner.gnm2.Arahy.03:30674264-30677205	905.333	1961.77	1.11563	5e-05	0.00238479	salt up
arahy.Tifrunner.gnm2.ann1.XX0NXH	arahy.Tifrunner.gnm2.Arahy.08:38264219-38265571	30.352	74.4002	1.29351	5e-05	0.00238479	salt up
arahy.Tifrunner.gnm2.ann1.XXH2X2	arahy.Tifrunner.gnm2.Arahy.13:1047094-1048555	1.47927	6.09831	2.04353	5e-05	0.00238479	salt up
arahy.Tifrunner.gnm2.ann1.Y03F6U	arahy.Tifrunner.gnm2.Arahy.11:146110911-146111771	47.2872	113.777	1.26669	5e-05	0.00238479	salt up
arahy.Tifrunner.gnm2.ann1.Y08NEP	arahy.Tifrunner.gnm2.Arahy.09:111970823-111973589	32.5127	69.7617	1.10143	5e-05	0.00238479	salt up
arahy.Tifrunner.gnm2.ann1.Y133Z2	arahy.Tifrunner.gnm2.Arahy.04:112461481-112464439	0.619636	1.70063	1.45658	0.0024	0.0472424	salt up
arahy.Tifrunner.gnm2.ann1.Y24I4W	arahy.Tifrunner.gnm2.Arahy.03:139418710-139421183	12.7358	34.3514	1.43148	5e-05	0.00238479	salt up
arahy.Tifrunner.gnm2.ann1.Y27KNC	arahy.Tifrunner.gnm2.Arahy.15:158673711-158675165	183.483	370.794	1.01498	0.00035	0.0115453	salt up
arahy.Tifrunner.gnm2.ann1.Y31NGD	arahy.Tifrunner.gnm2.Arahy.19:157093186-157097380	1.27954	2.78336	1.1212	0.002	0.0414281	salt up
arahy.Tifrunner.gnm2.ann1.Y4I94H	arahy.Tifrunner.gnm2.Arahy.06:92012778-92018578	3.54186	7.73427	1.12676	0.00035	0.0115453	salt up
arahy.Tifrunner.gnm2.ann1.Y5HWJY	arahy.Tifrunner.gnm2.Arahy.20:5007021-5008839	2.59033	10.8828	2.07084	5e-05	0.00238479	salt up
arahy.Tifrunner.gnm2.ann1.Y5JSF1	arahy.Tifrunner.gnm2.Arahy.06:4426636-4436783	2.50288	6.10893	1.28733	5e-05	0.00238479	salt up
arahy.Tifrunner.gnm2.ann1.Y73929	arahy.Tifrunner.gnm2.Arahy.16:56595-65524	1.38853	2.89879	1.0619	0.0003	0.0102814	salt up
arahy.Tifrunner.gnm2.ann1.Y78ILL	arahy.Tifrunner.gnm2.Arahy.12:106017405-106018866	6.17534	16.3237	1.40237	0.0006	0.0172888	salt up
arahy.Tifrunner.gnm2.ann1.Y7XFN8	arahy.Tifrunner.gnm2.Arahy.11:2549539-2550388	6.9139	14.916	1.10928	0.0005	0.0151295	salt up
arahy.Tifrunner.gnm2.ann1.Y81JPB	arahy.Tifrunner.gnm2.Arahy.07:8307979-8311725	1.894	5.08739	1.42549	5e-05	0.00238479	salt up
arahy.Tifrunner.gnm2.ann1.Y85PUI	arahy.Tifrunner.gnm2.Arahy.09:432356-436146	2.56638	14.4848	2.49673	5e-05	0.00238479	salt up
arahy.Tifrunner.gnm2.ann1.Y8K06N	arahy.Tifrunner.gnm2.Arahy.19:14547185-14549860	0.205935	1.13149	2.45796	0.0003	0.0102814	salt up
arahy.Tifrunner.gnm2.ann1.YA5RRX	arahy.Tifrunner.gnm2.Arahy.04:123801401-123807909	97.4477	212.33	1.12361	0.00065	0.0184106	salt up
arahy.Tifrunner.gnm2.ann1.YDD7G1	arahy.Tifrunner.gnm2.Arahy.12:119764904-119769703	0.550144	9.05525	4.04087	5e-05	0.00238479	salt up
arahy.Tifrunner.gnm2.ann1.YF0J7C	arahy.Tifrunner.gnm2.Arahy.17:122130190-122133057	2.73648	12.8979	2.23674	5e-05	0.00238479	salt up
arahy.Tifrunner.gnm2.ann1.YH0XA6	arahy.Tifrunner.gnm2.Arahy.05:108478596-108487837	1.95201	3.95166	1.01749	5e-05	0.00238479	salt up
arahy.Tifrunner.gnm2.ann1.YH7XEC	arahy.Tifrunner.gnm2.Arahy.10:8233675-8236990	1.47508	8.58246	2.5406	5e-05	0.00238479	salt up
arahy.Tifrunner.gnm2.ann1.YH9HLJ	arahy.Tifrunner.gnm2.Arahy.20:5058214-5060443	1.0146	2.98362	1.55615	0.00045	0.013971	salt up
arahy.Tifrunner.gnm2.ann1.YI114N	arahy.Tifrunner.gnm2.Arahy.16:125481693-125482503	3.36511	7.45413	1.14739	0.00255	0.0492788	salt up
arahy.Tifrunner.gnm2.ann1.YI9B6B	arahy.Tifrunner.gnm2.Arahy.10:30069141-30073668	1.56035	3.68572	1.24007	0.00115	0.0277628	salt up
arahy.Tifrunner.gnm2.ann1.YIM4MN	arahy.Tifrunner.gnm2.Arahy.10:79730066-79734729	0.119803	0.633367	2.40237	0.00185	0.0391735	salt up
arahy.Tifrunner.gnm2.ann1.YJ5AIH	arahy.Tifrunner.gnm2.Arahy.20:141766498-141771280	0.217579	0.797676	1.87426	0.0015	0.0336709	salt up
arahy.Tifrunner.gnm2.ann1.YJIY2K	arahy.Tifrunner.gnm2.Arahy.07:1691539-1694533	0.858809	3.92194	2.19116	5e-05	0.00238479	salt up
arahy.Tifrunner.gnm2.ann1.YKQP25	arahy.Tifrunner.gnm2.Arahy.03:8071741-8078141	5.86014	12.8939	1.13768	0.0003	0.0102814	salt up
arahy.Tifrunner.gnm2.ann1.YLP5M7	arahy.Tifrunner.gnm2.Arahy.16:16961459-16964345	0.162295	0.747046	2.20257	0.0021	0.0428716	salt up
arahy.Tifrunner.gnm2.ann1.YLWP30	arahy.Tifrunner.gnm2.Arahy.03:71481733-71486487	1.82183	6.27519	1.78427	5e-05	0.00238479	salt up
arahy.Tifrunner.gnm2.ann1.YN40WG	arahy.Tifrunner.gnm2.Arahy.13:13187538-13190940	27.8227	68.6241	1.30245	5e-05	0.00238479	salt up
arahy.Tifrunner.gnm2.ann1.YNP00W	arahy.Tifrunner.gnm2.Arahy.14:1613136-1618112	2.37347	6.6547	1.48738	0.00035	0.0115453	salt up
arahy.Tifrunner.gnm2.ann1.YQF4QR	arahy.Tifrunner.gnm2.Arahy.04:112790751-112792436	0.337874	1.76419	2.38445	0.00135	0.0311624	salt up
arahy.Tifrunner.gnm2.ann1.YQG5EZ	arahy.Tifrunner.gnm2.Arahy.15:158617289-158620387	1.07692	2.34396	1.12204	0.002	0.0414281	salt up
arahy.Tifrunner.gnm2.ann1.YRN4PU	arahy.Tifrunner.gnm2.Arahy.20:5576942-5581452	0.130009	0.692904	2.41405	0.0012	0.0286381	salt up
arahy.Tifrunner.gnm2.ann1.YRX3D0	arahy.Tifrunner.gnm2.Arahy.11:96278834-96282488	5.75472	13.4647	1.22637	5e-05	0.00238479	salt up
arahy.Tifrunner.gnm2.ann1.Z1YI97	arahy.Tifrunner.gnm2.Arahy.10:113637600-113642186	1.37036	3.23957	1.24125	0.0001	0.00429096	salt up
arahy.Tifrunner.gnm2.ann1.Z3WTGJ	arahy.Tifrunner.gnm2.Arahy.18:18287390-18295718	0.92707	2.18657	1.23792	0.00025	0.00895374	salt up
arahy.Tifrunner.gnm2.ann1.Z6DGE6	arahy.Tifrunner.gnm2.Arahy.13:143630782-143634559	0.119761	2.58981	4.43462	0.0001	0.00429096	salt up
arahy.Tifrunner.gnm2.ann1.Z8PKIR	arahy.Tifrunner.gnm2.Arahy.03:8088350-8090717	0.248018	8.1037	5.03006	5e-05	0.00238479	salt up
arahy.Tifrunner.gnm2.ann1.Z8VU36	arahy.Tifrunner.gnm2.Arahy.06:116862393-116866978	0.212778	1.97009	3.21084	5e-05	0.00238479	salt up
arahy.Tifrunner.gnm2.ann1.ZA4BYI	arahy.Tifrunner.gnm2.Arahy.10:4761321-4776751	2.61216	10.8973	2.06065	5e-05	0.00238479	salt up
arahy.Tifrunner.gnm2.ann1.ZAA1VW	arahy.Tifrunner.gnm2.Arahy.15:11508866-11510848	0.286123	2.26683	2.98597	5e-05	0.00238479	salt up
arahy.Tifrunner.gnm2.ann1.ZB5N63	arahy.Tifrunner.gnm2.Arahy.13:130768477-130773481	2.79815	6.84448	1.29047	5e-05	0.00238479	salt up
arahy.Tifrunner.gnm2.ann1.ZB5YIW	arahy.Tifrunner.gnm2.Arahy.03:142524317-142529718	7.85711	18.4976	1.23527	0.0001	0.00429096	salt up
arahy.Tifrunner.gnm2.ann1.ZBQ80L	arahy.Tifrunner.gnm2.Arahy.03:129211369-129214338	2.04762	4.79448	1.22743	0.0008	0.0213375	salt up
arahy.Tifrunner.gnm2.ann1.ZD0NI5	arahy.Tifrunner.gnm2.Arahy.15:680874-684921	0.366963	1.79568	2.29083	5e-05	0.00238479	salt up
arahy.Tifrunner.gnm2.ann1.ZDQ75D	arahy.Tifrunner.gnm2.Arahy.16:100258872-100260783	0.673562	3.29926	2.29226	5e-05	0.00238479	salt up
arahy.Tifrunner.gnm2.ann1.ZE2CQ7	arahy.Tifrunner.gnm2.Arahy.06:114192037-114200626	9.42893	94.1789	3.32024	5e-05	0.00238479	salt up
arahy.Tifrunner.gnm2.ann1.ZE4J6B	arahy.Tifrunner.gnm2.Arahy.03:9498889-9508818	5.03542	10.2364	1.02352	0.0001	0.00429096	salt up
arahy.Tifrunner.gnm2.ann1.ZEK759	arahy.Tifrunner.gnm2.Arahy.04:27803844-27808738	0.0798686	0.589617	2.88408	0.0019	0.039874	salt up
arahy.Tifrunner.gnm2.ann1.ZG8JDM	arahy.Tifrunner.gnm2.Arahy.04:37034246-37038744	17.6776	42.4228	1.26292	5e-05	0.00238479	salt up
arahy.Tifrunner.gnm2.ann1.ZHJ1I0	arahy.Tifrunner.gnm2.Arahy.12:57895219-57898045	4.61655	11.7417	1.34676	5e-05	0.00238479	salt up
arahy.Tifrunner.gnm2.ann1.ZHL4B7	arahy.Tifrunner.gnm2.Arahy.04:125886463-125888298	56.2134	209.095	1.89517	5e-05	0.00238479	salt up
arahy.Tifrunner.gnm2.ann1.ZIY9RH	arahy.Tifrunner.gnm2.Arahy.14:6314025-6317829	0.761652	3.85714	2.34033	5e-05	0.00238479	salt up
arahy.Tifrunner.gnm2.ann1.ZJ6I06	arahy.Tifrunner.gnm2.Arahy.15:137633838-137636127	1.5391	7.7489	2.3319	5e-05	0.00238479	salt up
arahy.Tifrunner.gnm2.ann1.ZLY334	arahy.Tifrunner.gnm2.Arahy.15:33606274-33615595	1.97969	5.15174	1.37979	5e-05	0.00238479	salt up
arahy.Tifrunner.gnm2.ann1.ZQ7VWH	arahy.Tifrunner.gnm2.Arahy.12:99170825-99172268	0.30399	1.9243	2.66223	0.0016	0.0353466	salt up
arahy.Tifrunner.gnm2.ann1.ZQGQ7H	arahy.Tifrunner.gnm2.Arahy.17:132577405-132580635	10.7987	22.0176	1.0278	5e-05	0.00238479	salt up
arahy.Tifrunner.gnm2.ann1.ZS7YSR	arahy.Tifrunner.gnm2.Arahy.16:17254978-17261857	1.8204	5.03329	1.46724	5e-05	0.00238479	salt up
arahy.Tifrunner.gnm2.ann1.ZT2LDC	arahy.Tifrunner.gnm2.Arahy.19:156970898-156972251	63.5534	134.141	1.07771	5e-05	0.00238479	salt up
arahy.Tifrunner.gnm2.ann1.ZTBZ6L	arahy.Tifrunner.gnm2.Arahy.04:6928399-6930958	4.94049	14.2345	1.52666	5e-05	0.00238479	salt up
arahy.Tifrunner.gnm2.ann1.ZXD8B5	arahy.Tifrunner.gnm2.Arahy.12:119975921-119977032	2.96095	20.0567	2.75996	5e-05	0.00238479	salt up
arahy.Tifrunner.gnm2.ann1.0034KJ	arahy.Tifrunner.gnm2.Arahy.14:139905909-139908377	57.8262	17.918	-1.69032	5e-05	0.00238479	salt down
arahy.Tifrunner.gnm2.ann1.00B185	arahy.Tifrunner.gnm2.Arahy.09:5731776-5738332	3.83734	0.976798	-1.97397	5e-05	0.00238479	salt down
arahy.Tifrunner.gnm2.ann1.00REGV	arahy.Tifrunner.gnm2.Arahy.15:3599591-3605019	3.52497	0.0702029	-5.64994	0.0022	0.0443551	salt down
arahy.Tifrunner.gnm2.ann1.00UVWE	arahy.Tifrunner.gnm2.Arahy.01:102326755-102330178	47.9357	19.641	-1.28723	5e-05	0.00238479	salt down
arahy.Tifrunner.gnm2.ann1.018Q39	arahy.Tifrunner.gnm2.Arahy.13:21178550-21186426	2.48579	1.08994	-1.18946	0.00025	0.00895374	salt down
arahy.Tifrunner.gnm2.ann1.01BY0R	arahy.Tifrunner.gnm2.Arahy.18:4241090-4241828	21.9956	3.83685	-2.51922	5e-05	0.00238479	salt down
arahy.Tifrunner.gnm2.ann1.01D1MQ	arahy.Tifrunner.gnm2.Arahy.13:11458890-11466798	21.6016	10.1838	-1.08487	5e-05	0.00238479	salt down
arahy.Tifrunner.gnm2.ann1.03CHBD	arahy.Tifrunner.gnm2.Arahy.03:136401575-136404172	5.27224	2.42609	-1.11979	0.00035	0.0115453	salt down
arahy.Tifrunner.gnm2.ann1.03GS4R	arahy.Tifrunner.gnm2.Arahy.14:141092996-141098105	3.12275	0.597574	-2.38563	5e-05	0.00238479	salt down
arahy.Tifrunner.gnm2.ann1.03HAKR	arahy.Tifrunner.gnm2.Arahy.17:105537120-105540410	48.2412	24.0048	-1.00694	5e-05	0.00238479	salt down
arahy.Tifrunner.gnm2.ann1.045PL1	arahy.Tifrunner.gnm2.Arahy.13:36373940-36376501	3.50188	1.45684	-1.26528	0.0024	0.0472424	salt down
arahy.Tifrunner.gnm2.ann1.04X3C9	arahy.Tifrunner.gnm2.Arahy.02:99256328-99261797	1.65021	0.547392	-1.59201	0.00015	0.0059766	salt down
arahy.Tifrunner.gnm2.ann1.05QM7H	arahy.Tifrunner.gnm2.Arahy.17:121003645-121008101	8.05684	3.97506	-1.01924	0.00255	0.0492788	salt down
arahy.Tifrunner.gnm2.ann1.06CD8W	arahy.Tifrunner.gnm2.Arahy.12:6100638-6104770	4.48073	1.54456	-1.53654	0.0001	0.00429096	salt down
arahy.Tifrunner.gnm2.ann1.0753T9	arahy.Tifrunner.gnm2.Arahy.15:4847346-4853981	0.580616	0.101424	-2.51719	0.00085	0.0222956	salt down
arahy.Tifrunner.gnm2.ann1.08FCR9	arahy.Tifrunner.gnm2.Arahy.11:3212452-3216770	18.9871	6.85959	-1.46883	5e-05	0.00238479	salt down
arahy.Tifrunner.gnm2.ann1.08H2K0	arahy.Tifrunner.gnm2.Arahy.01:6643340-6649652	192.335	87.7088	-1.13283	0.0001	0.00429096	salt down
arahy.Tifrunner.gnm2.ann1.0G4IZN	arahy.Tifrunner.gnm2.Arahy.08:42087000-42092560	3.25846	0.943066	-1.78876	5e-05	0.00238479	salt down
arahy.Tifrunner.gnm2.ann1.0GIF91	arahy.Tifrunner.gnm2.Arahy.05:25682303-25685022	19.2778	8.22895	-1.22816	5e-05	0.00238479	salt down
arahy.Tifrunner.gnm2.ann1.0I6I28	arahy.Tifrunner.gnm2.Arahy.12:15363162-15367591	1.26805	0.446217	-1.50679	0.0009	0.0232104	salt down
arahy.Tifrunner.gnm2.ann1.0J4ETI	arahy.Tifrunner.gnm2.Arahy.01:98682324-98684567	5.1988	1.2686	-2.03494	0.0015	0.0336709	salt down
arahy.Tifrunner.gnm2.ann1.0J797U	arahy.Tifrunner.gnm2.Arahy.06:10480240-10481611	12.2264	3.19463	-1.93628	5e-05	0.00238479	salt down
arahy.Tifrunner.gnm2.ann1.0J7BXD	arahy.Tifrunner.gnm2.Arahy.17:612306-614739	5.66977	2.05054	-1.46729	5e-05	0.00238479	salt down
arahy.Tifrunner.gnm2.ann1.0K4BE5	arahy.Tifrunner.gnm2.Arahy.09:25625401-25633222	4.6553	1.70659	-1.44776	5e-05	0.00238479	salt down
arahy.Tifrunner.gnm2.ann1.0LE9N4	arahy.Tifrunner.gnm2.Arahy.03:968426-972658	17.1726	6.47203	-1.40782	5e-05	0.00238479	salt down
arahy.Tifrunner.gnm2.ann1.0LT2FK	arahy.Tifrunner.gnm2.Arahy.13:123915861-123919698	6.31004	2.03758	-1.6308	5e-05	0.00238479	salt down
arahy.Tifrunner.gnm2.ann1.0N24AQ	arahy.Tifrunner.gnm2.Arahy.13:12837601-12840527	4.86929	2.22009	-1.13309	0.00015	0.0059766	salt down
arahy.Tifrunner.gnm2.ann1.0PE7XW	arahy.Tifrunner.gnm2.Arahy.03:8246702-8253758	27.6074	13.5115	-1.03087	5e-05	0.00238479	salt down
arahy.Tifrunner.gnm2.ann1.0S1UWQ	arahy.Tifrunner.gnm2.Arahy.09:104949228-104952850	0.828734	0.280348	-1.56369	0.0024	0.0472424	salt down
arahy.Tifrunner.gnm2.ann1.0TX68Y	arahy.Tifrunner.gnm2.Arahy.17:84684617-84693999	51.5157	25.268	-1.0277	5e-05	0.00238479	salt down
arahy.Tifrunner.gnm2.ann1.0V66HY	arahy.Tifrunner.gnm2.Arahy.18:16954778-16960106	121.469	34.081	-1.83355	5e-05	0.00238479	salt down
arahy.Tifrunner.gnm2.ann1.0WF02T	arahy.Tifrunner.gnm2.Arahy.20:30307822-30316156	27.2142	11.2353	-1.27632	5e-05	0.00238479	salt down
arahy.Tifrunner.gnm2.ann1.0Z8YFF	arahy.Tifrunner.gnm2.Arahy.18:5961836-5966975	2.58291	1.05574	-1.29075	0.00105	0.0260343	salt down
arahy.Tifrunner.gnm2.ann1.10Y6YW	arahy.Tifrunner.gnm2.Arahy.12:5994135-5999581	0.775672	0.333377	-1.21829	0.00225	0.0450603	salt down
arahy.Tifrunner.gnm2.ann1.1181X5	arahy.Tifrunner.gnm2.Arahy.11:140752742-140756169	47.3075	19.6279	-1.26916	5e-05	0.00238479	salt down
arahy.Tifrunner.gnm2.ann1.11EUX6	arahy.Tifrunner.gnm2.Arahy.04:7427584-7429138	23.0699	9.89048	-1.2219	5e-05	0.00238479	salt down
arahy.Tifrunner.gnm2.ann1.11SGI5	arahy.Tifrunner.gnm2.Arahy.11:147397662-147399216	2.15071	0.560359	-1.94039	0.0007	0.0194103	salt down
arahy.Tifrunner.gnm2.ann1.12KYVB	arahy.Tifrunner.gnm2.Arahy.15:10698386-10702278	3.92469	1.6374	-1.26117	0.0003	0.0102814	salt down
arahy.Tifrunner.gnm2.ann1.1494UG	arahy.Tifrunner.gnm2.Arahy.07:79729428-79736025	1.88731	0.919537	-1.03735	0.00045	0.013971	salt down
arahy.Tifrunner.gnm2.ann1.160YLH	arahy.Tifrunner.gnm2.Arahy.09:9824379-9828012	2.10191	0.924544	-1.18489	0.0025	0.0486402	salt down
arahy.Tifrunner.gnm2.ann1.16GZH2	arahy.Tifrunner.gnm2.Arahy.06:2053556-2054603	25.0387	7.48687	-1.74172	5e-05	0.00238479	salt down
arahy.Tifrunner.gnm2.ann1.1784RG	arahy.Tifrunner.gnm2.Arahy.08:8865717-8869345	2.22326	0.684398	-1.69977	0.0001	0.00429096	salt down
arahy.Tifrunner.gnm2.ann1.17BKMA	arahy.Tifrunner.gnm2.Arahy.19:130727650-130732008	2.05647	0.660595	-1.63833	0.00055	0.0162186	salt down
arahy.Tifrunner.gnm2.ann1.18GZJ3	arahy.Tifrunner.gnm2.Arahy.14:110557574-110560151	15.3086	6.49718	-1.23645	5e-05	0.00238479	salt down
arahy.Tifrunner.gnm2.ann1.195J1V	arahy.Tifrunner.gnm2.Arahy.04:5303566-5309491	1.22087	0.373895	-1.7072	0.00035	0.0115453	salt down
arahy.Tifrunner.gnm2.ann1.1DL5MS	arahy.Tifrunner.gnm2.Arahy.20:144629361-144638419	0.865855	0.26195	-1.72483	0.00015	0.0059766	salt down
arahy.Tifrunner.gnm2.ann1.1EJ222	arahy.Tifrunner.gnm2.Arahy.16:23465142-23466195	22.4478	6.7433	-1.73505	5e-05	0.00238479	salt down
arahy.Tifrunner.gnm2.ann1.1FMC3R	arahy.Tifrunner.gnm2.Arahy.09:86572930-86575647	14.5415	6.33105	-1.19966	5e-05	0.00238479	salt down
arahy.Tifrunner.gnm2.ann1.1FS32P	arahy.Tifrunner.gnm2.Arahy.05:86943588-86946517	3.81588	1.41115	-1.43514	0.0007	0.0194103	salt down
arahy.Tifrunner.gnm2.ann1.1HBM1K	arahy.Tifrunner.gnm2.Arahy.20:31568921-31571958	3.83849	1.80011	-1.09245	0.00255	0.0492788	salt down
arahy.Tifrunner.gnm2.ann1.1J8Q1W	arahy.Tifrunner.gnm2.Arahy.13:145576693-145580738	1.22552	0.369395	-1.73016	0.0018	0.0383816	salt down
arahy.Tifrunner.gnm2.ann1.1M0UFP	arahy.Tifrunner.gnm2.Arahy.13:790240-796601	128.259	58.7403	-1.12664	5e-05	0.00238479	salt down
arahy.Tifrunner.gnm2.ann1.1N0TT5	arahy.Tifrunner.gnm2.Arahy.05:39794590-39795971	34.9276	15.3643	-1.18478	5e-05	0.00238479	salt down
arahy.Tifrunner.gnm2.ann1.1PW3JI	arahy.Tifrunner.gnm2.Arahy.16:144661508-144661880	56.3084	13.6887	-2.04036	5e-05	0.00238479	salt down
arahy.Tifrunner.gnm2.ann1.1PWQ9V	arahy.Tifrunner.gnm2.Arahy.15:156332903-156337224	1.70622	0.578602	-1.56016	0.0005	0.0151295	salt down
arahy.Tifrunner.gnm2.ann1.1QH4LM	arahy.Tifrunner.gnm2.Arahy.04:4503726-4506779	47.9623	13.2743	-1.85327	5e-05	0.00238479	salt down
arahy.Tifrunner.gnm2.ann1.1QLE3S	arahy.Tifrunner.gnm2.Arahy.13:127342648-127352819	3.56634	1.56639	-1.187	5e-05	0.00238479	salt down
arahy.Tifrunner.gnm2.ann1.1RR2VC	arahy.Tifrunner.gnm2.Arahy.14:99823281-99829629	1.51415	0.349312	-2.11592	0.00055	0.0162186	salt down
arahy.Tifrunner.gnm2.ann1.1RS262	arahy.Tifrunner.gnm2.Arahy.01:31062620-31068407	1.73753	0.669486	-1.37591	0.0002	0.00750227	salt down
arahy.Tifrunner.gnm2.ann1.1RT2BG	arahy.Tifrunner.gnm2.Arahy.09:84252910-84257208	0.99046	0.307257	-1.68865	0.00125	0.029427	salt down
arahy.Tifrunner.gnm2.ann1.1T46SZ	arahy.Tifrunner.gnm2.Arahy.03:136008048-136011571	2.79014	1.30711	-1.09396	0.0018	0.0383816	salt down
arahy.Tifrunner.gnm2.ann1.1TFV27	arahy.Tifrunner.gnm2.Arahy.14:6187773-6190854	1.10447	0.303906	-1.86165	0.0002	0.00750227	salt down
arahy.Tifrunner.gnm2.ann1.1TW0Z8	arahy.Tifrunner.gnm2.Arahy.02:69932292-69942960	8.56572	4.17949	-1.03525	5e-05	0.00238479	salt down
arahy.Tifrunner.gnm2.ann1.1W3D05	arahy.Tifrunner.gnm2.Arahy.03:136777506-136779579	36.1008	10.9797	-1.7172	5e-05	0.00238479	salt down
arahy.Tifrunner.gnm2.ann1.1W5D66	arahy.Tifrunner.gnm2.Arahy.16:11458872-11461258	9.06607	4.33817	-1.06339	0.00075	0.0204361	salt down
arahy.Tifrunner.gnm2.ann1.1W9K9Y	arahy.Tifrunner.gnm2.Arahy.15:1932678-1936269	8.78763	0.472621	-4.21672	5e-05	0.00238479	salt down
arahy.Tifrunner.gnm2.ann1.1ZE71I	arahy.Tifrunner.gnm2.Arahy.03:1699321-1702128	102.827	47.3303	-1.11938	5e-05	0.00238479	salt down
arahy.Tifrunner.gnm2.ann1.2031JR	arahy.Tifrunner.gnm2.Arahy.10:108108246-108111287	1.06715	0.22385	-2.25316	0.0024	0.0472424	salt down
arahy.Tifrunner.gnm2.ann1.210HIX	arahy.Tifrunner.gnm2.Arahy.13:110649798-110655912	3.91629	1.47244	-1.41128	5e-05	0.00238479	salt down
arahy.Tifrunner.gnm2.ann1.2260LN	arahy.Tifrunner.gnm2.Arahy.03:137461816-137464379	1.45942	0.410245	-1.83084	0.00215	0.0436224	salt down
arahy.Tifrunner.gnm2.ann1.22FGPV	arahy.Tifrunner.gnm2.Arahy.15:6179244-6182053	2.33302	0.11665	-4.32194	0.0002	0.00750227	salt down
arahy.Tifrunner.gnm2.ann1.22Q2RH	arahy.Tifrunner.gnm2.Arahy.13:52092200-52096818	1.89263	0.48258	-1.97156	5e-05	0.00238479	salt down
arahy.Tifrunner.gnm2.ann1.22VPXE	arahy.Tifrunner.gnm2.Arahy.01:98384077-98387813	3.41336	1.48923	-1.19662	0.00105	0.0260343	salt down
arahy.Tifrunner.gnm2.ann1.23AQDA	arahy.Tifrunner.gnm2.Arahy.19:158568877-158582626	67.1991	32.3558	-1.05442	5e-05	0.00238479	salt down
arahy.Tifrunner.gnm2.ann1.2500MY	arahy.Tifrunner.gnm2.Arahy.14:13851555-13853370	127.695	61.6185	-1.05126	0.0005	0.0151295	salt down
arahy.Tifrunner.gnm2.ann1.2597Q1	arahy.Tifrunner.gnm2.Arahy.02:7146845-7151529	2.57081	1.07605	-1.25647	0.0009	0.0232104	salt down
arahy.Tifrunner.gnm2.ann1.26I3WB	arahy.Tifrunner.gnm2.Arahy.07:27383937-27387094	19.5232	9.75434	-1.00107	5e-05	0.00238479	salt down
arahy.Tifrunner.gnm2.ann1.26UNPR	arahy.Tifrunner.gnm2.Arahy.13:24626200-24633493	1.25564	0.205707	-2.60976	0.00125	0.029427	salt down
arahy.Tifrunner.gnm2.ann1.27E6QC	arahy.Tifrunner.gnm2.Arahy.20:103863737-103866002	11.097	3.17696	-1.80445	5e-05	0.00238479	salt down
arahy.Tifrunner.gnm2.ann1.290HVK	arahy.Tifrunner.gnm2.Arahy.20:141027304-141032667	2.12011	1.03766	-1.0308	0.0023	0.0457746	salt down
arahy.Tifrunner.gnm2.ann1.29D948	arahy.Tifrunner.gnm2.Arahy.14:10820049-10825762	0.93888	0.358044	-1.3908	0.0019	0.039874	salt down
arahy.Tifrunner.gnm2.ann1.2A63GV	arahy.Tifrunner.gnm2.Arahy.19:149376195-149380547	4.12958	1.60935	-1.35952	0.0005	0.0151295	salt down
arahy.Tifrunner.gnm2.ann1.2C1RPT	arahy.Tifrunner.gnm2.Arahy.01:45966863-45970098	14.765	6.91826	-1.0937	5e-05	0.00238479	salt down
arahy.Tifrunner.gnm2.ann1.2F0WHB	arahy.Tifrunner.gnm2.Arahy.10:82845933-82851599	6.96511	2.73833	-1.34685	5e-05	0.00238479	salt down
arahy.Tifrunner.gnm2.ann1.2FF2JF	arahy.Tifrunner.gnm2.Arahy.17:132793797-132796358	23.7604	11.4772	-1.04978	5e-05	0.00238479	salt down
arahy.Tifrunner.gnm2.ann1.2FPW0W	arahy.Tifrunner.gnm2.Arahy.12:16746833-16755403	4.98241	2.42142	-1.04099	0.0001	0.00429096	salt down
arahy.Tifrunner.gnm2.ann1.2GQ0W5	arahy.Tifrunner.gnm2.Arahy.01:45479818-45484004	14.9026	6.55787	-1.18427	5e-05	0.00238479	salt down
arahy.Tifrunner.gnm2.ann1.2HN52Q	arahy.Tifrunner.gnm2.Arahy.12:2486410-2490172	1.17332	0.439343	-1.41717	0.0012	0.0286381	salt down
arahy.Tifrunner.gnm2.ann1.2I1JD4	arahy.Tifrunner.gnm2.Arahy.18:134170177-134172588	47.237	18.2766	-1.36992	5e-05	0.00238479	salt down
arahy.Tifrunner.gnm2.ann1.2I8LVJ	arahy.Tifrunner.gnm2.Arahy.04:18033144-18041082	2.36042	1.06692	-1.14558	0.0005	0.0151295	salt down
arahy.Tifrunner.gnm2.ann1.2IHJ4M	arahy.Tifrunner.gnm2.Arahy.19:22470820-22477590	7.86958	3.10207	-1.34306	5e-05	0.00238479	salt down
arahy.Tifrunner.gnm2.ann1.2L7D1S	arahy.Tifrunner.gnm2.Arahy.13:133055412-133058180	14.637	5.73313	-1.35223	0.0002	0.00750227	salt down
arahy.Tifrunner.gnm2.ann1.2MPK67	arahy.Tifrunner.gnm2.Arahy.08:26365111-26367697	4.88617	1.45227	-1.7504	5e-05	0.00238479	salt down
arahy.Tifrunner.gnm2.ann1.2N14G0	arahy.Tifrunner.gnm2.Arahy.20:100567468-100571576	6.82379	2.99548	-1.18779	5e-05	0.00238479	salt down
arahy.Tifrunner.gnm2.ann1.2P25JP	arahy.Tifrunner.gnm2.Arahy.20:143813897-143814980	2.02014	0.46034	-2.13369	0.0019	0.039874	salt down
arahy.Tifrunner.gnm2.ann1.2PL4X0	arahy.Tifrunner.gnm2.Arahy.15:135160015-135164681	3.46615	0.786479	-2.13985	5e-05	0.00238479	salt down
arahy.Tifrunner.gnm2.ann1.2PR50U	arahy.Tifrunner.gnm2.Arahy.06:19045397-19051462	7.81815	3.83193	-1.02875	5e-05	0.00238479	salt down
arahy.Tifrunner.gnm2.ann1.2SN1MA	arahy.Tifrunner.gnm2.Arahy.16:276052-279750	81.7024	37.2088	-1.13473	5e-05	0.00238479	salt down
arahy.Tifrunner.gnm2.ann1.2WQJ7Q	arahy.Tifrunner.gnm2.Arahy.07:67498116-67500647	2.71386	0.845016	-1.68329	0.0001	0.00429096	salt down
arahy.Tifrunner.gnm2.ann1.2XB9EG	arahy.Tifrunner.gnm2.Arahy.10:111866036-111869229	12.6484	3.70981	-1.76954	5e-05	0.00238479	salt down
arahy.Tifrunner.gnm2.ann1.2XHE7W	arahy.Tifrunner.gnm2.Arahy.01:10322530-10336018	0.654643	0.215911	-1.60027	0.0007	0.0194103	salt down
arahy.Tifrunner.gnm2.ann1.311ZAG	arahy.Tifrunner.gnm2.Arahy.14:29237777-29245395	1.53527	0.67436	-1.18691	0.00125	0.029427	salt down
arahy.Tifrunner.gnm2.ann1.31BJ59	arahy.Tifrunner.gnm2.Arahy.20:9601795-9604680	3.42147	1.17366	-1.5436	0.0001	0.00429096	salt down
arahy.Tifrunner.gnm2.ann1.31F9U3	arahy.Tifrunner.gnm2.Arahy.15:148397756-148403682	4.62314	2.222	-1.05701	0.0005	0.0151295	salt down
arahy.Tifrunner.gnm2.ann1.31L8TN	arahy.Tifrunner.gnm2.Arahy.19:31972199-31976528	26.8211	10.3387	-1.37532	5e-05	0.00238479	salt down
arahy.Tifrunner.gnm2.ann1.31N5UK	arahy.Tifrunner.gnm2.Arahy.20:112956486-112960200	2.42958	0.502994	-2.2721	0.0001	0.00429096	salt down
arahy.Tifrunner.gnm2.ann1.31X1J3	arahy.Tifrunner.gnm2.Arahy.15:8665458-8666655	43.342	21.2906	-1.02555	0.00015	0.0059766	salt down
arahy.Tifrunner.gnm2.ann1.32M24S	arahy.Tifrunner.gnm2.Arahy.12:14561161-14563037	8.1202	3.6574	-1.1507	0.00025	0.00895374	salt down
arahy.Tifrunner.gnm2.ann1.34604J	arahy.Tifrunner.gnm2.Arahy.17:42331792-42336054	4.56313	2.02962	-1.16881	0.00075	0.0204361	salt down
arahy.Tifrunner.gnm2.ann1.3475Q7	arahy.Tifrunner.gnm2.Arahy.20:320142-323133	3.94758	1.71298	-1.20446	0.0004	0.0127753	salt down
arahy.Tifrunner.gnm2.ann1.347H2B	arahy.Tifrunner.gnm2.Arahy.13:144697318-144699718	28.342	10.7502	-1.39858	5e-05	0.00238479	salt down
arahy.Tifrunner.gnm2.ann1.34QMY0	arahy.Tifrunner.gnm2.Arahy.07:11092681-11097013	4.89551	0.95159	-2.36305	5e-05	0.00238479	salt down
arahy.Tifrunner.gnm2.ann1.35ND81	arahy.Tifrunner.gnm2.Arahy.07:52659438-52664473	92.3457	32.6023	-1.50207	5e-05	0.00238479	salt down
arahy.Tifrunner.gnm2.ann1.36NELZ	arahy.Tifrunner.gnm2.Arahy.19:156685323-156688609	4.20371	1.62087	-1.3749	5e-05	0.00238479	salt down
arahy.Tifrunner.gnm2.ann1.385DXU	arahy.Tifrunner.gnm2.Arahy.04:17831697-17835610	3.68793	1.40621	-1.391	0.00085	0.0222956	salt down
arahy.Tifrunner.gnm2.ann1.3933SP	arahy.Tifrunner.gnm2.Arahy.01:12237088-12240764	0.56233	0.139181	-2.01445	0.0019	0.039874	salt down
arahy.Tifrunner.gnm2.ann1.397P62	arahy.Tifrunner.gnm2.Arahy.13:135735758-135738623	16.7224	8.21887	-1.02477	0.00035	0.0115453	salt down
arahy.Tifrunner.gnm2.ann1.39P5NE	arahy.Tifrunner.gnm2.Arahy.03:93838244-93871931	2.81747	1.35474	-1.05638	5e-05	0.00238479	salt down
arahy.Tifrunner.gnm2.ann1.39XWKV	arahy.Tifrunner.gnm2.Arahy.13:28682252-28686130	13.086	5.08271	-1.36435	5e-05	0.00238479	salt down
arahy.Tifrunner.gnm2.ann1.39ZYJP	arahy.Tifrunner.gnm2.Arahy.20:126153220-126158942	550.916	198.188	-1.47496	5e-05	0.00238479	salt down
arahy.Tifrunner.gnm2.ann1.3A37EK	arahy.Tifrunner.gnm2.Arahy.10:111100183-111103596	23.1429	7.83116	-1.56327	5e-05	0.00238479	salt down
arahy.Tifrunner.gnm2.ann1.3A3S4A	arahy.Tifrunner.gnm2.Arahy.02:12510214-12514167	4.89083	2.07782	-1.23501	0.00015	0.0059766	salt down
arahy.Tifrunner.gnm2.ann1.3A58UF	arahy.Tifrunner.gnm2.Arahy.01:45544472-45546892	5.0145	2.0039	-1.3233	5e-05	0.00238479	salt down
arahy.Tifrunner.gnm2.ann1.3BRQ4W	arahy.Tifrunner.gnm2.Arahy.13:6389336-6393832	2.3197	0.922032	-1.33105	0.00015	0.0059766	salt down
arahy.Tifrunner.gnm2.ann1.3CTT0B	arahy.Tifrunner.gnm2.Arahy.13:111400192-111404265	1.55713	0.669953	-1.21676	0.00185	0.0391735	salt down
arahy.Tifrunner.gnm2.ann1.3DT704	arahy.Tifrunner.gnm2.Arahy.03:142682253-142683911	8.79797	3.42017	-1.3631	0.00025	0.00895374	salt down
arahy.Tifrunner.gnm2.ann1.3DY3DI	arahy.Tifrunner.gnm2.Arahy.09:86294952-86297084	6.75109	3.05335	-1.14473	0.001	0.0251378	salt down
arahy.Tifrunner.gnm2.ann1.3F3WIY	arahy.Tifrunner.gnm2.Arahy.16:108937767-108947531	4.20455	1.52523	-1.46292	0.0001	0.00429096	salt down
arahy.Tifrunner.gnm2.ann1.3I432B	arahy.Tifrunner.gnm2.Arahy.13:3124026-3131122	0.605544	0.0790083	-2.93815	0.0024	0.0472424	salt down
arahy.Tifrunner.gnm2.ann1.3I642Y	arahy.Tifrunner.gnm2.Arahy.17:125764957-125767168	18.3887	8.81651	-1.06054	5e-05	0.00238479	salt down
arahy.Tifrunner.gnm2.ann1.3I6GZV	arahy.Tifrunner.gnm2.Arahy.03:26953849-26956577	6.71317	0.242872	-4.78873	5e-05	0.00238479	salt down
arahy.Tifrunner.gnm2.ann1.3L2DDP	arahy.Tifrunner.gnm2.Arahy.16:6283882-6285061	1.82295	0.445009	-2.03437	0.00085	0.0222956	salt down
arahy.Tifrunner.gnm2.ann1.3M9N2T	arahy.Tifrunner.gnm2.Arahy.20:10763075-10766134	1.68922	0.766973	-1.13911	0.00245	0.0479454	salt down
arahy.Tifrunner.gnm2.ann1.3QT14C	arahy.Tifrunner.gnm2.Arahy.20:3063045-3064519	4.15936	0.936725	-2.15066	0.00055	0.0162186	salt down
arahy.Tifrunner.gnm2.ann1.3S8P0L	arahy.Tifrunner.gnm2.Arahy.19:147261386-147265061	34.5272	14.8676	-1.21556	5e-05	0.00238479	salt down
arahy.Tifrunner.gnm2.ann1.3W912Y	arahy.Tifrunner.gnm2.Arahy.12:13356963-13365184	4.43902	2.1361	-1.05527	0.0007	0.0194103	salt down
arahy.Tifrunner.gnm2.ann1.3X6SQ7	arahy.Tifrunner.gnm2.Arahy.07:417265-420424	2.77695	0.943286	-1.55773	5e-05	0.00238479	salt down
arahy.Tifrunner.gnm2.ann1.3Y6UXK	arahy.Tifrunner.gnm2.Arahy.14:139187462-139189800	5.83862	1.14691	-2.34788	5e-05	0.00238479	salt down
arahy.Tifrunner.gnm2.ann1.3Z4R3A	arahy.Tifrunner.gnm2.Arahy.15:150712602-150713888	36.1923	16.2063	-1.15913	5e-05	0.00238479	salt down
arahy.Tifrunner.gnm2.ann1.40BCK9	arahy.Tifrunner.gnm2.Arahy.13:16825423-16829733	32.4993	10.3902	-1.64518	5e-05	0.00238479	salt down
arahy.Tifrunner.gnm2.ann1.40ERU4	arahy.Tifrunner.gnm2.Arahy.09:112354031-112358096	1.60093	0.524493	-1.60991	0.0001	0.00429096	salt down
arahy.Tifrunner.gnm2.ann1.40G96H	arahy.Tifrunner.gnm2.Arahy.04:125264844-125267441	50.8341	23.0664	-1.14	5e-05	0.00238479	salt down
arahy.Tifrunner.gnm2.ann1.40LWFJ	arahy.Tifrunner.gnm2.Arahy.03:137869050-137872667	2.40979	0.819112	-1.55677	0.0003	0.0102814	salt down
arahy.Tifrunner.gnm2.ann1.40PHQK	arahy.Tifrunner.gnm2.Arahy.11:5085131-5089635	1.96404	0.681449	-1.52715	0.0022	0.0443551	salt down
arahy.Tifrunner.gnm2.ann1.411K7N	arahy.Tifrunner.gnm2.Arahy.20:181119-187180	2.37671	0.942617	-1.33422	0.00035	0.0115453	salt down
arahy.Tifrunner.gnm2.ann1.425GF3	arahy.Tifrunner.gnm2.Arahy.17:13802702-13806965	7.91345	3.94159	-1.00553	0.0002	0.00750227	salt down
arahy.Tifrunner.gnm2.ann1.42JSD4	arahy.Tifrunner.gnm2.Arahy.18:38357064-38366467	2.67226	0.91013	-1.55391	0.0008	0.0213375	salt down
arahy.Tifrunner.gnm2.ann1.42PK2U	arahy.Tifrunner.gnm2.Arahy.14:20948136-20950349	4.49955	2.19397	-1.03624	0.0016	0.0353466	salt down
arahy.Tifrunner.gnm2.ann1.4335NN	arahy.Tifrunner.gnm2.Arahy.09:16500345-16506848	6.00583	2.6834	-1.1623	5e-05	0.00238479	salt down
arahy.Tifrunner.gnm2.ann1.43BKPV	arahy.Tifrunner.gnm2.Arahy.10:6193486-6194353	34.6688	7.85075	-2.14273	5e-05	0.00238479	salt down
arahy.Tifrunner.gnm2.ann1.43HIPW	arahy.Tifrunner.gnm2.Arahy.11:117629994-117636144	1.71816	0.447987	-1.93934	5e-05	0.00238479	salt down
arahy.Tifrunner.gnm2.ann1.43HVBR	arahy.Tifrunner.gnm2.Arahy.08:29544763-29546824	36.0182	14.6609	-1.29675	0.0001	0.00429096	salt down
arahy.Tifrunner.gnm2.ann1.45C8U1	arahy.Tifrunner.gnm2.Arahy.17:127373342-127377365	2.80507	1.20811	-1.21529	0.00225	0.0450603	salt down
arahy.Tifrunner.gnm2.ann1.465MI9	arahy.Tifrunner.gnm2.Arahy.20:1654955-1658218	14.2928	5.25383	-1.44385	5e-05	0.00238479	salt down
arahy.Tifrunner.gnm2.ann1.46YZYG	arahy.Tifrunner.gnm2.Arahy.03:9566772-9569838	4.2371	1.81122	-1.22611	5e-05	0.00238479	salt down
arahy.Tifrunner.gnm2.ann1.477F6P	arahy.Tifrunner.gnm2.Arahy.09:7717526-7726109	1.86568	0.624973	-1.57784	0.00145	0.0328277	salt down
arahy.Tifrunner.gnm2.ann1.48J8BV	arahy.Tifrunner.gnm2.Arahy.11:4220441-4225953	4.42183	1.09035	-2.01985	5e-05	0.00238479	salt down
arahy.Tifrunner.gnm2.ann1.48KEPM	arahy.Tifrunner.gnm2.Arahy.08:12550507-12561128	5.43033	1.32731	-2.03253	5e-05	0.00238479	salt down
arahy.Tifrunner.gnm2.ann1.48UGBA	arahy.Tifrunner.gnm2.Arahy.02:88410270-88415511	3.84385	0.99437	-1.9507	5e-05	0.00238479	salt down
arahy.Tifrunner.gnm2.ann1.49BDLC	arahy.Tifrunner.gnm2.Arahy.12:109987110-109989918	4.04354	1.29866	-1.63859	5e-05	0.00238479	salt down
arahy.Tifrunner.gnm2.ann1.49H271	arahy.Tifrunner.gnm2.Arahy.03:11004070-11004691	1189.62	299.552	-1.98962	5e-05	0.00238479	salt down
arahy.Tifrunner.gnm2.ann1.4BI446	arahy.Tifrunner.gnm2.Arahy.13:136456585-136459031	25.4639	9.78815	-1.37934	5e-05	0.00238479	salt down
arahy.Tifrunner.gnm2.ann1.4DFA8P	arahy.Tifrunner.gnm2.Arahy.10:30517917-30520358	23.7224	8.52392	-1.47666	5e-05	0.00238479	salt down
arahy.Tifrunner.gnm2.ann1.4F3XVH	arahy.Tifrunner.gnm2.Arahy.06:62596662-62600037	2.62427	1.0906	-1.26679	0.00055	0.0162186	salt down
arahy.Tifrunner.gnm2.ann1.4GF8V7	arahy.Tifrunner.gnm2.Arahy.01:104012938-104015638	4.85625	2.37139	-1.03411	0.0013	0.0303086	salt down
arahy.Tifrunner.gnm2.ann1.4HW5AH	arahy.Tifrunner.gnm2.Arahy.06:114459252-114461902	29.7812	13.7969	-1.11005	5e-05	0.00238479	salt down
arahy.Tifrunner.gnm2.ann1.4IT8LW	arahy.Tifrunner.gnm2.Arahy.17:123670603-123674192	2.6947	1.0374	-1.37716	0.0009	0.0232104	salt down
arahy.Tifrunner.gnm2.ann1.4KDK0P	arahy.Tifrunner.gnm2.Arahy.08:32459673-32462027	1.90371	0.55404	-1.78076	0.0014	0.0320142	salt down
arahy.Tifrunner.gnm2.ann1.4N44WU	arahy.Tifrunner.gnm2.Arahy.20:143556195-143563498	2.41408	0.940055	-1.36065	0.00065	0.0184106	salt down
arahy.Tifrunner.gnm2.ann1.4N44ZU	arahy.Tifrunner.gnm2.Arahy.15:2562154-2568958	10.0567	0.972198	-3.37076	5e-05	0.00238479	salt down
arahy.Tifrunner.gnm2.ann1.4N6INR	arahy.Tifrunner.gnm2.Arahy.14:268442-272904	242.145	110.005	-1.1383	0.00025	0.00895374	salt down
arahy.Tifrunner.gnm2.ann1.4N8NIC	arahy.Tifrunner.gnm2.Arahy.17:18364581-18374304	14.4731	7.11238	-1.02497	0.00065	0.0184106	salt down
arahy.Tifrunner.gnm2.ann1.4Q2LQE	arahy.Tifrunner.gnm2.Arahy.03:138856614-138860724	24.4285	10.2137	-1.25806	5e-05	0.00238479	salt down
arahy.Tifrunner.gnm2.ann1.4QQ8RN	arahy.Tifrunner.gnm2.Arahy.07:617252-619324	31.6712	13.9121	-1.18683	5e-05	0.00238479	salt down
arahy.Tifrunner.gnm2.ann1.4SLH2G	arahy.Tifrunner.gnm2.Arahy.13:8634713-8638957	22.94	10.2295	-1.16514	5e-05	0.00238479	salt down
arahy.Tifrunner.gnm2.ann1.4T5FUB	arahy.Tifrunner.gnm2.Arahy.06:6103134-6105602	1.90029	0.723198	-1.39376	0.00175	0.0376643	salt down
arahy.Tifrunner.gnm2.ann1.4TTF80	arahy.Tifrunner.gnm2.Arahy.06:110561064-110570231	11.86	5.76797	-1.03996	5e-05	0.00238479	salt down
arahy.Tifrunner.gnm2.ann1.4U2MDP	arahy.Tifrunner.gnm2.Arahy.19:8143163-8146034	7.49976	2.49011	-1.59064	5e-05	0.00238479	salt down
arahy.Tifrunner.gnm2.ann1.4V3JGL	arahy.Tifrunner.gnm2.Arahy.16:147259343-147263865	13.5541	6.06282	-1.16067	5e-05	0.00238479	salt down
arahy.Tifrunner.gnm2.ann1.4VZ14Z	arahy.Tifrunner.gnm2.Arahy.13:55274963-55281244	7.2297	1.96418	-1.88001	5e-05	0.00238479	salt down
arahy.Tifrunner.gnm2.ann1.4X54GZ	arahy.Tifrunner.gnm2.Arahy.01:104486480-104488142	4.978	1.98777	-1.32442	0.00025	0.00895374	salt down
arahy.Tifrunner.gnm2.ann1.4ZN4QC	arahy.Tifrunner.gnm2.Arahy.01:13134539-13138156	103.756	45.2082	-1.19854	5e-05	0.00238479	salt down
arahy.Tifrunner.gnm2.ann1.50N8WQ	arahy.Tifrunner.gnm2.Arahy.08:41269414-41272856	5.25485	2.47239	-1.08774	0.00045	0.013971	salt down
arahy.Tifrunner.gnm2.ann1.510VWF	arahy.Tifrunner.gnm2.Arahy.15:17853846-17855231	46.4682	23.1011	-1.00828	5e-05	0.00238479	salt down
arahy.Tifrunner.gnm2.ann1.5148EJ	arahy.Tifrunner.gnm2.Arahy.11:34211947-34213943	10.6481	3.88925	-1.45304	5e-05	0.00238479	salt down
arahy.Tifrunner.gnm2.ann1.52QB51	arahy.Tifrunner.gnm2.Arahy.01:52182555-52190060	0.525981	0.113716	-2.20958	0.0026	0.0498896	salt down
arahy.Tifrunner.gnm2.ann1.52W6Q5	arahy.Tifrunner.gnm2.Arahy.11:137901521-137905273	1.3622	0.576033	-1.24172	0.0024	0.0472424	salt down
arahy.Tifrunner.gnm2.ann1.53FINS	arahy.Tifrunner.gnm2.Arahy.14:217024-220926	29.1339	9.63696	-1.59605	5e-05	0.00238479	salt down
arahy.Tifrunner.gnm2.ann1.54FW37	arahy.Tifrunner.gnm2.Arahy.12:92732589-92735901	9.46606	4.39347	-1.1074	0.0003	0.0102814	salt down
arahy.Tifrunner.gnm2.ann1.54YAQR	arahy.Tifrunner.gnm2.Arahy.06:2482841-2485819	4.30346	1.47842	-1.54144	0.0003	0.0102814	salt down
arahy.Tifrunner.gnm2.ann1.562DT1	arahy.Tifrunner.gnm2.Arahy.09:246152-249554	31.3403	13.4474	-1.22069	5e-05	0.00238479	salt down
arahy.Tifrunner.gnm2.ann1.578PES	arahy.Tifrunner.gnm2.Arahy.17:7185840-7187450	30.806	7.6917	-2.00183	5e-05	0.00238479	salt down
arahy.Tifrunner.gnm2.ann1.589SZX	arahy.Tifrunner.gnm2.Arahy.11:2606893-2615071	4.28763	1.96328	-1.12691	0.0004	0.0127753	salt down
arahy.Tifrunner.gnm2.ann1.58GIJL	arahy.Tifrunner.gnm2.Arahy.01:6340148-6342333	6.11468	2.89691	-1.07776	0.00125	0.029427	salt down
arahy.Tifrunner.gnm2.ann1.58NLN8	arahy.Tifrunner.gnm2.Arahy.18:120505782-120507714	103.568	36.8718	-1.48999	5e-05	0.00238479	salt down
arahy.Tifrunner.gnm2.ann1.5913QL	arahy.Tifrunner.gnm2.Arahy.19:154783995-154786427	4.65307	1.51317	-1.62061	0.0003	0.0102814	salt down
arahy.Tifrunner.gnm2.ann1.59SVGU	arahy.Tifrunner.gnm2.Arahy.03:124047952-124051170	23.0781	5.72066	-2.01227	5e-05	0.00238479	salt down
arahy.Tifrunner.gnm2.ann1.5A3FI2	arahy.Tifrunner.gnm2.Arahy.17:2231536-2236403	17.1495	5.2288	-1.71362	5e-05	0.00238479	salt down
arahy.Tifrunner.gnm2.ann1.5A64T9	arahy.Tifrunner.gnm2.Arahy.20:138395173-138400578	14.393	4.10271	-1.81072	5e-05	0.00238479	salt down
arahy.Tifrunner.gnm2.ann1.5B6ZAR	arahy.Tifrunner.gnm2.Arahy.05:111871518-111876340	20.6911	9.61551	-1.10557	5e-05	0.00238479	salt down
arahy.Tifrunner.gnm2.ann1.5BA4ES	arahy.Tifrunner.gnm2.Arahy.13:7345693-7348877	1.8049	0.308908	-2.54667	0.00015	0.0059766	salt down
arahy.Tifrunner.gnm2.ann1.5CX2AU	arahy.Tifrunner.gnm2.Arahy.15:3314220-3321143	2.96512	0.328108	-3.17585	5e-05	0.00238479	salt down
arahy.Tifrunner.gnm2.ann1.5E9M75	arahy.Tifrunner.gnm2.Arahy.04:125562145-125565077	50.457	18.5199	-1.44598	5e-05	0.00238479	salt down
arahy.Tifrunner.gnm2.ann1.5EG1XI	arahy.Tifrunner.gnm2.Arahy.08:49929948-49937376	2.70218	1.17928	-1.19622	0.0005	0.0151295	salt down
arahy.Tifrunner.gnm2.ann1.5EYH1D	arahy.Tifrunner.gnm2.Arahy.13:3487283-3489804	144.887	70.8369	-1.03236	5e-05	0.00238479	salt down
arahy.Tifrunner.gnm2.ann1.5G40NB	arahy.Tifrunner.gnm2.Arahy.18:124031970-124034177	259.953	48.2344	-2.43011	5e-05	0.00238479	salt down
arahy.Tifrunner.gnm2.ann1.5I5S0F	arahy.Tifrunner.gnm2.Arahy.11:103594914-103598932	2.77511	0.586659	-2.24195	0.0002	0.00750227	salt down
arahy.Tifrunner.gnm2.ann1.5I9T0U	arahy.Tifrunner.gnm2.Arahy.15:147456946-147458395	10.6507	3.13548	-1.76419	5e-05	0.00238479	salt down
arahy.Tifrunner.gnm2.ann1.5IT4PV	arahy.Tifrunner.gnm2.Arahy.04:94077082-94080753	17.1055	6.94308	-1.30081	5e-05	0.00238479	salt down
arahy.Tifrunner.gnm2.ann1.5M1T04	arahy.Tifrunner.gnm2.Arahy.12:9335929-9337282	22.76	11.1385	-1.03095	5e-05	0.00238479	salt down
arahy.Tifrunner.gnm2.ann1.5MI3H4	arahy.Tifrunner.gnm2.Arahy.20:140365079-140366666	2.8843	0.755327	-1.93305	0.0006	0.0172888	salt down
arahy.Tifrunner.gnm2.ann1.5MP49L	arahy.Tifrunner.gnm2.scaffold_98:29291-40506	0.581036	0.0943409	-2.62267	0.00045	0.013971	salt down
arahy.Tifrunner.gnm2.ann1.5N4QY9	arahy.Tifrunner.gnm2.Arahy.04:697315-706486	3.79174	1.39005	-1.44773	0.00015	0.0059766	salt down
arahy.Tifrunner.gnm2.ann1.5PJB70	arahy.Tifrunner.gnm2.Arahy.10:4787429-4789136	52.1539	15.1271	-1.78564	5e-05	0.00238479	salt down
arahy.Tifrunner.gnm2.ann1.5R858N	arahy.Tifrunner.gnm2.Arahy.13:117455330-117457145	75.0796	16.3444	-2.19963	5e-05	0.00238479	salt down
arahy.Tifrunner.gnm2.ann1.5RQ1EV	arahy.Tifrunner.gnm2.Arahy.13:127468784-127472304	15.7886	3.79104	-2.05821	5e-05	0.00238479	salt down
arahy.Tifrunner.gnm2.ann1.5S4EZI	arahy.Tifrunner.gnm2.Arahy.05:47792414-47799826	1.58045	0.453617	-1.80079	0.0015	0.0336709	salt down
arahy.Tifrunner.gnm2.ann1.5T8U7P	arahy.Tifrunner.gnm2.Arahy.15:5450290-5458956	0.536119	0.128368	-2.06227	0.00085	0.0222956	salt down
arahy.Tifrunner.gnm2.ann1.5TF5AY	arahy.Tifrunner.gnm2.Arahy.06:118394768-118398716	6.18756	1.31351	-2.23594	5e-05	0.00238479	salt down
arahy.Tifrunner.gnm2.ann1.5TX9RQ	arahy.Tifrunner.gnm2.Arahy.20:32644969-32650871	7.43458	3.62079	-1.03795	5e-05	0.00238479	salt down
arahy.Tifrunner.gnm2.ann1.5UBU5Q	arahy.Tifrunner.gnm2.Arahy.14:124203843-124209348	4.73941	1.80883	-1.38965	5e-05	0.00238479	salt down
arahy.Tifrunner.gnm2.ann1.5WY9SE	arahy.Tifrunner.gnm2.Arahy.11:5123931-5131700	9.45364	4.69701	-1.00913	5e-05	0.00238479	salt down
arahy.Tifrunner.gnm2.ann1.5X4IC8	arahy.Tifrunner.gnm2.Arahy.08:50270957-50274308	44.1519	18.9037	-1.2238	5e-05	0.00238479	salt down
arahy.Tifrunner.gnm2.ann1.5XR277	arahy.Tifrunner.gnm2.Arahy.12:113148180-113153819	4.94217	1.79381	-1.46211	5e-05	0.00238479	salt down
arahy.Tifrunner.gnm2.ann1.5Z1D6W	arahy.Tifrunner.gnm2.Arahy.15:7994535-7999880	2.82377	1.19907	-1.23571	0.0002	0.00750227	salt down
arahy.Tifrunner.gnm2.ann1.5ZV8II	arahy.Tifrunner.gnm2.Arahy.03:114894021-114895821	39.6925	11.734	-1.75818	5e-05	0.00238479	salt down
arahy.Tifrunner.gnm2.ann1.606BFT	arahy.Tifrunner.gnm2.Arahy.01:53872606-53875827	4.11008	1.6517	-1.31522	0.0004	0.0127753	salt down
arahy.Tifrunner.gnm2.ann1.60BNXM	arahy.Tifrunner.gnm2.Arahy.20:101492286-101497547	8.62507	4.25456	-1.01952	5e-05	0.00238479	salt down
arahy.Tifrunner.gnm2.ann1.631JZ3	arahy.Tifrunner.gnm2.Arahy.14:141052938-141061195	1.74863	0.461262	-1.92257	0.0001	0.00429096	salt down
arahy.Tifrunner.gnm2.ann1.63YKCR	arahy.Tifrunner.gnm2.Arahy.12:118988690-118993418	3.70656	0.952782	-1.95986	0.0005	0.0151295	salt down
arahy.Tifrunner.gnm2.ann1.640MI7	arahy.Tifrunner.gnm2.Arahy.01:60742253-60744509	1.91059	0.813374	-1.23203	0.0022	0.0443551	salt down
arahy.Tifrunner.gnm2.ann1.65MVIR	arahy.Tifrunner.gnm2.Arahy.05:91286451-91290686	0.94747	0.222475	-2.09044	5e-05	0.00238479	salt down
arahy.Tifrunner.gnm2.ann1.667AB5	arahy.Tifrunner.gnm2.Arahy.19:26999865-27002705	5.94983	1.69993	-1.80737	0.00015	0.0059766	salt down
arahy.Tifrunner.gnm2.ann1.68RGHK	arahy.Tifrunner.gnm2.Arahy.18:133792846-133800765	3.69569	1.62381	-1.18646	0.0002	0.00750227	salt down
arahy.Tifrunner.gnm2.ann1.68Y0RY	arahy.Tifrunner.gnm2.Arahy.12:77574902-77581844	30.3049	14.3938	-1.07411	5e-05	0.00238479	salt down
arahy.Tifrunner.gnm2.ann1.68YCJI	arahy.Tifrunner.gnm2.Arahy.06:104516287-104519900	0.865899	0.0812837	-3.41316	0.00035	0.0115453	salt down
arahy.Tifrunner.gnm2.ann1.69EVEX	arahy.Tifrunner.gnm2.Arahy.05:110451791-110458274	24.5583	9.55214	-1.36232	0.0002	0.00750227	salt down
arahy.Tifrunner.gnm2.ann1.69SEHQ	arahy.Tifrunner.gnm2.Arahy.08:45588295-45594544	86.6588	42.3369	-1.03343	0.0001	0.00429096	salt down
arahy.Tifrunner.gnm2.ann1.6BH6U4	arahy.Tifrunner.gnm2.Arahy.04:4484096-4486022	25.9902	6.70019	-1.9557	5e-05	0.00238479	salt down
arahy.Tifrunner.gnm2.ann1.6DE6RN	arahy.Tifrunner.gnm2.Arahy.08:44206982-44209173	290.427	55.8005	-2.37983	5e-05	0.00238479	salt down
arahy.Tifrunner.gnm2.ann1.6F344G	arahy.Tifrunner.gnm2.Arahy.15:8607136-8612901	27.1371	9.09644	-1.57689	5e-05	0.00238479	salt down
arahy.Tifrunner.gnm2.ann1.6FF65R	arahy.Tifrunner.gnm2.Arahy.10:105032915-105037769	6.3627	2.49821	-1.34874	5e-05	0.00238479	salt down
arahy.Tifrunner.gnm2.ann1.6FX8FC	arahy.Tifrunner.gnm2.Arahy.06:116685217-116686781	15.096	0.632073	-4.57793	5e-05	0.00238479	salt down
arahy.Tifrunner.gnm2.ann1.6G8285	arahy.Tifrunner.gnm2.Arahy.12:102330543-102336114	4.63081	1.11398	-2.05554	5e-05	0.00238479	salt down
arahy.Tifrunner.gnm2.ann1.6GA0DJ	arahy.Tifrunner.gnm2.Arahy.09:110207140-110209729	2.59232	0.858551	-1.59427	0.00095	0.0241693	salt down
arahy.Tifrunner.gnm2.ann1.6GSA8E	arahy.Tifrunner.gnm2.Arahy.03:12558748-12561995	0.78327	0.212711	-1.88062	0.0002	0.00750227	salt down
arahy.Tifrunner.gnm2.ann1.6H6BBQ	arahy.Tifrunner.gnm2.Arahy.04:6819697-6822326	3.81637	1.30913	-1.5436	0.0002	0.00750227	salt down
arahy.Tifrunner.gnm2.ann1.6HV4D5	arahy.Tifrunner.gnm2.Arahy.08:9943082-9951076	1.1133	0.419593	-1.40778	0.00035	0.0115453	salt down
arahy.Tifrunner.gnm2.ann1.6I3V5I	arahy.Tifrunner.gnm2.Arahy.04:120276365-120280889	2.27114	0.383159	-2.5674	5e-05	0.00238479	salt down
arahy.Tifrunner.gnm2.ann1.6M4P9K	arahy.Tifrunner.gnm2.Arahy.09:80056367-80057952	35.7064	15.5823	-1.19628	5e-05	0.00238479	salt down
arahy.Tifrunner.gnm2.ann1.6PH6P0	arahy.Tifrunner.gnm2.Arahy.12:117533981-117542473	0.967126	0.452427	-1.09602	0.0018	0.0383816	salt down
arahy.Tifrunner.gnm2.ann1.6RBS9T	arahy.Tifrunner.gnm2.Arahy.10:19361622-19370000	17.0786	7.45345	-1.19621	5e-05	0.00238479	salt down
arahy.Tifrunner.gnm2.ann1.6SD2NF	arahy.Tifrunner.gnm2.Arahy.17:121419864-121424885	8.66864	3.58148	-1.27525	5e-05	0.00238479	salt down
arahy.Tifrunner.gnm2.ann1.6SSG9H	arahy.Tifrunner.gnm2.Arahy.15:19956857-19960473	0.879741	0.223016	-1.97993	0.00145	0.0328277	salt down
arahy.Tifrunner.gnm2.ann1.6SU9IG	arahy.Tifrunner.gnm2.Arahy.03:7285309-7287292	60.322	7.78351	-2.95419	5e-05	0.00238479	salt down
arahy.Tifrunner.gnm2.ann1.6V0TML	arahy.Tifrunner.gnm2.Arahy.17:79886429-79888665	6.42725	1.61534	-1.99237	5e-05	0.00238479	salt down
arahy.Tifrunner.gnm2.ann1.6Y71DM	arahy.Tifrunner.gnm2.Arahy.07:68323301-68327615	1.64815	0.667254	-1.30454	0.0011	0.0269567	salt down
arahy.Tifrunner.gnm2.ann1.70S30W	arahy.Tifrunner.gnm2.Arahy.16:144248888-144255887	1.53227	0.476535	-1.68501	0.0001	0.00429096	salt down
arahy.Tifrunner.gnm2.ann1.718DXV	arahy.Tifrunner.gnm2.Arahy.04:88169580-88173777	1.44194	0.416115	-1.79296	0.00135	0.0311624	salt down
arahy.Tifrunner.gnm2.ann1.71E5Q9	arahy.Tifrunner.gnm2.Arahy.14:103185646-103189357	12.9728	4.78695	-1.43831	5e-05	0.00238479	salt down
arahy.Tifrunner.gnm2.ann1.71XUKN	arahy.Tifrunner.gnm2.Arahy.16:10335467-10338281	18.613	7.55157	-1.30146	5e-05	0.00238479	salt down
arahy.Tifrunner.gnm2.ann1.722ASC	arahy.Tifrunner.gnm2.Arahy.02:90375686-90380732	75.5206	30.6405	-1.30143	5e-05	0.00238479	salt down
arahy.Tifrunner.gnm2.ann1.72R8EF	arahy.Tifrunner.gnm2.Arahy.08:28480473-28481271	4.75168	0.844472	-2.49232	0.0013	0.0303086	salt down
arahy.Tifrunner.gnm2.ann1.72V09J	arahy.Tifrunner.gnm2.Arahy.12:118940384-118945827	0.77793	0.0385719	-4.33402	0.00085	0.0222956	salt down
arahy.Tifrunner.gnm2.ann1.735JS3	arahy.Tifrunner.gnm2.Arahy.16:1823641-1829316	2.89612	1.03093	-1.49018	5e-05	0.00238479	salt down
arahy.Tifrunner.gnm2.ann1.75V8XQ	arahy.Tifrunner.gnm2.Arahy.05:113337617-113340811	10.629	3.41951	-1.63614	5e-05	0.00238479	salt down
arahy.Tifrunner.gnm2.ann1.75VXC9	arahy.Tifrunner.gnm2.Arahy.01:76523121-76526859	1.53202	0.419415	-1.86898	0.00025	0.00895374	salt down
arahy.Tifrunner.gnm2.ann1.76SLUU	arahy.Tifrunner.gnm2.Arahy.16:14755157-14760677	14.9461	5.58357	-1.4205	5e-05	0.00238479	salt down
arahy.Tifrunner.gnm2.ann1.76U9D5	arahy.Tifrunner.gnm2.Arahy.20:120269882-120274721	8.19942	3.26321	-1.32923	5e-05	0.00238479	salt down
arahy.Tifrunner.gnm2.ann1.7739GT	arahy.Tifrunner.gnm2.Arahy.14:555782-562660	3.8436	1.4363	-1.4201	5e-05	0.00238479	salt down
arahy.Tifrunner.gnm2.ann1.77GR70	arahy.Tifrunner.gnm2.Arahy.11:135349905-135356308	2.40822	0.800852	-1.58836	5e-05	0.00238479	salt down
arahy.Tifrunner.gnm2.ann1.78LN1U	arahy.Tifrunner.gnm2.Arahy.05:95370504-95374726	4.2895	1.39655	-1.61894	5e-05	0.00238479	salt down
arahy.Tifrunner.gnm2.ann1.78WKC1	arahy.Tifrunner.gnm2.Arahy.15:5007129-5015265	2.17893	0.513622	-2.08484	5e-05	0.00238479	salt down
arahy.Tifrunner.gnm2.ann1.797BBR	arahy.Tifrunner.gnm2.Arahy.12:101387078-101396503	1.76253	0.87239	-1.0146	0.0019	0.039874	salt down
arahy.Tifrunner.gnm2.ann1.7A0A2P	arahy.Tifrunner.gnm2.Arahy.08:3719791-3734183	2.62771	1.29022	-1.02619	0.00035	0.0115453	salt down
arahy.Tifrunner.gnm2.ann1.7AY9Y3	arahy.Tifrunner.gnm2.Arahy.11:1646354-1650136	5.5699	2.07821	-1.42231	5e-05	0.00238479	salt down
arahy.Tifrunner.gnm2.ann1.7CE3AS	arahy.Tifrunner.gnm2.Arahy.19:4169227-4174621	1.42473	0.574028	-1.3115	0.0012	0.0286381	salt down
arahy.Tifrunner.gnm2.ann1.7DV1VQ	arahy.Tifrunner.gnm2.Arahy.09:115579620-115584586	1.78244	0.747769	-1.25319	0.0018	0.0383816	salt down
arahy.Tifrunner.gnm2.ann1.7F4FG4	arahy.Tifrunner.gnm2.Arahy.15:25112612-25113250	101.483	40.6443	-1.32012	5e-05	0.00238479	salt down
arahy.Tifrunner.gnm2.ann1.7FGL0C	arahy.Tifrunner.gnm2.Arahy.09:95965005-95970586	3.35524	0.886462	-1.92028	5e-05	0.00238479	salt down
arahy.Tifrunner.gnm2.ann1.7GBM4B	arahy.Tifrunner.gnm2.Arahy.08:10573512-10579842	5.36693	2.343	-1.19574	5e-05	0.00238479	salt down
arahy.Tifrunner.gnm2.ann1.7HFF48	arahy.Tifrunner.gnm2.Arahy.06:8950234-8952774	9.25628	4.30898	-1.10309	5e-05	0.00238479	salt down
arahy.Tifrunner.gnm2.ann1.7IXS5T	arahy.Tifrunner.gnm2.Arahy.04:170691-177665	13.8063	3.6289	-1.92772	5e-05	0.00238479	salt down
arahy.Tifrunner.gnm2.ann1.7JYX6X	arahy.Tifrunner.gnm2.Arahy.14:48329858-48340315	4.39439	1.685	-1.38292	0.002	0.0414281	salt down
arahy.Tifrunner.gnm2.ann1.7NQA48	arahy.Tifrunner.gnm2.Arahy.05:11570301-11576719	4.29076	1.08833	-1.97912	5e-05	0.00238479	salt down
arahy.Tifrunner.gnm2.ann1.7NUW0V	arahy.Tifrunner.gnm2.Arahy.11:16322216-16349763	6.16767	2.99794	-1.04075	5e-05	0.00238479	salt down
arahy.Tifrunner.gnm2.ann1.7P5JVV	arahy.Tifrunner.gnm2.Arahy.02:59699427-59700322	13.8484	3.88778	-1.8327	5e-05	0.00238479	salt down
arahy.Tifrunner.gnm2.ann1.7Q0HRU	arahy.Tifrunner.gnm2.Arahy.09:109890435-109896487	64.283	26.6608	-1.26972	5e-05	0.00238479	salt down
arahy.Tifrunner.gnm2.ann1.7QL5S6	arahy.Tifrunner.gnm2.Arahy.03:28296177-28298188	45.2268	21.5734	-1.06792	5e-05	0.00238479	salt down
arahy.Tifrunner.gnm2.ann1.7QQU10	arahy.Tifrunner.gnm2.Arahy.17:37551788-37555289	9.66572	4.66742	-1.05025	5e-05	0.00238479	salt down
arahy.Tifrunner.gnm2.ann1.7R7017	arahy.Tifrunner.gnm2.Arahy.17:17237863-17239963	3.85361	1.50974	-1.35191	0.00075	0.0204361	salt down
arahy.Tifrunner.gnm2.ann1.7RX9RF	arahy.Tifrunner.gnm2.Arahy.13:16476898-16478539	26.6656	6.84142	-1.96261	5e-05	0.00238479	salt down
arahy.Tifrunner.gnm2.ann1.7UK7IQ	arahy.Tifrunner.gnm2.Arahy.10:4335957-4339927	3.66937	1.26303	-1.53865	0.0001	0.00429096	salt down
arahy.Tifrunner.gnm2.ann1.7UUD9R	arahy.Tifrunner.gnm2.Arahy.02:1206197-1225902	1.17867	0.356531	-1.72506	5e-05	0.00238479	salt down
arahy.Tifrunner.gnm2.ann1.7Y51D2	arahy.Tifrunner.gnm2.Arahy.17:131794965-131799318	9.52206	4.27349	-1.15586	5e-05	0.00238479	salt down
arahy.Tifrunner.gnm2.ann1.7YS827	arahy.Tifrunner.gnm2.Arahy.09:8418553-8419880	5.39104	0.708676	-2.92737	0.0002	0.00750227	salt down
arahy.Tifrunner.gnm2.ann1.80EA2A	arahy.Tifrunner.gnm2.Arahy.09:2105417-2109002	1.30601	0.283558	-2.20345	0.0004	0.0127753	salt down
arahy.Tifrunner.gnm2.ann1.80N2SK	arahy.Tifrunner.gnm2.Arahy.08:36328275-36333885	3.22103	1.33586	-1.26975	0.0002	0.00750227	salt down
arahy.Tifrunner.gnm2.ann1.82KWKE	arahy.Tifrunner.gnm2.Arahy.05:115808149-115813872	7.87419	1.90528	-2.04713	5e-05	0.00238479	salt down
arahy.Tifrunner.gnm2.ann1.831XQD	arahy.Tifrunner.gnm2.Arahy.20:143452059-143463528	53.6598	24.0948	-1.15512	0.0013	0.0303086	salt down
arahy.Tifrunner.gnm2.ann1.83HZ7F	arahy.Tifrunner.gnm2.Arahy.18:6786387-6791248	1.41852	0.578653	-1.29361	0.00235	0.0465358	salt down
arahy.Tifrunner.gnm2.ann1.83Q2SU	arahy.Tifrunner.gnm2.Arahy.04:6411133-6414192	6.78075	2.83321	-1.25901	0.00015	0.0059766	salt down
arahy.Tifrunner.gnm2.ann1.84FS6Z	arahy.Tifrunner.gnm2.Arahy.20:123644937-123647154	9.25429	3.07696	-1.58862	5e-05	0.00238479	salt down
arahy.Tifrunner.gnm2.ann1.858S2J	arahy.Tifrunner.gnm2.Arahy.08:17611377-17614512	1.42931	0.35577	-2.0063	0.0002	0.00750227	salt down
arahy.Tifrunner.gnm2.ann1.85H9WH	arahy.Tifrunner.gnm2.Arahy.11:135962-140687	5.85658	2.50116	-1.22746	0.0003	0.0102814	salt down
arahy.Tifrunner.gnm2.ann1.862N53	arahy.Tifrunner.gnm2.Arahy.12:1765745-1768289	2.99705	1.40205	-1.09601	0.00065	0.0184106	salt down
arahy.Tifrunner.gnm2.ann1.8647P2	arahy.Tifrunner.gnm2.Arahy.19:5548316-5553112	33.1754	8.07529	-2.03853	5e-05	0.00238479	salt down
arahy.Tifrunner.gnm2.ann1.86JG4M	arahy.Tifrunner.gnm2.Arahy.03:450603-454804	0.862839	0.166641	-2.37234	0.00245	0.0479454	salt down
arahy.Tifrunner.gnm2.ann1.8AM4UR	arahy.Tifrunner.gnm2.Arahy.08:4258024-4259838	2.7365	0.706907	-1.95274	0.0002	0.00750227	salt down
arahy.Tifrunner.gnm2.ann1.8BA7G9	arahy.Tifrunner.gnm2.Arahy.03:6768417-6773437	9.4979	3.58897	-1.40404	5e-05	0.00238479	salt down
arahy.Tifrunner.gnm2.ann1.8D7DUE	arahy.Tifrunner.gnm2.Arahy.08:41156080-41163062	31.4164	14.8714	-1.07898	5e-05	0.00238479	salt down
arahy.Tifrunner.gnm2.ann1.8GH509	arahy.Tifrunner.gnm2.Arahy.03:23266771-23274037	1.07963	0.181878	-2.56949	0.0019	0.039874	salt down
arahy.Tifrunner.gnm2.ann1.8JRJ6X	arahy.Tifrunner.gnm2.Arahy.06:114462146-114466639	20.3638	7.85635	-1.37407	5e-05	0.00238479	salt down
arahy.Tifrunner.gnm2.ann1.8KGB21	arahy.Tifrunner.gnm2.Arahy.14:8894237-8895524	249.173	66.2842	-1.91041	5e-05	0.00238479	salt down
arahy.Tifrunner.gnm2.ann1.8LN5UZ	arahy.Tifrunner.gnm2.Arahy.09:3693196-3696445	31.9866	10.5221	-1.60404	5e-05	0.00238479	salt down
arahy.Tifrunner.gnm2.ann1.8N5BV1	arahy.Tifrunner.gnm2.Arahy.15:6797140-6798643	4.37473	1.5529	-1.49423	0.00025	0.00895374	salt down
arahy.Tifrunner.gnm2.ann1.8NQ2PZ	arahy.Tifrunner.gnm2.Arahy.17:133817542-133819651	8.35476	3.15876	-1.40324	5e-05	0.00238479	salt down
arahy.Tifrunner.gnm2.ann1.8PC3NJ	arahy.Tifrunner.gnm2.Arahy.18:16053476-16059082	2.56035	0.75793	-1.75621	5e-05	0.00238479	salt down
arahy.Tifrunner.gnm2.ann1.8QLN5S	arahy.Tifrunner.gnm2.Arahy.17:129847811-129850025	6.03679	2.66145	-1.18157	0.00065	0.0184106	salt down
arahy.Tifrunner.gnm2.ann1.8Y3CFZ	arahy.Tifrunner.gnm2.Arahy.05:105626522-105631396	12.3973	5.9643	-1.05561	5e-05	0.00238479	salt down
arahy.Tifrunner.gnm2.ann1.8ZV6UW	arahy.Tifrunner.gnm2.Arahy.15:134747333-134752682	8.1564	3.2531	-1.32612	5e-05	0.00238479	salt down
arahy.Tifrunner.gnm2.ann1.900HG3	arahy.Tifrunner.gnm2.Arahy.06:16754220-16760278	2.83069	0.985424	-1.52234	0.0001	0.00429096	salt down
arahy.Tifrunner.gnm2.ann1.9043DA	arahy.Tifrunner.gnm2.Arahy.12:114692988-114699156	6.61966	3.06865	-1.10916	0.0001	0.00429096	salt down
arahy.Tifrunner.gnm2.ann1.90Q9AE	arahy.Tifrunner.gnm2.Arahy.16:142654617-142656893	3.89389	1.87425	-1.0549	0.00245	0.0479454	salt down
arahy.Tifrunner.gnm2.ann1.9242BG	arahy.Tifrunner.gnm2.Arahy.05:98705532-98708440	43.2785	15.1879	-1.51073	5e-05	0.00238479	salt down
arahy.Tifrunner.gnm2.ann1.92QFAZ	arahy.Tifrunner.gnm2.Arahy.04:7999774-8004313	10.9585	4.23028	-1.37323	5e-05	0.00238479	salt down
arahy.Tifrunner.gnm2.ann1.937JDH	arahy.Tifrunner.gnm2.Arahy.06:18392173-18398859	13.8952	5.00687	-1.4726	5e-05	0.00238479	salt down
arahy.Tifrunner.gnm2.ann1.93C387	arahy.Tifrunner.gnm2.Arahy.14:111600462-111606213	3.65826	1.31956	-1.4711	0.0006	0.0172888	salt down
arahy.Tifrunner.gnm2.ann1.944YYF	arahy.Tifrunner.gnm2.Arahy.12:14610379-14616897	2.23118	0.287597	-2.95569	0.0005	0.0151295	salt down
arahy.Tifrunner.gnm2.ann1.94TR4L	arahy.Tifrunner.gnm2.Arahy.14:20444032-20449105	2.58432	0.277106	-3.22127	5e-05	0.00238479	salt down
arahy.Tifrunner.gnm2.ann1.96C52J	arahy.Tifrunner.gnm2.Arahy.18:3539418-3541242	39.3313	13.444	-1.54871	5e-05	0.00238479	salt down
arahy.Tifrunner.gnm2.ann1.9732XC	arahy.Tifrunner.gnm2.Arahy.18:11907902-11910313	1.82208	0.241552	-2.91518	5e-05	0.00238479	salt down
arahy.Tifrunner.gnm2.ann1.97AX4B	arahy.Tifrunner.gnm2.Arahy.04:9330082-9335812	2.78404	1.25054	-1.15463	0.0003	0.0102814	salt down
arahy.Tifrunner.gnm2.ann1.97EMNK	arahy.Tifrunner.gnm2.Arahy.13:7763553-7768352	8.45126	4.12274	-1.03556	5e-05	0.00238479	salt down
arahy.Tifrunner.gnm2.ann1.97S2FR	arahy.Tifrunner.gnm2.Arahy.06:118311345-118315758	1.05824	0.146168	-2.85596	0.0011	0.0269567	salt down
arahy.Tifrunner.gnm2.ann1.986X03	arahy.Tifrunner.gnm2.Arahy.20:140337176-140344005	1.28433	0.463629	-1.46998	0.0011	0.0269567	salt down
arahy.Tifrunner.gnm2.ann1.98P7IJ	arahy.Tifrunner.gnm2.Arahy.16:1019840-1029062	6.98179	2.09204	-1.73868	5e-05	0.00238479	salt down
arahy.Tifrunner.gnm2.ann1.99J26D	arahy.Tifrunner.gnm2.Arahy.08:758095-760579	18.2973	7.4835	-1.28985	5e-05	0.00238479	salt down
arahy.Tifrunner.gnm2.ann1.9A4AY7	arahy.Tifrunner.gnm2.Arahy.03:107434308-107436148	2.25454	0.414981	-2.44171	0.0002	0.00750227	salt down
arahy.Tifrunner.gnm2.ann1.9AC47T	arahy.Tifrunner.gnm2.Arahy.17:108867177-108869910	2.5253	0.920126	-1.45655	0.00235	0.0465358	salt down
arahy.Tifrunner.gnm2.ann1.9C0JE8	arahy.Tifrunner.gnm2.Arahy.16:9484700-9490626	2.88567	0.491201	-2.55452	5e-05	0.00238479	salt down
arahy.Tifrunner.gnm2.ann1.9DR5PQ	arahy.Tifrunner.gnm2.Arahy.10:115806184-115811545	1.40891	0.412885	-1.77077	5e-05	0.00238479	salt down
arahy.Tifrunner.gnm2.ann1.9EZ8VA	arahy.Tifrunner.gnm2.Arahy.06:12289776-12299370	1.57771	0.675944	-1.22286	0.001	0.0251378	salt down
arahy.Tifrunner.gnm2.ann1.9FKG6V	arahy.Tifrunner.gnm2.Arahy.03:42988429-42998480	3.59726	0.81153	-2.14818	5e-05	0.00238479	salt down
arahy.Tifrunner.gnm2.ann1.9H00G3	arahy.Tifrunner.gnm2.Arahy.01:105748989-105754341	4.05597	1.79107	-1.17923	0.0004	0.0127753	salt down
arahy.Tifrunner.gnm2.ann1.9H4MHS	arahy.Tifrunner.gnm2.Arahy.04:111562540-111566767	2.35046	0.458869	-2.35679	5e-05	0.00238479	salt down
arahy.Tifrunner.gnm2.ann1.9QIA1G	arahy.Tifrunner.gnm2.Arahy.18:117872056-117877373	2.50966	1.13494	-1.14488	0.0006	0.0172888	salt down
arahy.Tifrunner.gnm2.ann1.9R7KTD	arahy.Tifrunner.gnm2.Arahy.09:80066533-80080188	7.07411	3.17489	-1.15584	5e-05	0.00238479	salt down
arahy.Tifrunner.gnm2.ann1.9TI54L	arahy.Tifrunner.gnm2.Arahy.12:96395543-96401945	4.13168	1.45972	-1.50104	5e-05	0.00238479	salt down
arahy.Tifrunner.gnm2.ann1.9TSZ7Y	arahy.Tifrunner.gnm2.Arahy.15:2549493-2558460	3.988	1.23946	-1.68596	5e-05	0.00238479	salt down
arahy.Tifrunner.gnm2.ann1.9WQ7IH	arahy.Tifrunner.gnm2.Arahy.10:116580462-116584247	74.1945	34.4949	-1.10493	5e-05	0.00238479	salt down
arahy.Tifrunner.gnm2.ann1.9Z13IR	arahy.Tifrunner.gnm2.Arahy.03:28141525-28144177	2.64846	0.870353	-1.60548	0.0009	0.0232104	salt down
arahy.Tifrunner.gnm2.ann1.A1DKIN	arahy.Tifrunner.gnm2.Arahy.05:12537784-12543227	16.298	3.76239	-2.11498	5e-05	0.00238479	salt down
arahy.Tifrunner.gnm2.ann1.A281AA	arahy.Tifrunner.gnm2.Arahy.10:2967549-2973467	1.4196	0.430411	-1.7217	0.00025	0.00895374	salt down
arahy.Tifrunner.gnm2.ann1.A28NZ9	arahy.Tifrunner.gnm2.Arahy.20:109206445-109214052	4.13309	2.04941	-1.01201	0.0001	0.00429096	salt down
arahy.Tifrunner.gnm2.ann1.A3XJZU	arahy.Tifrunner.gnm2.Arahy.15:2290337-2300026	2.11151	0.147455	-3.83993	5e-05	0.00238479	salt down
arahy.Tifrunner.gnm2.ann1.A4X5BJ	arahy.Tifrunner.gnm2.Arahy.13:139144737-139149454	3.22417	1.49116	-1.11249	0.0003	0.0102814	salt down
arahy.Tifrunner.gnm2.ann1.A78VKF	arahy.Tifrunner.gnm2.Arahy.18:1879613-1884318	5.86223	1.99728	-1.55341	5e-05	0.00238479	salt down
arahy.Tifrunner.gnm2.ann1.A89EQ4	arahy.Tifrunner.gnm2.Arahy.13:145139325-145141791	1.42984	0.213407	-2.74417	0.00025	0.00895374	salt down
arahy.Tifrunner.gnm2.ann1.A8V5RI	arahy.Tifrunner.gnm2.Arahy.14:142116608-142120149	3.18654	0.271269	-3.55419	0.00015	0.0059766	salt down
arahy.Tifrunner.gnm2.ann1.A9G6ZW	arahy.Tifrunner.gnm2.Arahy.20:95103236-95109516	2.28593	0.951224	-1.26492	0.00015	0.0059766	salt down
arahy.Tifrunner.gnm2.ann1.AEJS5W	arahy.Tifrunner.gnm2.Arahy.06:112180526-112188307	1.59695	0.468953	-1.7678	0.00025	0.00895374	salt down
arahy.Tifrunner.gnm2.ann1.AEWZ89	arahy.Tifrunner.gnm2.Arahy.20:3433798-3437840	8.71458	4.17848	-1.06045	5e-05	0.00238479	salt down
arahy.Tifrunner.gnm2.ann1.AFV0LT	arahy.Tifrunner.gnm2.Arahy.09:110536890-110544535	0.67581	0.234607	-1.52637	0.00135	0.0311624	salt down
arahy.Tifrunner.gnm2.ann1.AG2MXP	arahy.Tifrunner.gnm2.Arahy.08:10154898-10159344	21.3182	9.66082	-1.14187	5e-05	0.00238479	salt down
arahy.Tifrunner.gnm2.ann1.AJB7K5	arahy.Tifrunner.gnm2.Arahy.20:144322250-144325645	0.481965	0.077105	-2.64403	0.00205	0.0421726	salt down
arahy.Tifrunner.gnm2.ann1.AJNB5J	arahy.Tifrunner.gnm2.Arahy.19:151256897-151260164	0.663614	0.203298	-1.70675	0.0018	0.0383816	salt down
arahy.Tifrunner.gnm2.ann1.AL0RLL	arahy.Tifrunner.gnm2.Arahy.08:25036978-25042048	9.98719	3.88762	-1.36119	5e-05	0.00238479	salt down
arahy.Tifrunner.gnm2.ann1.ALH9BA	arahy.Tifrunner.gnm2.Arahy.18:134471930-134476035	1.80309	0.733433	-1.29774	0.00065	0.0184106	salt down
arahy.Tifrunner.gnm2.ann1.ALL5TI	arahy.Tifrunner.gnm2.Arahy.19:153971667-153977044	1.58794	0.649479	-1.28981	0.00035	0.0115453	salt down
arahy.Tifrunner.gnm2.ann1.ALW2B1	arahy.Tifrunner.gnm2.Arahy.16:129029012-129033191	293.624	139.181	-1.077	0.0003	0.0102814	salt down
arahy.Tifrunner.gnm2.ann1.AS021W	arahy.Tifrunner.gnm2.Arahy.13:28475903-28481112	2.21375	0.304179	-2.8635	5e-05	0.00238479	salt down
arahy.Tifrunner.gnm2.ann1.AT8QW9	arahy.Tifrunner.gnm2.Arahy.08:38295555-38302183	4.37121	1.55782	-1.48851	5e-05	0.00238479	salt down
arahy.Tifrunner.gnm2.ann1.ATW5XU	arahy.Tifrunner.gnm2.Arahy.06:260581-272408	4.33859	1.59294	-1.44553	5e-05	0.00238479	salt down
arahy.Tifrunner.gnm2.ann1.AUJU4A	arahy.Tifrunner.gnm2.Arahy.08:50118699-50121735	36.6222	15.2613	-1.26284	5e-05	0.00238479	salt down
arahy.Tifrunner.gnm2.ann1.AX54M2	arahy.Tifrunner.gnm2.Arahy.20:129485214-129489644	13.8599	6.31381	-1.13433	5e-05	0.00238479	salt down
arahy.Tifrunner.gnm2.ann1.AX86KU	arahy.Tifrunner.gnm2.Arahy.04:31613201-31620847	5.34136	2.35203	-1.1833	0.0002	0.00750227	salt down
arahy.Tifrunner.gnm2.ann1.AXV5KN	arahy.Tifrunner.gnm2.Arahy.04:120927533-120931674	1.58798	0.370178	-2.1009	0.0001	0.00429096	salt down
arahy.Tifrunner.gnm2.ann1.AYAJ7Z	arahy.Tifrunner.gnm2.Arahy.02:5242051-5246438	25.3344	7.61533	-1.73412	5e-05	0.00238479	salt down
arahy.Tifrunner.gnm2.ann1.AYWY8E	arahy.Tifrunner.gnm2.Arahy.09:109591824-109593903	2.74724	0.762359	-1.84944	0.0005	0.0151295	salt down
arahy.Tifrunner.gnm2.ann1.B1N53D	arahy.Tifrunner.gnm2.Arahy.13:30766185-30769508	0.918911	0.208956	-2.13673	0.00165	0.0361007	salt down
arahy.Tifrunner.gnm2.ann1.B1QGUN	arahy.Tifrunner.gnm2.Arahy.20:5266412-5273358	0.687187	0.182508	-1.91274	0.0008	0.0213375	salt down
arahy.Tifrunner.gnm2.ann1.B36Y9U	arahy.Tifrunner.gnm2.Arahy.19:10226761-10230393	7.45756	3.69282	-1.01398	0.00015	0.0059766	salt down
arahy.Tifrunner.gnm2.ann1.B44IR0	arahy.Tifrunner.gnm2.Arahy.10:9386435-9389736	5.27059	1.82199	-1.53245	0.0001	0.00429096	salt down
arahy.Tifrunner.gnm2.ann1.B68A3R	arahy.Tifrunner.gnm2.Arahy.15:10048512-10052607	43.3659	20.2827	-1.09631	5e-05	0.00238479	salt down
arahy.Tifrunner.gnm2.ann1.B6DVG0	arahy.Tifrunner.gnm2.Arahy.13:116657527-116662131	5.81879	2.79927	-1.05567	0.00065	0.0184106	salt down
arahy.Tifrunner.gnm2.ann1.B6P3TA	arahy.Tifrunner.gnm2.Arahy.16:14936693-14943614	13.3039	6.24996	-1.08993	0.00015	0.0059766	salt down
arahy.Tifrunner.gnm2.ann1.B7D93H	arahy.Tifrunner.gnm2.Arahy.07:81361771-81372434	0.449384	0.086239	-2.38154	5e-05	0.00238479	salt down
arahy.Tifrunner.gnm2.ann1.B872W9	arahy.Tifrunner.gnm2.Arahy.16:20292163-20294059	22.2412	10.0991	-1.13901	5e-05	0.00238479	salt down
arahy.Tifrunner.gnm2.ann1.B8JBQ4	arahy.Tifrunner.gnm2.Arahy.15:134760602-134765544	4.88145	2.37066	-1.04202	0.00055	0.0162186	salt down
arahy.Tifrunner.gnm2.ann1.BA35D7	arahy.Tifrunner.gnm2.Arahy.08:46659736-46664072	0.814144	0.251395	-1.69533	0.00115	0.0277628	salt down
arahy.Tifrunner.gnm2.ann1.BAG535	arahy.Tifrunner.gnm2.Arahy.05:94507594-94510547	14.9207	6.71236	-1.15242	5e-05	0.00238479	salt down
arahy.Tifrunner.gnm2.ann1.BASF4K	arahy.Tifrunner.gnm2.Arahy.08:48297254-48302502	4.30092	1.7776	-1.27471	0.0001	0.00429096	salt down
arahy.Tifrunner.gnm2.ann1.BC29PU	arahy.Tifrunner.gnm2.Arahy.18:116406858-116413951	11.0859	3.42056	-1.69642	5e-05	0.00238479	salt down
arahy.Tifrunner.gnm2.ann1.BD3621	arahy.Tifrunner.gnm2.Arahy.06:7996564-8004841	1.41213	0.424042	-1.7356	0.0003	0.0102814	salt down
arahy.Tifrunner.gnm2.ann1.BD5KCN	arahy.Tifrunner.gnm2.Arahy.08:15984838-15986958	40.4806	13.9102	-1.54109	5e-05	0.00238479	salt down
arahy.Tifrunner.gnm2.ann1.BDR360	arahy.Tifrunner.gnm2.Arahy.08:29365018-29368436	5.32718	2.32849	-1.19398	0.0002	0.00750227	salt down
arahy.Tifrunner.gnm2.ann1.BE35K4	arahy.Tifrunner.gnm2.Arahy.01:93560040-93566653	3.86664	1.69838	-1.18692	5e-05	0.00238479	salt down
arahy.Tifrunner.gnm2.ann1.BEF3I8	arahy.Tifrunner.gnm2.Arahy.08:34472677-34475068	2.2644	0.248937	-3.18527	5e-05	0.00238479	salt down
arahy.Tifrunner.gnm2.ann1.BELI5P	arahy.Tifrunner.gnm2.Arahy.17:117802568-117807278	1.73718	0.549468	-1.66064	0.0002	0.00750227	salt down
arahy.Tifrunner.gnm2.ann1.BEU0Z4	arahy.Tifrunner.gnm2.Arahy.03:138616482-138625195	4.15679	1.65657	-1.32727	5e-05	0.00238479	salt down
arahy.Tifrunner.gnm2.ann1.BF7YHD	arahy.Tifrunner.gnm2.Arahy.03:138363149-138366311	18.108	6.80774	-1.41137	5e-05	0.00238479	salt down
arahy.Tifrunner.gnm2.ann1.BFI5I2	arahy.Tifrunner.gnm2.Arahy.19:156560038-156563303	6.14175	2.33661	-1.39423	5e-05	0.00238479	salt down
arahy.Tifrunner.gnm2.ann1.BHNX0U	arahy.Tifrunner.gnm2.Arahy.15:15673688-15679639	0.860879	0.292419	-1.55777	0.0002	0.00750227	salt down
arahy.Tifrunner.gnm2.ann1.BID6S2	arahy.Tifrunner.gnm2.Arahy.10:291166-294086	15.5196	7.69957	-1.01124	5e-05	0.00238479	salt down
arahy.Tifrunner.gnm2.ann1.BJPQ64	arahy.Tifrunner.gnm2.Arahy.13:44176071-44186101	1.91596	0.61457	-1.64042	5e-05	0.00238479	salt down
arahy.Tifrunner.gnm2.ann1.BKZC9D	arahy.Tifrunner.gnm2.Arahy.03:28688972-28694263	16.3879	7.313	-1.16409	5e-05	0.00238479	salt down
arahy.Tifrunner.gnm2.ann1.BLG1SA	arahy.Tifrunner.gnm2.Arahy.03:132139617-132142573	0.604177	0.122385	-2.30355	0.00255	0.0492788	salt down
arahy.Tifrunner.gnm2.ann1.BRNL8L	arahy.Tifrunner.gnm2.Arahy.10:112474555-112478175	10.2444	3.82629	-1.42082	5e-05	0.00238479	salt down
arahy.Tifrunner.gnm2.ann1.BSVD5H	arahy.Tifrunner.gnm2.Arahy.18:27614700-27620243	80.0624	38.6661	-1.05005	5e-05	0.00238479	salt down
arahy.Tifrunner.gnm2.ann1.BUY811	arahy.Tifrunner.gnm2.Arahy.18:134356834-134358232	24.2042	10.5764	-1.19441	0.00015	0.0059766	salt down
arahy.Tifrunner.gnm2.ann1.BV906L	arahy.Tifrunner.gnm2.Arahy.17:9279711-9283094	1.66761	0.367102	-2.18353	0.00045	0.013971	salt down
arahy.Tifrunner.gnm2.ann1.BX0HUJ	arahy.Tifrunner.gnm2.Arahy.08:1913202-1914355	4.71846	1.77516	-1.41036	0.00155	0.0344573	salt down
arahy.Tifrunner.gnm2.ann1.BXJ3GI	arahy.Tifrunner.gnm2.Arahy.10:2082494-2086443	1.4301	0.37439	-1.93351	5e-05	0.00238479	salt down
arahy.Tifrunner.gnm2.ann1.BY45PL	arahy.Tifrunner.gnm2.Arahy.16:6870279-6874195	89.7423	44.8428	-1.00091	0.0002	0.00750227	salt down
arahy.Tifrunner.gnm2.ann1.BYX9LH	arahy.Tifrunner.gnm2.Arahy.19:89541149-89547584	0.550362	0.103358	-2.41273	0.0022	0.0443551	salt down
arahy.Tifrunner.gnm2.ann1.BZG5F0	arahy.Tifrunner.gnm2.Arahy.18:119919848-119921016	12.2282	3.01103	-2.02188	0.00105	0.0260343	salt down
arahy.Tifrunner.gnm2.ann1.C0Y0G1	arahy.Tifrunner.gnm2.Arahy.18:621342-625341	4.81333	0.17697	-4.76546	5e-05	0.00238479	salt down
arahy.Tifrunner.gnm2.ann1.C24CLM	arahy.Tifrunner.gnm2.Arahy.16:7381476-7390992	4.5602	1.90231	-1.26134	5e-05	0.00238479	salt down
arahy.Tifrunner.gnm2.ann1.C4CAJP	arahy.Tifrunner.gnm2.Arahy.19:158186909-158194488	0.664973	0.260594	-1.35149	0.0014	0.0320142	salt down
arahy.Tifrunner.gnm2.ann1.C6P1EN	arahy.Tifrunner.gnm2.Arahy.02:716484-720850	5.11127	1.13834	-2.16676	5e-05	0.00238479	salt down
arahy.Tifrunner.gnm2.ann1.C8BV8A	arahy.Tifrunner.gnm2.Arahy.14:141003929-141011485	3.43421	1.42743	-1.26656	5e-05	0.00238479	salt down
arahy.Tifrunner.gnm2.ann1.CAL6M2	arahy.Tifrunner.gnm2.Arahy.17:109765883-109777724	4.50072	1.15837	-1.95806	5e-05	0.00238479	salt down
arahy.Tifrunner.gnm2.ann1.CBA0IH	arahy.Tifrunner.gnm2.Arahy.14:15814941-15817506	33.2669	7.96687	-2.062	5e-05	0.00238479	salt down
arahy.Tifrunner.gnm2.ann1.CCZM0J	arahy.Tifrunner.gnm2.Arahy.18:123811957-123815296	3.53619	1.13329	-1.64168	0.0008	0.0213375	salt down
arahy.Tifrunner.gnm2.ann1.CDL3P0	arahy.Tifrunner.gnm2.Arahy.07:53282996-53284914	105.831	41.3144	-1.35705	5e-05	0.00238479	salt down
arahy.Tifrunner.gnm2.ann1.CDY1ZF	arahy.Tifrunner.gnm2.Arahy.09:3715077-3719506	120.172	22.0277	-2.44771	5e-05	0.00238479	salt down
arahy.Tifrunner.gnm2.ann1.CEFU99	arahy.Tifrunner.gnm2.Arahy.04:67876441-67880923	0.855708	0.138372	-2.62856	0.0024	0.0472424	salt down
arahy.Tifrunner.gnm2.ann1.CEWT6L	arahy.Tifrunner.gnm2.Arahy.07:3437570-3442821	2.89098	1.05179	-1.45871	5e-05	0.00238479	salt down
arahy.Tifrunner.gnm2.ann1.CF4A0N	arahy.Tifrunner.gnm2.Arahy.09:18109258-18111909	6.41307	0.783634	-3.03276	5e-05	0.00238479	salt down
arahy.Tifrunner.gnm2.ann1.CFH2FY	arahy.Tifrunner.gnm2.Arahy.05:112492738-112499232	1.23424	0.306464	-2.00983	0.0003	0.0102814	salt down
arahy.Tifrunner.gnm2.ann1.CFHF82	arahy.Tifrunner.gnm2.Arahy.15:776623-780827	0.407604	0.062166	-2.71297	0.0007	0.0194103	salt down
arahy.Tifrunner.gnm2.ann1.CFM630	arahy.Tifrunner.gnm2.Arahy.17:134035605-134037806	113.987	30.3935	-1.90703	5e-05	0.00238479	salt down
arahy.Tifrunner.gnm2.ann1.CIG4ZW	arahy.Tifrunner.gnm2.Arahy.10:9684639-9689131	0.59254	0.152244	-1.96053	0.00125	0.029427	salt down
arahy.Tifrunner.gnm2.ann1.CITF9E	arahy.Tifrunner.gnm2.Arahy.03:2404369-2411411	0.945402	0.353311	-1.41999	0.00175	0.0376643	salt down
arahy.Tifrunner.gnm2.ann1.CK0I42	arahy.Tifrunner.gnm2.Arahy.03:13970738-13976032	3.19611	1.37973	-1.21194	0.00025	0.00895374	salt down
arahy.Tifrunner.gnm2.ann1.CK7SVG	arahy.Tifrunner.gnm2.Arahy.13:14488385-14492875	27.6656	12.7354	-1.11925	5e-05	0.00238479	salt down
arahy.Tifrunner.gnm2.ann1.CKB6LS	arahy.Tifrunner.gnm2.Arahy.05:31750052-31753775	0.871493	0.280385	-1.63608	0.0021	0.0428716	salt down
arahy.Tifrunner.gnm2.ann1.CM231P	arahy.Tifrunner.gnm2.Arahy.13:6750291-6751661	20.8897	8.66634	-1.2693	5e-05	0.00238479	salt down
arahy.Tifrunner.gnm2.ann1.CM90T6	arahy.Tifrunner.gnm2.Arahy.06:98360904-98365821	45.8191	15.9537	-1.52206	5e-05	0.00238479	salt down
arahy.Tifrunner.gnm2.ann1.CNM5E0	arahy.Tifrunner.gnm2.Arahy.19:141441907-141445196	10.0424	2.66484	-1.91399	5e-05	0.00238479	salt down
arahy.Tifrunner.gnm2.ann1.CNXW4V	arahy.Tifrunner.gnm2.Arahy.18:28648051-28654554	2.08695	0.920718	-1.18057	0.00015	0.0059766	salt down
arahy.Tifrunner.gnm2.ann1.CNZT88	arahy.Tifrunner.gnm2.Arahy.09:104534833-104535258	1.49861	0.369545	-2.0198	0.0026	0.0498896	salt down
arahy.Tifrunner.gnm2.ann1.CP4UX6	arahy.Tifrunner.gnm2.Arahy.03:134152002-134154338	11.8557	5.60352	-1.08118	0.00025	0.00895374	salt down
arahy.Tifrunner.gnm2.ann1.CQ6HPX	arahy.Tifrunner.gnm2.Arahy.18:21496584-21503605	5.96458	1.80992	-1.72049	5e-05	0.00238479	salt down
arahy.Tifrunner.gnm2.ann1.CQA9U0	arahy.Tifrunner.gnm2.Arahy.07:443078-445491	6.51559	2.30397	-1.49978	5e-05	0.00238479	salt down
arahy.Tifrunner.gnm2.ann1.CR26SM	arahy.Tifrunner.gnm2.Arahy.03:113867584-113869233	3.66892	1.35977	-1.43199	0.0022	0.0443551	salt down
arahy.Tifrunner.gnm2.ann1.CTC1PY	arahy.Tifrunner.gnm2.Arahy.20:10017526-10017939	40.891	12.2995	-1.73318	0.0004	0.0127753	salt down
arahy.Tifrunner.gnm2.ann1.CTPI3G	arahy.Tifrunner.gnm2.Arahy.03:6869330-6874402	2.72259	1.35488	-1.00682	0.0021	0.0428716	salt down
arahy.Tifrunner.gnm2.ann1.CY2MEX	arahy.Tifrunner.gnm2.Arahy.15:5459563-5473494	0.531578	0.113993	-2.22134	0.0002	0.00750227	salt down
arahy.Tifrunner.gnm2.ann1.CYZ0T8	arahy.Tifrunner.gnm2.Arahy.02:3801981-3808302	2.12832	0.651634	-1.70758	5e-05	0.00238479	salt down
arahy.Tifrunner.gnm2.ann1.D0AYNK	arahy.Tifrunner.gnm2.Arahy.14:10892188-10897398	2.00898	0.846438	-1.24699	0.0024	0.0472424	salt down
arahy.Tifrunner.gnm2.ann1.D0T0UQ	arahy.Tifrunner.gnm2.Arahy.18:1557733-1562900	99.838	37.9586	-1.39516	5e-05	0.00238479	salt down
arahy.Tifrunner.gnm2.ann1.D0V14N	arahy.Tifrunner.gnm2.Arahy.01:76505172-76508900	3.24107	1.4416	-1.1688	0.00045	0.013971	salt down
arahy.Tifrunner.gnm2.ann1.D13Q5Z	arahy.Tifrunner.gnm2.Arahy.05:12063185-12065069	11.1186	4.67784	-1.24906	0.0001	0.00429096	salt down
arahy.Tifrunner.gnm2.ann1.D18R6M	arahy.Tifrunner.gnm2.Arahy.08:16149353-16152386	11.182	4.59985	-1.28151	5e-05	0.00238479	salt down
arahy.Tifrunner.gnm2.ann1.D19KUB	arahy.Tifrunner.gnm2.Arahy.15:146520874-146523785	84.3806	24.5285	-1.78246	5e-05	0.00238479	salt down
arahy.Tifrunner.gnm2.ann1.D1AFGR	arahy.Tifrunner.gnm2.Arahy.04:124828929-124831176	5.91335	1.09977	-2.42677	5e-05	0.00238479	salt down
arahy.Tifrunner.gnm2.ann1.D2IUDG	arahy.Tifrunner.gnm2.Arahy.18:4221517-4222315	4.46996	1.00362	-2.15505	0.0004	0.0127753	salt down
arahy.Tifrunner.gnm2.ann1.D2JYDS	arahy.Tifrunner.gnm2.Arahy.08:1940190-1944753	1.23937	0.437156	-1.50338	0.00055	0.0162186	salt down
arahy.Tifrunner.gnm2.ann1.D2XTM9	arahy.Tifrunner.gnm2.Arahy.02:57603827-57609933	1.72991	0.694303	-1.31706	0.0023	0.0457746	salt down
arahy.Tifrunner.gnm2.ann1.D3D30P	arahy.Tifrunner.gnm2.Arahy.05:8589512-8590031	63.0926	31.0742	-1.02175	0.0003	0.0102814	salt down
arahy.Tifrunner.gnm2.ann1.D4J6IB	arahy.Tifrunner.gnm2.Arahy.14:9590895-9595387	9.1767	3.33474	-1.4604	5e-05	0.00238479	salt down
arahy.Tifrunner.gnm2.ann1.D5KZZN	arahy.Tifrunner.gnm2.Arahy.14:6902935-6907104	3.51608	1.37985	-1.34945	0.0003	0.0102814	salt down
arahy.Tifrunner.gnm2.ann1.D5Y0EF	arahy.Tifrunner.gnm2.Arahy.02:18508151-18509365	13.173	1.46188	-3.17169	5e-05	0.00238479	salt down
arahy.Tifrunner.gnm2.ann1.D6BAN0	arahy.Tifrunner.gnm2.Arahy.11:27155795-27160161	1.93809	0.717105	-1.43438	5e-05	0.00238479	salt down
arahy.Tifrunner.gnm2.ann1.D71PUX	arahy.Tifrunner.gnm2.Arahy.18:26088999-26091769	1.699	0.510616	-1.73437	0.00035	0.0115453	salt down
arahy.Tifrunner.gnm2.ann1.D8ZVS3	arahy.Tifrunner.gnm2.Arahy.13:119871701-119878737	14.2532	6.78483	-1.0709	5e-05	0.00238479	salt down
arahy.Tifrunner.gnm2.ann1.DB2P39	arahy.Tifrunner.gnm2.Arahy.01:100773996-100779225	3.92929	1.33137	-1.56136	5e-05	0.00238479	salt down
arahy.Tifrunner.gnm2.ann1.DCC0MI	arahy.Tifrunner.gnm2.Arahy.18:1829199-1834907	0.614232	0.196468	-1.64449	0.00205	0.0421726	salt down
arahy.Tifrunner.gnm2.ann1.DDPG02	arahy.Tifrunner.gnm2.Arahy.15:137927970-137931709	2.13148	0.631913	-1.75405	5e-05	0.00238479	salt down
arahy.Tifrunner.gnm2.ann1.DEBS4Y	arahy.Tifrunner.gnm2.Arahy.06:115909270-115913693	24.7553	11.5813	-1.09594	5e-05	0.00238479	salt down
arahy.Tifrunner.gnm2.ann1.DEFX9H	arahy.Tifrunner.gnm2.Arahy.02:99313228-99323033	1.11671	0.44251	-1.33548	0.00155	0.0344573	salt down
arahy.Tifrunner.gnm2.ann1.DFH8S5	arahy.Tifrunner.gnm2.Arahy.03:2515243-2517492	5.27993	1.75176	-1.59171	5e-05	0.00238479	salt down
arahy.Tifrunner.gnm2.ann1.DFNV57	arahy.Tifrunner.gnm2.Arahy.03:65209839-65214151	1.08319	0.347814	-1.63889	0.0022	0.0443551	salt down
arahy.Tifrunner.gnm2.ann1.DGX5BP	arahy.Tifrunner.gnm2.Arahy.04:120849784-120855605	0.501226	0.0901845	-2.47451	0.0012	0.0286381	salt down
arahy.Tifrunner.gnm2.ann1.DIS46Y	arahy.Tifrunner.gnm2.Arahy.17:108831673-108835081	17.015	7.71975	-1.14018	5e-05	0.00238479	salt down
arahy.Tifrunner.gnm2.ann1.DIZB8V	arahy.Tifrunner.gnm2.Arahy.13:43647418-43649419	2.37349	0.553709	-2.09981	0.0002	0.00750227	salt down
arahy.Tifrunner.gnm2.ann1.DJ21JL	arahy.Tifrunner.gnm2.Arahy.05:107862170-107865861	22.2733	8.3136	-1.42177	5e-05	0.00238479	salt down
arahy.Tifrunner.gnm2.ann1.DK2LRN	arahy.Tifrunner.gnm2.Arahy.02:100479977-100484646	2.05275	0.907688	-1.17729	0.001	0.0251378	salt down
arahy.Tifrunner.gnm2.ann1.DLQI02	arahy.Tifrunner.gnm2.Arahy.06:57155044-57156904	0.909194	0.213543	-2.09006	0.00085	0.0222956	salt down
arahy.Tifrunner.gnm2.ann1.DMI4PH	arahy.Tifrunner.gnm2.Arahy.19:156961349-156963724	6.59934	2.61306	-1.33658	0.00055	0.0162186	salt down
arahy.Tifrunner.gnm2.ann1.DN52HN	arahy.Tifrunner.gnm2.Arahy.13:7872554-7882902	0.90995	0.316655	-1.52288	0.00055	0.0162186	salt down
arahy.Tifrunner.gnm2.ann1.DNSK86	arahy.Tifrunner.gnm2.Arahy.12:115743001-115748315	2.65605	0.981734	-1.43588	5e-05	0.00238479	salt down
arahy.Tifrunner.gnm2.ann1.DR8B4W	arahy.Tifrunner.gnm2.Arahy.12:2684885-2690896	2.81593	1.05881	-1.41117	0.0009	0.0232104	salt down
arahy.Tifrunner.gnm2.ann1.DS477V	arahy.Tifrunner.gnm2.Arahy.18:132404178-132405588	4.08535	1.07981	-1.91968	0.0007	0.0194103	salt down
arahy.Tifrunner.gnm2.ann1.DS72B3	arahy.Tifrunner.gnm2.Arahy.05:109362296-109371666	35.6443	14.7098	-1.27689	5e-05	0.00238479	salt down
arahy.Tifrunner.gnm2.ann1.DZ04CN	arahy.Tifrunner.gnm2.Arahy.11:103609071-103612207	4.34818	1.44735	-1.58699	5e-05	0.00238479	salt down
arahy.Tifrunner.gnm2.ann1.E1AWYD	arahy.Tifrunner.gnm2.Arahy.05:30128245-30131798	48.2361	19.4422	-1.31092	5e-05	0.00238479	salt down
arahy.Tifrunner.gnm2.ann1.E3VCX4	arahy.Tifrunner.gnm2.Arahy.09:107545329-107548857	6.67578	2.51952	-1.40579	5e-05	0.00238479	salt down
arahy.Tifrunner.gnm2.ann1.E7E9RS	arahy.Tifrunner.gnm2.Arahy.03:123869590-123879650	3.54452	1.64943	-1.10362	5e-05	0.00238479	salt down
arahy.Tifrunner.gnm2.ann1.E8V3SA	arahy.Tifrunner.gnm2.Arahy.20:141627892-141628952	30.3515	4.19177	-2.85614	0.00015	0.0059766	salt down
arahy.Tifrunner.gnm2.ann1.E9141E	arahy.Tifrunner.gnm2.Arahy.03:7636166-7640606	2.40311	0.381685	-2.65445	5e-05	0.00238479	salt down
arahy.Tifrunner.gnm2.ann1.EB8TWM	arahy.Tifrunner.gnm2.Arahy.14:3555656-3557039	128.815	43.3234	-1.57208	5e-05	0.00238479	salt down
arahy.Tifrunner.gnm2.ann1.EBVI20	arahy.Tifrunner.gnm2.Arahy.05:7462804-7464383	16.3042	6.48963	-1.32904	5e-05	0.00238479	salt down
arahy.Tifrunner.gnm2.ann1.EFNA3N	arahy.Tifrunner.gnm2.Arahy.02:99232984-99237258	3.23773	1.54968	-1.06301	0.0009	0.0232104	salt down
arahy.Tifrunner.gnm2.ann1.EFX8YV	arahy.Tifrunner.gnm2.Arahy.13:6636582-6637470	16.3845	7.66931	-1.09516	0.00015	0.0059766	salt down
arahy.Tifrunner.gnm2.ann1.EGF22G	arahy.Tifrunner.gnm2.Arahy.03:6813837-6814329	169.1	80.8654	-1.06428	5e-05	0.00238479	salt down
arahy.Tifrunner.gnm2.ann1.EGMR3D	arahy.Tifrunner.gnm2.Arahy.11:48291619-48295713	8.68014	3.57599	-1.27937	5e-05	0.00238479	salt down
arahy.Tifrunner.gnm2.ann1.EIW12T	arahy.Tifrunner.gnm2.Arahy.14:142635721-142638250	16.0671	1.27456	-3.65604	5e-05	0.00238479	salt down
arahy.Tifrunner.gnm2.ann1.EJIH9F	arahy.Tifrunner.gnm2.Arahy.08:27591814-27593754	44.7196	13.9602	-1.67959	5e-05	0.00238479	salt down
arahy.Tifrunner.gnm2.ann1.EL9BSJ	arahy.Tifrunner.gnm2.Arahy.03:5024814-5025684	5.24374	1.85118	-1.50215	0.0017	0.0368526	salt down
arahy.Tifrunner.gnm2.ann1.ELEE28	arahy.Tifrunner.gnm2.Arahy.15:155728146-155729160	15.4295	7.45243	-1.04991	0.0004	0.0127753	salt down
arahy.Tifrunner.gnm2.ann1.EM6VH3	arahy.Tifrunner.gnm2.Arahy.16:127109490-127113119	12.2474	1.90893	-2.68164	5e-05	0.00238479	salt down
arahy.Tifrunner.gnm2.ann1.ENH9BZ	arahy.Tifrunner.gnm2.Arahy.03:142851685-142855516	1.76177	0.764445	-1.20454	0.0017	0.0368526	salt down
arahy.Tifrunner.gnm2.ann1.EP2IUT	arahy.Tifrunner.gnm2.Arahy.18:2724832-2727293	4.80983	1.59439	-1.59298	5e-05	0.00238479	salt down
arahy.Tifrunner.gnm2.ann1.EPG4M4	arahy.Tifrunner.gnm2.Arahy.01:878830-889332	13.6031	4.92377	-1.4661	5e-05	0.00238479	salt down
arahy.Tifrunner.gnm2.ann1.EPPW6A	arahy.Tifrunner.gnm2.Arahy.15:6873933-6876299	0.611335	0.088901	-2.78169	0.00255	0.0492788	salt down
arahy.Tifrunner.gnm2.ann1.EQ2CTR	arahy.Tifrunner.gnm2.Arahy.08:29949958-29956031	8.31981	2.01232	-2.04769	5e-05	0.00238479	salt down
arahy.Tifrunner.gnm2.ann1.EQE0RA	arahy.Tifrunner.gnm2.Arahy.14:135014691-135018781	1.38176	0.416435	-1.73035	0.00035	0.0115453	salt down
arahy.Tifrunner.gnm2.ann1.ES2X5Y	arahy.Tifrunner.gnm2.Arahy.14:141837607-141847523	0.428884	0.11719	-1.87174	0.0007	0.0194103	salt down
arahy.Tifrunner.gnm2.ann1.ETWN8F	arahy.Tifrunner.gnm2.Arahy.17:1811009-1828129	12.1764	5.99336	-1.02265	5e-05	0.00238479	salt down
arahy.Tifrunner.gnm2.ann1.EU46CC	arahy.Tifrunner.gnm2.Arahy.06:9325739-9328545	23.3951	10.0906	-1.21319	5e-05	0.00238479	salt down
arahy.Tifrunner.gnm2.ann1.EV7AB0	arahy.Tifrunner.gnm2.Arahy.17:127414225-127416565	2.43951	0.841524	-1.53551	0.00015	0.0059766	salt down
arahy.Tifrunner.gnm2.ann1.EVYE6S	arahy.Tifrunner.gnm2.Arahy.07:78032632-78046721	3.68496	1.83696	-1.00433	0.0005	0.0151295	salt down
arahy.Tifrunner.gnm2.ann1.EYNG7S	arahy.Tifrunner.gnm2.Arahy.13:2154673-2156654	4.58778	1.50254	-1.6104	0.00015	0.0059766	salt down
arahy.Tifrunner.gnm2.ann1.EYYU9K	arahy.Tifrunner.gnm2.Arahy.08:37427576-37431392	2.80042	1.20788	-1.21316	0.0001	0.00429096	salt down
arahy.Tifrunner.gnm2.ann1.F0KYD5	arahy.Tifrunner.gnm2.Arahy.05:97364523-97370368	3.59463	1.77635	-1.01692	0.0002	0.00750227	salt down
arahy.Tifrunner.gnm2.ann1.F0M84G	arahy.Tifrunner.gnm2.Arahy.16:31468858-31478595	5.77742	2.00673	-1.52558	5e-05	0.00238479	salt down
arahy.Tifrunner.gnm2.ann1.F1NYBZ	arahy.Tifrunner.gnm2.Arahy.08:39961236-39963928	2.56204	0.648976	-1.98105	0.0001	0.00429096	salt down
arahy.Tifrunner.gnm2.ann1.F3FSDQ	arahy.Tifrunner.gnm2.Arahy.09:117812371-117816285	1.63362	0.218068	-2.90522	5e-05	0.00238479	salt down
arahy.Tifrunner.gnm2.ann1.F4U6N7	arahy.Tifrunner.gnm2.Arahy.12:118003629-118007310	2.02712	0.815712	-1.3133	0.00025	0.00895374	salt down
arahy.Tifrunner.gnm2.ann1.F753KD	arahy.Tifrunner.gnm2.Arahy.18:1179746-1182310	31.0874	10.2587	-1.59948	5e-05	0.00238479	salt down
arahy.Tifrunner.gnm2.ann1.F77YE7	arahy.Tifrunner.gnm2.Arahy.20:112746-119450	1.89207	0.481401	-1.97466	5e-05	0.00238479	salt down
arahy.Tifrunner.gnm2.ann1.F7FICR	arahy.Tifrunner.gnm2.Arahy.15:12603649-12605513	16.0949	8.01846	-1.00521	0.0003	0.0102814	salt down
arahy.Tifrunner.gnm2.ann1.F8M8GF	arahy.Tifrunner.gnm2.Arahy.15:1990024-2001111	2.85116	0.305249	-3.22349	5e-05	0.00238479	salt down
arahy.Tifrunner.gnm2.ann1.F9PCC2	arahy.Tifrunner.gnm2.Arahy.01:13427907-13433691	1.97563	0.656789	-1.58881	0.00015	0.0059766	salt down
arahy.Tifrunner.gnm2.ann1.FA5MG2	arahy.Tifrunner.gnm2.Arahy.08:41583855-41589696	6.92808	2.12521	-1.70485	5e-05	0.00238479	salt down
arahy.Tifrunner.gnm2.ann1.FB4L04	arahy.Tifrunner.gnm2.Arahy.18:23186364-23191758	25.2613	12.2785	-1.04079	5e-05	0.00238479	salt down
arahy.Tifrunner.gnm2.ann1.FBLS0X	arahy.Tifrunner.gnm2.Arahy.15:4586099-4594221	7.76632	3.3894	-1.1962	5e-05	0.00238479	salt down
arahy.Tifrunner.gnm2.ann1.FD63AG	arahy.Tifrunner.gnm2.Arahy.13:131040978-131045907	1.43129	0.377452	-1.92295	0.00095	0.0241693	salt down
arahy.Tifrunner.gnm2.ann1.FDBI4V	arahy.Tifrunner.gnm2.Arahy.11:147150221-147155708	8.04294	2.15031	-1.90318	5e-05	0.00238479	salt down
arahy.Tifrunner.gnm2.ann1.FFGR5Q	arahy.Tifrunner.gnm2.Arahy.06:118486434-118491454	1.96311	0.631971	-1.63521	0.00025	0.00895374	salt down
arahy.Tifrunner.gnm2.ann1.FFY9SF	arahy.Tifrunner.gnm2.Arahy.10:90426156-90429971	1.99887	0.351276	-2.50851	0.0001	0.00429096	salt down
arahy.Tifrunner.gnm2.ann1.FHKG10	arahy.Tifrunner.gnm2.Arahy.08:38505034-38508311	3.86937	1.18349	-1.70905	5e-05	0.00238479	salt down
arahy.Tifrunner.gnm2.ann1.FIK9JS	arahy.Tifrunner.gnm2.Arahy.03:10867303-10873244	28.7842	14.3014	-1.00912	5e-05	0.00238479	salt down
arahy.Tifrunner.gnm2.ann1.FJ2B1F	arahy.Tifrunner.gnm2.Arahy.13:127868944-127871708	5.29316	2.2908	-1.20828	0.0005	0.0151295	salt down
arahy.Tifrunner.gnm2.ann1.FN9ER8	arahy.Tifrunner.gnm2.Arahy.20:133909262-133912270	5.05249	1.76124	-1.5204	0.0003	0.0102814	salt down
arahy.Tifrunner.gnm2.ann1.FSAY7I	arahy.Tifrunner.gnm2.Arahy.17:786766-787549	16.0324	7.81497	-1.03668	0.00115	0.0277628	salt down
arahy.Tifrunner.gnm2.ann1.FSEI5V	arahy.Tifrunner.gnm2.Arahy.15:151223097-151227180	3.10749	0.842946	-1.88224	0.00085	0.0222956	salt down
arahy.Tifrunner.gnm2.ann1.FUJV0P	arahy.Tifrunner.gnm2.Arahy.04:2381461-2384463	14.0317	4.37803	-1.68033	5e-05	0.00238479	salt down
arahy.Tifrunner.gnm2.ann1.FYP59N	arahy.Tifrunner.gnm2.Arahy.20:8701437-8705833	0.691085	0.19929	-1.79399	0.00145	0.0328277	salt down
arahy.Tifrunner.gnm2.ann1.FZM120	arahy.Tifrunner.gnm2.Arahy.07:61342022-61344435	4.99519	1.43824	-1.79624	0.00035	0.0115453	salt down
arahy.Tifrunner.gnm2.ann1.G3J01C	arahy.Tifrunner.gnm2.Arahy.02:6527783-6534873	2.03003	0.629148	-1.69003	0.00015	0.0059766	salt down
arahy.Tifrunner.gnm2.ann1.G490LK	arahy.Tifrunner.gnm2.Arahy.03:13035642-13040060	18.9457	4.62697	-2.03373	5e-05	0.00238479	salt down
arahy.Tifrunner.gnm2.ann1.G49W89	arahy.Tifrunner.gnm2.Arahy.06:107508117-107509074	10.961	2.05953	-2.41199	0.00015	0.0059766	salt down
arahy.Tifrunner.gnm2.ann1.G4VANE	arahy.Tifrunner.gnm2.Arahy.19:123985-127574	3.39654	1.37584	-1.30376	0.0011	0.0269567	salt down
arahy.Tifrunner.gnm2.ann1.G68EH0	arahy.Tifrunner.gnm2.Arahy.13:87289245-87311353	73.7703	27.98	-1.39864	5e-05	0.00238479	salt down
arahy.Tifrunner.gnm2.ann1.G6JZIF	arahy.Tifrunner.gnm2.Arahy.13:145914406-145924014	3.52336	1.16935	-1.59124	5e-05	0.00238479	salt down
arahy.Tifrunner.gnm2.ann1.G73SPJ	arahy.Tifrunner.gnm2.Arahy.13:10807573-10812039	1.82839	0.322081	-2.50508	0.0003	0.0102814	salt down
arahy.Tifrunner.gnm2.ann1.G84CIW	arahy.Tifrunner.gnm2.Arahy.12:102865523-102870386	6.75426	2.47908	-1.44599	5e-05	0.00238479	salt down
arahy.Tifrunner.gnm2.ann1.G9MJR1	arahy.Tifrunner.gnm2.Arahy.13:9513015-9516868	1.70885	0.644299	-1.40722	0.00105	0.0260343	salt down
arahy.Tifrunner.gnm2.ann1.GAW0T6	arahy.Tifrunner.gnm2.Arahy.20:144249344-144253867	1.33297	0.443558	-1.58745	0.00175	0.0376643	salt down
arahy.Tifrunner.gnm2.ann1.GF06UQ	arahy.Tifrunner.gnm2.Arahy.14:127517846-127522660	15.4445	7.37583	-1.06622	5e-05	0.00238479	salt down
arahy.Tifrunner.gnm2.ann1.GG01I1	arahy.Tifrunner.gnm2.Arahy.07:3553773-3556670	1.59679	0.437537	-1.8677	0.0003	0.0102814	salt down
arahy.Tifrunner.gnm2.ann1.GGS4HZ	arahy.Tifrunner.gnm2.Arahy.11:127978632-127983831	14.1825	6.50479	-1.12454	5e-05	0.00238479	salt down
arahy.Tifrunner.gnm2.ann1.GI5ZH0	arahy.Tifrunner.gnm2.Arahy.16:8175194-8180788	24.8651	11.3951	-1.12572	5e-05	0.00238479	salt down
arahy.Tifrunner.gnm2.ann1.GI67CA	arahy.Tifrunner.gnm2.Arahy.19:196583-201766	4.32099	1.82131	-1.24639	0.00105	0.0260343	salt down
arahy.Tifrunner.gnm2.ann1.GJ802T	arahy.Tifrunner.gnm2.Arahy.16:82476619-82485084	1.94784	0.915351	-1.08948	0.00255	0.0492788	salt down
arahy.Tifrunner.gnm2.ann1.GJKP1U	arahy.Tifrunner.gnm2.Arahy.03:54326240-54332555	5.44543	2.01128	-1.43693	5e-05	0.00238479	salt down
arahy.Tifrunner.gnm2.ann1.GL6CS5	arahy.Tifrunner.gnm2.Arahy.08:17382011-17387676	2.73811	1.09649	-1.32029	0.0003	0.0102814	salt down
arahy.Tifrunner.gnm2.ann1.GLW41G	arahy.Tifrunner.gnm2.Arahy.04:1193378-1204206	13.7797	4.97948	-1.46847	5e-05	0.00238479	salt down
arahy.Tifrunner.gnm2.ann1.GPZ84J	arahy.Tifrunner.gnm2.Arahy.02:99624294-99625672	29.8635	10.0418	-1.57236	5e-05	0.00238479	salt down
arahy.Tifrunner.gnm2.ann1.GRPT2Q	arahy.Tifrunner.gnm2.Arahy.14:134837018-134840772	1.91186	0.820336	-1.22069	0.0005	0.0151295	salt down
arahy.Tifrunner.gnm2.ann1.GSR2D3	arahy.Tifrunner.gnm2.Arahy.07:65394346-65401427	1.75453	0.853798	-1.03912	0.0015	0.0336709	salt down
arahy.Tifrunner.gnm2.ann1.GUPV5U	arahy.Tifrunner.gnm2.Arahy.16:125861211-125862943	5.36075	2.10309	-1.34993	0.00035	0.0115453	salt down
arahy.Tifrunner.gnm2.ann1.GW0D9K	arahy.Tifrunner.gnm2.Arahy.10:2260931-2262478	21.1146	9.89325	-1.09372	0.0006	0.0172888	salt down
arahy.Tifrunner.gnm2.ann1.GW18HV	arahy.Tifrunner.gnm2.Arahy.17:16447519-16451021	6.46508	2.94122	-1.13625	5e-05	0.00238479	salt down
arahy.Tifrunner.gnm2.ann1.GX1WML	arahy.Tifrunner.gnm2.Arahy.14:8970961-8978890	26.698	10.6334	-1.32813	5e-05	0.00238479	salt down
arahy.Tifrunner.gnm2.ann1.GYBK8P	arahy.Tifrunner.gnm2.Arahy.02:12337820-12342243	1.47965	0.426454	-1.7948	0.0001	0.00429096	salt down
arahy.Tifrunner.gnm2.ann1.GZJ8DG	arahy.Tifrunner.gnm2.Arahy.03:1906802-1908809	22.4455	4.5704	-2.29604	5e-05	0.00238479	salt down
arahy.Tifrunner.gnm2.ann1.H1181I	arahy.Tifrunner.gnm2.Arahy.13:33331981-33341288	4.14043	1.5133	-1.45209	5e-05	0.00238479	salt down
arahy.Tifrunner.gnm2.ann1.H1FZKX	arahy.Tifrunner.gnm2.Arahy.15:2011931-2015831	4.17843	1.08074	-1.95094	5e-05	0.00238479	salt down
arahy.Tifrunner.gnm2.ann1.H1PHD7	arahy.Tifrunner.gnm2.Arahy.08:50863090-50868791	11.328	5.40489	-1.06756	5e-05	0.00238479	salt down
arahy.Tifrunner.gnm2.ann1.H4N6W2	arahy.Tifrunner.gnm2.Arahy.10:116689740-116695850	3.31463	0.816657	-2.02105	5e-05	0.00238479	salt down
arahy.Tifrunner.gnm2.ann1.H9FQ65	arahy.Tifrunner.gnm2.Arahy.12:119494038-119498628	0.709857	0.129493	-2.45466	0.00165	0.0361007	salt down
arahy.Tifrunner.gnm2.ann1.H9ZQVQ	arahy.Tifrunner.gnm2.Arahy.07:53576927-53578060	71.6541	26.2006	-1.45145	5e-05	0.00238479	salt down
arahy.Tifrunner.gnm2.ann1.HA647U	arahy.Tifrunner.gnm2.Arahy.04:102633798-102635302	2.8362	0.743703	-1.93116	0.00085	0.0222956	salt down
arahy.Tifrunner.gnm2.ann1.HD065W	arahy.Tifrunner.gnm2.Arahy.15:140715495-140719137	2.72485	1.12648	-1.27436	0.0002	0.00750227	salt down
arahy.Tifrunner.gnm2.ann1.HD7TF9	arahy.Tifrunner.gnm2.Arahy.03:26695019-26699515	1.32284	0.294637	-2.16663	0.00225	0.0450603	salt down
arahy.Tifrunner.gnm2.ann1.HE23UZ	arahy.Tifrunner.gnm2.Arahy.19:8058276-8064861	3.33535	1.54209	-1.11295	0.00025	0.00895374	salt down
arahy.Tifrunner.gnm2.ann1.HEF3AB	arahy.Tifrunner.gnm2.Arahy.18:23205857-23208785	27.544	11.3615	-1.27758	5e-05	0.00238479	salt down
arahy.Tifrunner.gnm2.ann1.HF533Q	arahy.Tifrunner.gnm2.Arahy.14:39060431-39067860	7.24413	2.33334	-1.63441	5e-05	0.00238479	salt down
arahy.Tifrunner.gnm2.ann1.HGM4NK	arahy.Tifrunner.gnm2.Arahy.10:113048824-113053192	4.79004	2.01145	-1.2518	0.00085	0.0222956	salt down
arahy.Tifrunner.gnm2.ann1.HGQ0MH	arahy.Tifrunner.gnm2.Arahy.08:17478567-17483336	0.97747	0.316137	-1.6285	0.00075	0.0204361	salt down
arahy.Tifrunner.gnm2.ann1.HHX0PC	arahy.Tifrunner.gnm2.Arahy.06:94790740-94792459	5.3162	2.39908	-1.14792	0.0008	0.0213375	salt down
arahy.Tifrunner.gnm2.ann1.HKKE6B	arahy.Tifrunner.gnm2.Arahy.14:10214633-10219432	4.25296	0.571339	-2.89605	0.0003	0.0102814	salt down
arahy.Tifrunner.gnm2.ann1.HKS14U	arahy.Tifrunner.gnm2.Arahy.17:6421341-6433070	0.904543	0.331877	-1.44654	0.0019	0.039874	salt down
arahy.Tifrunner.gnm2.ann1.HLLS2Z	arahy.Tifrunner.gnm2.Arahy.18:128890724-128895051	1.28237	0.423234	-1.59929	0.0002	0.00750227	salt down
arahy.Tifrunner.gnm2.ann1.HP76IN	arahy.Tifrunner.gnm2.Arahy.20:7007642-7011586	5.78878	2.72106	-1.08909	0.00045	0.013971	salt down
arahy.Tifrunner.gnm2.ann1.HQA39L	arahy.Tifrunner.gnm2.Arahy.06:4600570-4612453	0.56756	0.234011	-1.2782	0.0018	0.0383816	salt down
arahy.Tifrunner.gnm2.ann1.HR6FN8	arahy.Tifrunner.gnm2.Arahy.20:133378625-133381074	2.29203	0.220086	-3.38048	0.00065	0.0184106	salt down
arahy.Tifrunner.gnm2.ann1.HS4ETS	arahy.Tifrunner.gnm2.Arahy.10:97955077-97959465	5.95293	2.47553	-1.26586	5e-05	0.00238479	salt down
arahy.Tifrunner.gnm2.ann1.HU2JKE	arahy.Tifrunner.gnm2.Arahy.18:366969-373260	1.69901	0.24798	-2.7764	0.00015	0.0059766	salt down
arahy.Tifrunner.gnm2.ann1.HUN5XX	arahy.Tifrunner.gnm2.Arahy.03:141943379-141948093	0.885683	0.32722	-1.43653	0.002	0.0414281	salt down
arahy.Tifrunner.gnm2.ann1.HY7WV5	arahy.Tifrunner.gnm2.Arahy.19:4726936-4728140	51.0767	24.9116	-1.03585	0.0001	0.00429096	salt down
arahy.Tifrunner.gnm2.ann1.HZ3A81	arahy.Tifrunner.gnm2.Arahy.16:13592093-13594538	3.5734	0.769158	-2.21595	5e-05	0.00238479	salt down
arahy.Tifrunner.gnm2.ann1.HZ9SBP	arahy.Tifrunner.gnm2.Arahy.14:142546884-142557896	7.43978	2.01697	-1.88307	0.00015	0.0059766	salt down
arahy.Tifrunner.gnm2.ann1.HZCB2X	arahy.Tifrunner.gnm2.Arahy.06:82737525-82746141	6.82033	2.76839	-1.30079	5e-05	0.00238479	salt down
arahy.Tifrunner.gnm2.ann1.HZHH6G	arahy.Tifrunner.gnm2.Arahy.11:37644715-37646622	31.9176	14.7643	-1.11224	5e-05	0.00238479	salt down
arahy.Tifrunner.gnm2.ann1.HZU6G9	arahy.Tifrunner.gnm2.Arahy.13:26713008-26715118	3.84355	0.501198	-2.93899	0.00015	0.0059766	salt down
arahy.Tifrunner.gnm2.ann1.HZWF25	arahy.Tifrunner.gnm2.Arahy.10:95395151-95399582	7.33971	3.55463	-1.04603	5e-05	0.00238479	salt down
arahy.Tifrunner.gnm2.ann1.I0T1AJ	arahy.Tifrunner.gnm2.Arahy.08:48273292-48274705	5.75895	1.69772	-1.76221	0.0001	0.00429096	salt down
arahy.Tifrunner.gnm2.ann1.I3116U	arahy.Tifrunner.gnm2.Arahy.19:109887543-109898499	3.55076	0.895924	-1.98668	0.00025	0.00895374	salt down
arahy.Tifrunner.gnm2.ann1.I3M5SU	arahy.Tifrunner.gnm2.Arahy.08:28864512-28868029	4.77786	0.584846	-3.03023	5e-05	0.00238479	salt down
arahy.Tifrunner.gnm2.ann1.I3UWNJ	arahy.Tifrunner.gnm2.Arahy.13:139126215-139129332	2.60418	1.01985	-1.35247	0.0012	0.0286381	salt down
arahy.Tifrunner.gnm2.ann1.I3XI0T	arahy.Tifrunner.gnm2.Arahy.08:36602361-36606422	40.9492	12.1038	-1.75837	5e-05	0.00238479	salt down
arahy.Tifrunner.gnm2.ann1.I442D3	arahy.Tifrunner.gnm2.Arahy.12:6579486-6583659	9.04683	1.90787	-2.24545	5e-05	0.00238479	salt down
arahy.Tifrunner.gnm2.ann1.I4AHF2	arahy.Tifrunner.gnm2.Arahy.13:1087056-1089406	55.2314	22.8633	-1.27246	5e-05	0.00238479	salt down
arahy.Tifrunner.gnm2.ann1.I5R24F	arahy.Tifrunner.gnm2.Arahy.11:55249137-55252388	11.847	5.82904	-1.02319	5e-05	0.00238479	salt down
arahy.Tifrunner.gnm2.ann1.I63VJS	arahy.Tifrunner.gnm2.Arahy.17:133866615-133869714	5.35764	2.55716	-1.06706	0.0003	0.0102814	salt down
arahy.Tifrunner.gnm2.ann1.I6JZDT	arahy.Tifrunner.gnm2.Arahy.09:118836895-118840690	36.9349	17.2886	-1.09517	5e-05	0.00238479	salt down
arahy.Tifrunner.gnm2.ann1.I7DA1M	arahy.Tifrunner.gnm2.Arahy.04:8568342-8570524	1.472	0.395196	-1.89714	0.00205	0.0421726	salt down
arahy.Tifrunner.gnm2.ann1.I7Z8ND	arahy.Tifrunner.gnm2.Arahy.19:23758875-23772327	24.6403	11.7732	-1.06551	5e-05	0.00238479	salt down
arahy.Tifrunner.gnm2.ann1.I82E36	arahy.Tifrunner.gnm2.Arahy.02:1442689-1445888	2.73515	1.04053	-1.3943	0.0003	0.0102814	salt down
arahy.Tifrunner.gnm2.ann1.I8VGC7	arahy.Tifrunner.gnm2.Arahy.04:121730144-121731470	8.15875	3.38094	-1.27092	0.0001	0.00429096	salt down
arahy.Tifrunner.gnm2.ann1.IA75E6	arahy.Tifrunner.gnm2.Arahy.07:2625828-2627323	7.75138	2.08727	-1.89284	0.00035	0.0115453	salt down
arahy.Tifrunner.gnm2.ann1.IA9U5E	arahy.Tifrunner.gnm2.Arahy.12:1654717-1665149	18.2743	3.87102	-2.23903	5e-05	0.00238479	salt down
arahy.Tifrunner.gnm2.ann1.IC01SW	arahy.Tifrunner.gnm2.Arahy.06:780518-789279	2.9978	0.716705	-2.06445	5e-05	0.00238479	salt down
arahy.Tifrunner.gnm2.ann1.IEZ2LH	arahy.Tifrunner.gnm2.Arahy.12:82864169-82865050	8.48445	3.0389	-1.48127	0.00205	0.0421726	salt down
arahy.Tifrunner.gnm2.ann1.IK7GC2	arahy.Tifrunner.gnm2.Arahy.18:124050543-124052593	7.57404	1.49924	-2.33683	5e-05	0.00238479	salt down
arahy.Tifrunner.gnm2.ann1.IMB79D	arahy.Tifrunner.gnm2.Arahy.14:7825401-7828224	5.70183	2.21851	-1.36184	0.0006	0.0172888	salt down
arahy.Tifrunner.gnm2.ann1.IQ8CLR	arahy.Tifrunner.gnm2.Arahy.03:80674468-80694823	44.1209	17.6903	-1.3185	5e-05	0.00238479	salt down
arahy.Tifrunner.gnm2.ann1.IQP8BH	arahy.Tifrunner.gnm2.Arahy.05:107542389-107549805	4.82204	1.54317	-1.64375	5e-05	0.00238479	salt down
arahy.Tifrunner.gnm2.ann1.IRKT1A	arahy.Tifrunner.gnm2.Arahy.12:108391668-108393143	14.8273	2.69112	-2.46198	5e-05	0.00238479	salt down
arahy.Tifrunner.gnm2.ann1.IS0I2T	arahy.Tifrunner.gnm2.Arahy.16:14417326-14422680	5.68476	1.86239	-1.60995	5e-05	0.00238479	salt down
arahy.Tifrunner.gnm2.ann1.ISEY34	arahy.Tifrunner.gnm2.Arahy.06:90422558-90424271	11.8009	5.60397	-1.07437	5e-05	0.00238479	salt down
arahy.Tifrunner.gnm2.ann1.ISNY9U	arahy.Tifrunner.gnm2.Arahy.04:2282136-2283519	59.9723	18.2471	-1.71663	5e-05	0.00238479	salt down
arahy.Tifrunner.gnm2.ann1.ISPD6P	arahy.Tifrunner.gnm2.Arahy.11:20782231-20793314	42.8322	18.7085	-1.195	5e-05	0.00238479	salt down
arahy.Tifrunner.gnm2.ann1.IT55IK	arahy.Tifrunner.gnm2.Arahy.20:41551896-41556964	6.33819	3.00988	-1.07436	0.0025	0.0486402	salt down
arahy.Tifrunner.gnm2.ann1.IT6LLK	arahy.Tifrunner.gnm2.Arahy.06:113894439-113903060	0.912022	0.377144	-1.27395	0.00205	0.0421726	salt down
arahy.Tifrunner.gnm2.ann1.IT7QFA	arahy.Tifrunner.gnm2.Arahy.04:67593656-67597820	4.24208	2.0675	-1.03689	0.00165	0.0361007	salt down
arahy.Tifrunner.gnm2.ann1.ITU21P	arahy.Tifrunner.gnm2.Arahy.18:5599707-5604562	20.8568	7.3916	-1.49656	5e-05	0.00238479	salt down
arahy.Tifrunner.gnm2.ann1.IUK1DM	arahy.Tifrunner.gnm2.Arahy.02:10651227-10657430	0.658662	0.179086	-1.87889	0.00255	0.0492788	salt down
arahy.Tifrunner.gnm2.ann1.IUYP8I	arahy.Tifrunner.gnm2.Arahy.15:3910810-3915379	2.45262	0.44457	-2.46384	5e-05	0.00238479	salt down
arahy.Tifrunner.gnm2.ann1.IWH7X5	arahy.Tifrunner.gnm2.Arahy.01:7610702-7614851	8.93265	4.22029	-1.08175	0.00025	0.00895374	salt down
arahy.Tifrunner.gnm2.ann1.IXJG6V	arahy.Tifrunner.gnm2.Arahy.06:92535162-92539657	3.39226	1.26299	-1.4254	0.0013	0.0303086	salt down
arahy.Tifrunner.gnm2.ann1.IXSG1G	arahy.Tifrunner.gnm2.Arahy.02:85843853-85848702	0.530358	0.164858	-1.68574	0.0019	0.039874	salt down
arahy.Tifrunner.gnm2.ann1.IYPU4B	arahy.Tifrunner.gnm2.Arahy.08:16480135-16486592	3.94332	1.24955	-1.658	5e-05	0.00238479	salt down
arahy.Tifrunner.gnm2.ann1.IZA4PH	arahy.Tifrunner.gnm2.Arahy.15:1893583-1899572	1.28867	0.22626	-2.50983	0.0001	0.00429096	salt down
arahy.Tifrunner.gnm2.ann1.J201LF	arahy.Tifrunner.gnm2.Arahy.18:1801652-1806594	1.44265	0.259874	-2.47284	0.00055	0.0162186	salt down
arahy.Tifrunner.gnm2.ann1.J2QQC8	arahy.Tifrunner.gnm2.Arahy.01:112395557-112400276	2.97948	1.16075	-1.36	0.0001	0.00429096	salt down
arahy.Tifrunner.gnm2.ann1.J2TUGE	arahy.Tifrunner.gnm2.Arahy.13:33473563-33476783	1.75276	0.765137	-1.19584	0.00175	0.0376643	salt down
arahy.Tifrunner.gnm2.ann1.J2Y82Q	arahy.Tifrunner.gnm2.Arahy.06:97883731-97891673	2.25042	0.84849	-1.40723	5e-05	0.00238479	salt down
arahy.Tifrunner.gnm2.ann1.J31KW7	arahy.Tifrunner.gnm2.Arahy.11:137804648-137807966	2.74699	0.993123	-1.46781	0.0003	0.0102814	salt down
arahy.Tifrunner.gnm2.ann1.J3GVLS	arahy.Tifrunner.gnm2.Arahy.17:9407509-9411248	3.34305	0.893073	-1.90431	0.00045	0.013971	salt down
arahy.Tifrunner.gnm2.ann1.J41PYN	arahy.Tifrunner.gnm2.Arahy.01:16187246-16203907	57.3362	26.5295	-1.11185	0.0001	0.00429096	salt down
arahy.Tifrunner.gnm2.ann1.J42BJ7	arahy.Tifrunner.gnm2.Arahy.08:6685185-6687526	1.72852	0.323025	-2.41982	0.00075	0.0204361	salt down
arahy.Tifrunner.gnm2.ann1.J71BBN	arahy.Tifrunner.gnm2.Arahy.18:4545572-4551573	3.06187	0.415803	-2.88044	5e-05	0.00238479	salt down
arahy.Tifrunner.gnm2.ann1.J77J84	arahy.Tifrunner.gnm2.Arahy.15:25543363-25547064	0.871098	0.219116	-1.99114	5e-05	0.00238479	salt down
arahy.Tifrunner.gnm2.ann1.J8M6QI	arahy.Tifrunner.gnm2.Arahy.14:21891896-21898178	4.23588	0.720178	-2.55624	5e-05	0.00238479	salt down
arahy.Tifrunner.gnm2.ann1.J8Y94D	arahy.Tifrunner.gnm2.Arahy.02:4854124-4857093	18.0563	8.82096	-1.03349	5e-05	0.00238479	salt down
arahy.Tifrunner.gnm2.ann1.J8Z28X	arahy.Tifrunner.gnm2.Arahy.07:1761668-1775210	52.7159	25.2858	-1.05991	5e-05	0.00238479	salt down
arahy.Tifrunner.gnm2.ann1.JAFV55	arahy.Tifrunner.gnm2.Arahy.04:5555944-5561756	4.48848	1.91996	-1.22515	0.0002	0.00750227	salt down
arahy.Tifrunner.gnm2.ann1.JAK3I1	arahy.Tifrunner.gnm2.Arahy.01:19086142-19088101	8.08475	3.38089	-1.2578	5e-05	0.00238479	salt down
arahy.Tifrunner.gnm2.ann1.JB6AVN	arahy.Tifrunner.gnm2.Arahy.15:15839260-15843422	1.56673	0.589702	-1.4097	0.00155	0.0344573	salt down
arahy.Tifrunner.gnm2.ann1.JBC01Z	arahy.Tifrunner.gnm2.Arahy.18:134364293-134367961	14.3176	4.77355	-1.58465	5e-05	0.00238479	salt down
arahy.Tifrunner.gnm2.ann1.JC6E3B	arahy.Tifrunner.gnm2.Arahy.09:109388940-109391051	7.20186	2.24914	-1.679	5e-05	0.00238479	salt down
arahy.Tifrunner.gnm2.ann1.JE36Z4	arahy.Tifrunner.gnm2.Arahy.20:83687330-83690068	19.3533	9.52281	-1.02312	5e-05	0.00238479	salt down
arahy.Tifrunner.gnm2.ann1.JE37KP	arahy.Tifrunner.gnm2.Arahy.11:135076090-135078566	8.48216	4.09465	-1.05069	0.00015	0.0059766	salt down
arahy.Tifrunner.gnm2.ann1.JF12SQ	arahy.Tifrunner.gnm2.Arahy.03:139637919-139641345	9.9212	2.76726	-1.84206	5e-05	0.00238479	salt down
arahy.Tifrunner.gnm2.ann1.JF7ZHE	arahy.Tifrunner.gnm2.Arahy.15:1102981-1109348	2.95963	0.795979	-1.89462	0.00035	0.0115453	salt down
arahy.Tifrunner.gnm2.ann1.JGU2U8	arahy.Tifrunner.gnm2.Arahy.04:123300187-123305857	0.530065	0.0711335	-2.89757	0.0018	0.0383816	salt down
arahy.Tifrunner.gnm2.ann1.JIF81Q	arahy.Tifrunner.gnm2.Arahy.14:102159558-102161883	4.49753	1.43047	-1.65264	5e-05	0.00238479	salt down
arahy.Tifrunner.gnm2.ann1.JIWX6Q	arahy.Tifrunner.gnm2.Arahy.04:113027492-113034472	0.614912	0.0631328	-3.28392	0.00205	0.0421726	salt down
arahy.Tifrunner.gnm2.ann1.JJI8YZ	arahy.Tifrunner.gnm2.Arahy.09:80189530-80198619	1.2222	0.32865	-1.89486	0.0013	0.0303086	salt down
arahy.Tifrunner.gnm2.ann1.JNL70L	arahy.Tifrunner.gnm2.Arahy.14:137563797-137569831	1.11125	0.200286	-2.47204	0.00015	0.0059766	salt down
arahy.Tifrunner.gnm2.ann1.JR0DEI	arahy.Tifrunner.gnm2.Arahy.19:107716287-107722054	5.91917	2.37335	-1.31847	0.00015	0.0059766	salt down
arahy.Tifrunner.gnm2.ann1.JV2CAC	arahy.Tifrunner.gnm2.Arahy.05:98363095-98371141	6.07812	2.7706	-1.13343	0.00035	0.0115453	salt down
arahy.Tifrunner.gnm2.ann1.JWHM9L	arahy.Tifrunner.gnm2.Arahy.10:110859600-110862046	24.0181	3.63908	-2.72247	5e-05	0.00238479	salt down
arahy.Tifrunner.gnm2.ann1.JWV15P	arahy.Tifrunner.gnm2.Arahy.17:23029560-23032176	16.0713	6.62739	-1.27798	5e-05	0.00238479	salt down
arahy.Tifrunner.gnm2.ann1.JZ966I	arahy.Tifrunner.gnm2.Arahy.11:102164156-102168742	2.55873	0.935441	-1.45171	5e-05	0.00238479	salt down
arahy.Tifrunner.gnm2.ann1.K1C9AI	arahy.Tifrunner.gnm2.Arahy.11:139135616-139138628	7.11796	2.30573	-1.62624	5e-05	0.00238479	salt down
arahy.Tifrunner.gnm2.ann1.K1VRH8	arahy.Tifrunner.gnm2.Arahy.03:130575278-130578520	43.7812	20.6813	-1.08198	5e-05	0.00238479	salt down
arahy.Tifrunner.gnm2.ann1.K2GLG1	arahy.Tifrunner.gnm2.Arahy.04:118808283-118812470	20.8654	10.036	-1.05593	0.0003	0.0102814	salt down
arahy.Tifrunner.gnm2.ann1.K4FBU4	arahy.Tifrunner.gnm2.Arahy.12:80656632-80662418	4.3315	1.4124	-1.61672	5e-05	0.00238479	salt down
arahy.Tifrunner.gnm2.ann1.K5F7Q0	arahy.Tifrunner.gnm2.Arahy.13:144964113-144969778	82.8445	38.5522	-1.10359	5e-05	0.00238479	salt down
arahy.Tifrunner.gnm2.ann1.K5PPYT	arahy.Tifrunner.gnm2.Arahy.01:95987955-95992976	1.28595	0.333943	-1.94516	0.0007	0.0194103	salt down
arahy.Tifrunner.gnm2.ann1.K5ZE2Z	arahy.Tifrunner.gnm2.Arahy.13:8032962-8033834	974.66	392.549	-1.31203	5e-05	0.00238479	salt down
arahy.Tifrunner.gnm2.ann1.K60PJ1	arahy.Tifrunner.gnm2.Arahy.06:13057102-13060129	8.78839	4.3842	-1.00329	0.0002	0.00750227	salt down
arahy.Tifrunner.gnm2.ann1.K68BG4	arahy.Tifrunner.gnm2.Arahy.19:14339870-14343496	1.94709	0.753668	-1.36931	0.0007	0.0194103	salt down
arahy.Tifrunner.gnm2.ann1.K81J42	arahy.Tifrunner.gnm2.Arahy.06:11459399-11464937	27.55	12.1316	-1.18327	5e-05	0.00238479	salt down
arahy.Tifrunner.gnm2.ann1.K8H9R8	arahy.Tifrunner.gnm2.Arahy.10:105730177-105735407	107.614	53.466	-1.00917	5e-05	0.00238479	salt down
arahy.Tifrunner.gnm2.ann1.K92LHN	arahy.Tifrunner.gnm2.Arahy.10:98868549-98872828	1.72366	0.602412	-1.51665	0.0005	0.0151295	salt down
arahy.Tifrunner.gnm2.ann1.K9CZVJ	arahy.Tifrunner.gnm2.Arahy.19:115520377-115522494	8.27237	3.42913	-1.27046	5e-05	0.00238479	salt down
arahy.Tifrunner.gnm2.ann1.KCEG0N	arahy.Tifrunner.gnm2.Arahy.08:15912868-15917035	8.79681	4.3401	-1.01925	0.00025	0.00895374	salt down
arahy.Tifrunner.gnm2.ann1.KG9DVM	arahy.Tifrunner.gnm2.Arahy.20:138531012-138534317	3.21218	0.98931	-1.69906	5e-05	0.00238479	salt down
arahy.Tifrunner.gnm2.ann1.KG9GRY	arahy.Tifrunner.gnm2.Arahy.11:63657321-63665334	1.15363	0.364124	-1.66368	0.0015	0.0336709	salt down
arahy.Tifrunner.gnm2.ann1.KG9X9B	arahy.Tifrunner.gnm2.Arahy.08:39026725-39031953	19.4881	9.06724	-1.10386	5e-05	0.00238479	salt down
arahy.Tifrunner.gnm2.ann1.KIJ6L7	arahy.Tifrunner.gnm2.Arahy.08:17029566-17031891	20.221	7.66772	-1.39898	5e-05	0.00238479	salt down
arahy.Tifrunner.gnm2.ann1.KJ79M0	arahy.Tifrunner.gnm2.Arahy.11:1213874-1228150	1.10362	0.417501	-1.40239	0.00035	0.0115453	salt down
arahy.Tifrunner.gnm2.ann1.KK5QZD	arahy.Tifrunner.gnm2.Arahy.14:15604751-15618890	6.82857	3.28115	-1.05738	5e-05	0.00238479	salt down
arahy.Tifrunner.gnm2.ann1.KKSD5Z	arahy.Tifrunner.gnm2.Arahy.04:7500182-7508199	5.62283	2.60411	-1.11051	5e-05	0.00238479	salt down
arahy.Tifrunner.gnm2.ann1.KL5RV2	arahy.Tifrunner.gnm2.Arahy.03:12702800-12704453	34.39	9.59005	-1.84238	5e-05	0.00238479	salt down
arahy.Tifrunner.gnm2.ann1.KM44SA	arahy.Tifrunner.gnm2.Arahy.16:1934512-1937536	3.43142	0.946529	-1.85809	0.0006	0.0172888	salt down
arahy.Tifrunner.gnm2.ann1.KQD4NT	arahy.Tifrunner.gnm2.Arahy.14:5413912-5417353	1.02585	0.250437	-2.0343	0.0002	0.00750227	salt down
arahy.Tifrunner.gnm2.ann1.KRA1N7	arahy.Tifrunner.gnm2.Arahy.08:48084908-48089982	7.07199	1.66858	-2.08349	5e-05	0.00238479	salt down
arahy.Tifrunner.gnm2.ann1.KRJ4S2	arahy.Tifrunner.gnm2.Arahy.17:131862792-131864551	60.7338	21.41	-1.50421	5e-05	0.00238479	salt down
arahy.Tifrunner.gnm2.ann1.KTQ5NK	arahy.Tifrunner.gnm2.Arahy.02:85285175-85293118	6.26777	1.83328	-1.77352	5e-05	0.00238479	salt down
arahy.Tifrunner.gnm2.ann1.KTW86Y	arahy.Tifrunner.gnm2.Arahy.09:119384931-119385750	88.5706	22.8776	-1.95289	5e-05	0.00238479	salt down
arahy.Tifrunner.gnm2.ann1.KU99UR	arahy.Tifrunner.gnm2.Arahy.10:3292642-3297871	3.45524	1.53535	-1.17022	0.00245	0.0479454	salt down
arahy.Tifrunner.gnm2.ann1.KW2SNR	arahy.Tifrunner.gnm2.Arahy.07:19358431-19360784	2.96867	0.777051	-1.93373	0.0002	0.00750227	salt down
arahy.Tifrunner.gnm2.ann1.KX3KVT	arahy.Tifrunner.gnm2.Arahy.07:80976557-80979670	1.31159	0.142479	-3.20249	0.0016	0.0353466	salt down
arahy.Tifrunner.gnm2.ann1.KXJ4AK	arahy.Tifrunner.gnm2.Arahy.13:28513447-28515359	65.6577	19.3639	-1.7616	5e-05	0.00238479	salt down
arahy.Tifrunner.gnm2.ann1.KYG6ZE	arahy.Tifrunner.gnm2.Arahy.13:11379086-11384100	4.01681	1.82511	-1.13806	0.0001	0.00429096	salt down
arahy.Tifrunner.gnm2.ann1.KYX91V	arahy.Tifrunner.gnm2.Arahy.05:8457686-8458883	32.6463	15.8601	-1.04152	5e-05	0.00238479	salt down
arahy.Tifrunner.gnm2.ann1.L07F2C	arahy.Tifrunner.gnm2.Arahy.16:128929354-128935778	0.693348	0.0598894	-3.53321	0.0024	0.0472424	salt down
arahy.Tifrunner.gnm2.ann1.L22S2R	arahy.Tifrunner.gnm2.Arahy.04:21539843-21546113	6.18127	1.18559	-2.3823	5e-05	0.00238479	salt down
arahy.Tifrunner.gnm2.ann1.L34K9S	arahy.Tifrunner.gnm2.Arahy.01:39896890-39900907	8.96147	3.79302	-1.24039	5e-05	0.00238479	salt down
arahy.Tifrunner.gnm2.ann1.L3DN4L	arahy.Tifrunner.gnm2.Arahy.13:101461795-101467028	2.00144	0.755119	-1.40626	0.00105	0.0260343	salt down
arahy.Tifrunner.gnm2.ann1.L3E896	arahy.Tifrunner.gnm2.Arahy.14:141142232-141146762	15.3889	3.74748	-2.0379	5e-05	0.00238479	salt down
arahy.Tifrunner.gnm2.ann1.L3JBZI	arahy.Tifrunner.gnm2.Arahy.16:26101916-26105707	1.39695	0.429429	-1.70179	0.00095	0.0241693	salt down
arahy.Tifrunner.gnm2.ann1.L3XW27	arahy.Tifrunner.gnm2.Arahy.15:12163334-12169053	3.14764	0.82609	-1.9299	5e-05	0.00238479	salt down
arahy.Tifrunner.gnm2.ann1.L4K1UG	arahy.Tifrunner.gnm2.Arahy.04:118097107-118101471	4.12621	1.41344	-1.5456	0.00025	0.00895374	salt down
arahy.Tifrunner.gnm2.ann1.L6JIG8	arahy.Tifrunner.gnm2.Arahy.02:72991915-72995025	3.03915	0.635668	-2.25732	0.0001	0.00429096	salt down
arahy.Tifrunner.gnm2.ann1.L6KZS8	arahy.Tifrunner.gnm2.Arahy.13:131168412-131173892	13.0386	5.99992	-1.11978	5e-05	0.00238479	salt down
arahy.Tifrunner.gnm2.ann1.L9MGWL	arahy.Tifrunner.gnm2.Arahy.07:55464676-55467707	7.62322	3.02607	-1.33296	5e-05	0.00238479	salt down
arahy.Tifrunner.gnm2.ann1.L9NYSD	arahy.Tifrunner.gnm2.Arahy.06:116644173-116658169	5.87375	2.02084	-1.53933	5e-05	0.00238479	salt down
arahy.Tifrunner.gnm2.ann1.LC2Y2P	arahy.Tifrunner.gnm2.Arahy.01:107225599-107227549	68.871	30.9376	-1.15454	5e-05	0.00238479	salt down
arahy.Tifrunner.gnm2.ann1.LCJ310	arahy.Tifrunner.gnm2.Arahy.08:43835619-43837197	12.69	3.23975	-1.96974	5e-05	0.00238479	salt down
arahy.Tifrunner.gnm2.ann1.LE4XQH	arahy.Tifrunner.gnm2.Arahy.15:114505604-114509557	11.5506	5.76009	-1.00381	0.0001	0.00429096	salt down
arahy.Tifrunner.gnm2.ann1.LFDJ4V	arahy.Tifrunner.gnm2.Arahy.13:146056341-146062224	7.31983	1.21976	-2.58521	5e-05	0.00238479	salt down
arahy.Tifrunner.gnm2.ann1.LFLY9L	arahy.Tifrunner.gnm2.Arahy.01:111652584-111658852	15.5347	7.49425	-1.05164	5e-05	0.00238479	salt down
arahy.Tifrunner.gnm2.ann1.LH0ECB	arahy.Tifrunner.gnm2.Arahy.06:117358717-117363374	6.04017	0.618913	-3.28678	5e-05	0.00238479	salt down
arahy.Tifrunner.gnm2.ann1.LH6NP7	arahy.Tifrunner.gnm2.Arahy.04:6851631-6858494	16.9715	7.4186	-1.1939	5e-05	0.00238479	salt down
arahy.Tifrunner.gnm2.ann1.LIG486	arahy.Tifrunner.gnm2.Arahy.10:78281424-78285534	6.55892	2.88981	-1.18248	5e-05	0.00238479	salt down
arahy.Tifrunner.gnm2.ann1.LJVE6S	arahy.Tifrunner.gnm2.Arahy.17:119892730-119894788	1.51389	0.252514	-2.58383	0.0006	0.0172888	salt down
arahy.Tifrunner.gnm2.ann1.LKMD2I	arahy.Tifrunner.gnm2.Arahy.12:9307405-9316720	0.410309	0.101902	-2.00953	0.0007	0.0194103	salt down
arahy.Tifrunner.gnm2.ann1.LL3JQF	arahy.Tifrunner.gnm2.Arahy.03:302850-306550	11.4985	5.15728	-1.15676	5e-05	0.00238479	salt down
arahy.Tifrunner.gnm2.ann1.LMX0TH	arahy.Tifrunner.gnm2.Arahy.07:25789265-25790868	11.1141	5.36357	-1.05112	0.0004	0.0127753	salt down
arahy.Tifrunner.gnm2.ann1.LP056Y	arahy.Tifrunner.gnm2.Arahy.06:6448383-6452986	27.4759	6.66422	-2.04366	5e-05	0.00238479	salt down
arahy.Tifrunner.gnm2.ann1.LPIU4G	arahy.Tifrunner.gnm2.Arahy.12:107889273-107890610	100.83	28.1501	-1.84072	5e-05	0.00238479	salt down
arahy.Tifrunner.gnm2.ann1.LSW4XK	arahy.Tifrunner.gnm2.Arahy.12:92317186-92341099	8.49561	2.36663	-1.84388	5e-05	0.00238479	salt down
arahy.Tifrunner.gnm2.ann1.LSZ084	arahy.Tifrunner.gnm2.Arahy.16:17725167-17729572	8.98829	1.78909	-2.32882	5e-05	0.00238479	salt down
arahy.Tifrunner.gnm2.ann1.LV620I	arahy.Tifrunner.gnm2.Arahy.17:130886698-130894878	4.5048	1.69169	-1.41299	5e-05	0.00238479	salt down
arahy.Tifrunner.gnm2.ann1.LVF3KP	arahy.Tifrunner.gnm2.Arahy.15:10028995-10029925	4.1105	1.49873	-1.45558	0.00235	0.0465358	salt down
arahy.Tifrunner.gnm2.ann1.M06WYC	arahy.Tifrunner.gnm2.Arahy.07:8557114-8561829	1.81853	0.443305	-2.0364	5e-05	0.00238479	salt down
arahy.Tifrunner.gnm2.ann1.M0WVTK	arahy.Tifrunner.gnm2.Arahy.01:1016113-1020059	2.7243	1.15708	-1.23539	0.0017	0.0368526	salt down
arahy.Tifrunner.gnm2.ann1.M25UX0	arahy.Tifrunner.gnm2.Arahy.12:119842851-119845509	21.4985	0.688708	-4.9642	5e-05	0.00238479	salt down
arahy.Tifrunner.gnm2.ann1.M4JWEG	arahy.Tifrunner.gnm2.Arahy.17:10033306-10036349	4.01788	1.83944	-1.12717	0.00055	0.0162186	salt down
arahy.Tifrunner.gnm2.ann1.M5C3PT	arahy.Tifrunner.gnm2.Arahy.01:99765958-99770637	4.1543	1.75827	-1.24045	0.00075	0.0204361	salt down
arahy.Tifrunner.gnm2.ann1.M74JA5	arahy.Tifrunner.gnm2.Arahy.13:10367975-10370041	65.5113	10.5961	-2.62821	5e-05	0.00238479	salt down
arahy.Tifrunner.gnm2.ann1.M7F8U1	arahy.Tifrunner.gnm2.Arahy.20:1227823-1231494	0.993276	0.278286	-1.83563	0.00065	0.0184106	salt down
arahy.Tifrunner.gnm2.ann1.M8ATBD	arahy.Tifrunner.gnm2.Arahy.20:16575630-16583831	0.481322	0.110612	-2.1215	0.00045	0.013971	salt down
arahy.Tifrunner.gnm2.ann1.M8MQLJ	arahy.Tifrunner.gnm2.Arahy.16:12250400-12256698	1.66092	0.600621	-1.46746	0.0011	0.0269567	salt down
arahy.Tifrunner.gnm2.ann1.M8Q3ZJ	arahy.Tifrunner.gnm2.Arahy.12:9209499-9214064	4.2428	1.85237	-1.19564	0.00035	0.0115453	salt down
arahy.Tifrunner.gnm2.ann1.M98PV5	arahy.Tifrunner.gnm2.Arahy.20:138928078-138932757	5.44814	1.79315	-1.60326	5e-05	0.00238479	salt down
arahy.Tifrunner.gnm2.ann1.M9HGBQ	arahy.Tifrunner.gnm2.Arahy.14:141514205-141520849	1.52095	0.323527	-2.23302	5e-05	0.00238479	salt down
arahy.Tifrunner.gnm2.ann1.M9SN56	arahy.Tifrunner.gnm2.Arahy.14:139945572-139949094	337.715	82.5037	-2.03328	5e-05	0.00238479	salt down
arahy.Tifrunner.gnm2.ann1.MA4NXX	arahy.Tifrunner.gnm2.Arahy.03:1350826-1358592	3.66689	1.56203	-1.23113	0.00035	0.0115453	salt down
arahy.Tifrunner.gnm2.ann1.MC3KWT	arahy.Tifrunner.gnm2.Arahy.13:1662863-1667253	14.786	6.35203	-1.21895	5e-05	0.00238479	salt down
arahy.Tifrunner.gnm2.ann1.MDLZ4X	arahy.Tifrunner.gnm2.Arahy.18:16789106-16795826	18.9141	7.22939	-1.38752	5e-05	0.00238479	salt down
arahy.Tifrunner.gnm2.ann1.MDQW5U	arahy.Tifrunner.gnm2.Arahy.16:9105523-9106888	5.32399	1.06348	-2.32372	5e-05	0.00238479	salt down
arahy.Tifrunner.gnm2.ann1.MEA9HI	arahy.Tifrunner.gnm2.Arahy.20:127679984-127682884	6.38614	1.6651	-1.93933	5e-05	0.00238479	salt down
arahy.Tifrunner.gnm2.ann1.MH7SIY	arahy.Tifrunner.gnm2.Arahy.12:108074787-108080809	4.59396	2.29583	-1.00072	0.0005	0.0151295	salt down
arahy.Tifrunner.gnm2.ann1.MHP5M5	arahy.Tifrunner.gnm2.Arahy.15:130027925-130036198	3.31079	1.24096	-1.41572	0.0001	0.00429096	salt down
arahy.Tifrunner.gnm2.ann1.MI7SE3	arahy.Tifrunner.gnm2.Arahy.01:110073700-110078704	9.79255	3.98411	-1.29743	5e-05	0.00238479	salt down
arahy.Tifrunner.gnm2.ann1.MI82BM	arahy.Tifrunner.gnm2.Arahy.19:2083691-2096500	75.1541	37.3827	-1.00748	0.00025	0.00895374	salt down
arahy.Tifrunner.gnm2.ann1.MIA0YM	arahy.Tifrunner.gnm2.Arahy.04:100757604-100761703	3.10111	0.641886	-2.2724	0.0001	0.00429096	salt down
arahy.Tifrunner.gnm2.ann1.MIWC4Y	arahy.Tifrunner.gnm2.scaffold_36:109481-112694	1.19897	0.221153	-2.43869	5e-05	0.00238479	salt down
arahy.Tifrunner.gnm2.ann1.MNN997	arahy.Tifrunner.gnm2.Arahy.01:3053879-3057574	3.71423	1.30066	-1.51382	0.0006	0.0172888	salt down
arahy.Tifrunner.gnm2.ann1.MP8D0L	arahy.Tifrunner.gnm2.Arahy.05:103841658-103845215	1.93356	0.708336	-1.44875	0.00035	0.0115453	salt down
arahy.Tifrunner.gnm2.ann1.MPW62I	arahy.Tifrunner.gnm2.Arahy.20:6551848-6554054	8.90796	4.00412	-1.15361	5e-05	0.00238479	salt down
arahy.Tifrunner.gnm2.ann1.MSK3BR	arahy.Tifrunner.gnm2.Arahy.11:17590223-17593510	74.0799	29.2144	-1.3424	5e-05	0.00238479	salt down
arahy.Tifrunner.gnm2.ann1.MV0Z6Q	arahy.Tifrunner.gnm2.Arahy.16:15842672-15845494	3.62079	0.629741	-2.52347	5e-05	0.00238479	salt down
arahy.Tifrunner.gnm2.ann1.MVBZ07	arahy.Tifrunner.gnm2.Arahy.20:4355196-4356901	18.8125	7.84921	-1.26107	0.0002	0.00750227	salt down
arahy.Tifrunner.gnm2.ann1.MWX9J5	arahy.Tifrunner.gnm2.Arahy.01:29401065-29411676	4.16296	1.99823	-1.05889	0.00045	0.013971	salt down
arahy.Tifrunner.gnm2.ann1.MX5WXF	arahy.Tifrunner.gnm2.Arahy.14:13821781-13827284	5.31757	1.03335	-2.36344	0.0004	0.0127753	salt down
arahy.Tifrunner.gnm2.ann1.MX795F	arahy.Tifrunner.gnm2.Arahy.03:121874525-121880734	2.83266	0.956538	-1.56626	5e-05	0.00238479	salt down
arahy.Tifrunner.gnm2.ann1.MXC2BM	arahy.Tifrunner.gnm2.Arahy.07:1805968-1807116	13.6594	5.51678	-1.30799	0.0007	0.0194103	salt down
arahy.Tifrunner.gnm2.ann1.MY5CGZ	arahy.Tifrunner.gnm2.Arahy.13:34703379-34705813	0.945065	0.141079	-2.74391	0.00105	0.0260343	salt down
arahy.Tifrunner.gnm2.ann1.MYP9FH	arahy.Tifrunner.gnm2.Arahy.08:3517619-3524504	12.5134	6.14118	-1.02689	5e-05	0.00238479	salt down
arahy.Tifrunner.gnm2.ann1.MZ542B	arahy.Tifrunner.gnm2.Arahy.03:123629027-123631409	6.81196	2.9947	-1.18566	0.00055	0.0162186	salt down
arahy.Tifrunner.gnm2.ann1.N0FVBM	arahy.Tifrunner.gnm2.Arahy.15:129296595-129300516	12.5253	4.78722	-1.38759	5e-05	0.00238479	salt down
arahy.Tifrunner.gnm2.ann1.N2JMJ4	arahy.Tifrunner.gnm2.Arahy.15:7440771-7443485	14.8742	6.8155	-1.12593	0.00015	0.0059766	salt down
arahy.Tifrunner.gnm2.ann1.N2VZ44	arahy.Tifrunner.gnm2.Arahy.07:80528528-80531071	36.4951	14.5442	-1.32726	5e-05	0.00238479	salt down
arahy.Tifrunner.gnm2.ann1.N2VZS8	arahy.Tifrunner.gnm2.Arahy.08:36523192-36528623	5.9127	1.44008	-2.03767	5e-05	0.00238479	salt down
arahy.Tifrunner.gnm2.ann1.N32TVW	arahy.Tifrunner.gnm2.Arahy.20:7986433-7988935	4.3585	1.10698	-1.9772	5e-05	0.00238479	salt down
arahy.Tifrunner.gnm2.ann1.N53M90	arahy.Tifrunner.gnm2.Arahy.13:13066098-13068234	0.633239	0.166144	-1.93031	0.0024	0.0472424	salt down
arahy.Tifrunner.gnm2.ann1.N5G7QD	arahy.Tifrunner.gnm2.Arahy.03:786921-789904	109.034	42.3062	-1.36583	5e-05	0.00238479	salt down
arahy.Tifrunner.gnm2.ann1.N5JXUH	arahy.Tifrunner.gnm2.Arahy.02:12505292-12509979	0.658724	0.180337	-1.86898	0.0026	0.0498896	salt down
arahy.Tifrunner.gnm2.ann1.N5YDJK	arahy.Tifrunner.gnm2.Arahy.02:94659697-94661582	18.1582	7.51961	-1.27189	5e-05	0.00238479	salt down
arahy.Tifrunner.gnm2.ann1.N6JQ04	arahy.Tifrunner.gnm2.Arahy.07:1808542-1814189	21.088	8.4529	-1.3189	5e-05	0.00238479	salt down
arahy.Tifrunner.gnm2.ann1.N6N04K	arahy.Tifrunner.gnm2.Arahy.06:7184020-7186665	3.37739	0.632465	-2.41685	5e-05	0.00238479	salt down
arahy.Tifrunner.gnm2.ann1.N7G5LN	arahy.Tifrunner.gnm2.Arahy.17:133370704-133373176	2.15336	0.768279	-1.48689	0.0007	0.0194103	salt down
arahy.Tifrunner.gnm2.ann1.N8P0KM	arahy.Tifrunner.gnm2.Arahy.16:22523580-22525050	2.31104	0.749711	-1.62414	0.00115	0.0277628	salt down
arahy.Tifrunner.gnm2.ann1.N9C1G8	arahy.Tifrunner.gnm2.Arahy.08:36622246-36624084	85.6499	39.1599	-1.12908	0.00035	0.0115453	salt down
arahy.Tifrunner.gnm2.ann1.N9XSRA	arahy.Tifrunner.gnm2.Arahy.08:48844297-48849760	0.673308	0.127485	-2.40093	0.00025	0.00895374	salt down
arahy.Tifrunner.gnm2.ann1.NB21C6	arahy.Tifrunner.gnm2.Arahy.10:114131312-114136902	1.61736	0.518688	-1.6407	0.0003	0.0102814	salt down
arahy.Tifrunner.gnm2.ann1.NBNI0E	arahy.Tifrunner.gnm2.Arahy.09:118321266-118323567	3.10947	1.3443	-1.20982	0.00065	0.0184106	salt down
arahy.Tifrunner.gnm2.ann1.NBP004	arahy.Tifrunner.gnm2.Arahy.05:35991927-35992857	7.77211	3.07618	-1.33717	0.00125	0.029427	salt down
arahy.Tifrunner.gnm2.ann1.NE0GCA	arahy.Tifrunner.gnm2.Arahy.17:4076694-4079829	0.941425	0.281278	-1.74285	0.0019	0.039874	salt down
arahy.Tifrunner.gnm2.ann1.NG4XB7	arahy.Tifrunner.gnm2.Arahy.10:102435786-102441170	268.384	107.022	-1.32639	5e-05	0.00238479	salt down
arahy.Tifrunner.gnm2.ann1.NI0LJQ	arahy.Tifrunner.gnm2.Arahy.13:140714398-140717795	1.12528	0.271072	-2.05354	0.0019	0.039874	salt down
arahy.Tifrunner.gnm2.ann1.NJ167Y	arahy.Tifrunner.gnm2.Arahy.06:11415427-11420356	3.15141	1.31504	-1.26089	0.0021	0.0428716	salt down
arahy.Tifrunner.gnm2.ann1.NJEE4A	arahy.Tifrunner.gnm2.Arahy.14:134195558-134200093	2.89071	0.622852	-2.21446	5e-05	0.00238479	salt down
arahy.Tifrunner.gnm2.ann1.NJP72Z	arahy.Tifrunner.gnm2.Arahy.01:7306125-7307517	7.22079	2.03994	-1.82363	5e-05	0.00238479	salt down
arahy.Tifrunner.gnm2.ann1.NPN8N1	arahy.Tifrunner.gnm2.Arahy.07:66389694-66395850	1.61461	0.225637	-2.83911	0.00115	0.0277628	salt down
arahy.Tifrunner.gnm2.ann1.NPYP4Z	arahy.Tifrunner.gnm2.Arahy.11:33340501-33342649	1.61332	0.514661	-1.64834	0.0022	0.0443551	salt down
arahy.Tifrunner.gnm2.ann1.NQB5D8	arahy.Tifrunner.gnm2.Arahy.08:39049424-39052290	35.3619	16.4068	-1.1079	0.0001	0.00429096	salt down
arahy.Tifrunner.gnm2.ann1.NT79F1	arahy.Tifrunner.gnm2.Arahy.01:49823476-49826828	31.474	14.9177	-1.07713	5e-05	0.00238479	salt down
arahy.Tifrunner.gnm2.ann1.NU92WK	arahy.Tifrunner.gnm2.Arahy.09:116286439-116291756	8.11571	2.07934	-1.96459	5e-05	0.00238479	salt down
arahy.Tifrunner.gnm2.ann1.NUG06Z	arahy.Tifrunner.gnm2.Arahy.18:6525783-6528489	7.80365	3.84127	-1.02257	0.00185	0.0391735	salt down
arahy.Tifrunner.gnm2.ann1.NV1IU0	arahy.Tifrunner.gnm2.Arahy.19:887272-897844	0.95754	0.199323	-2.26423	0.0001	0.00429096	salt down
arahy.Tifrunner.gnm2.ann1.NVA2S6	arahy.Tifrunner.gnm2.Arahy.09:109922510-109924236	14.4986	7.15172	-1.01956	0.0003	0.0102814	salt down
arahy.Tifrunner.gnm2.ann1.NWC6K7	arahy.Tifrunner.gnm2.Arahy.03:136899397-136902501	3.20344	0.97318	-1.71884	5e-05	0.00238479	salt down
arahy.Tifrunner.gnm2.ann1.NWD6TW	arahy.Tifrunner.gnm2.Arahy.18:132215098-132220147	6.65882	2.6055	-1.3537	5e-05	0.00238479	salt down
arahy.Tifrunner.gnm2.ann1.NX75ZF	arahy.Tifrunner.gnm2.Arahy.11:139166626-139168366	2.81142	1.18777	-1.24305	0.00245	0.0479454	salt down
arahy.Tifrunner.gnm2.ann1.P0ATXC	arahy.Tifrunner.gnm2.Arahy.05:23989812-23991360	12.0384	6.00443	-1.00354	0.0023	0.0457746	salt down
arahy.Tifrunner.gnm2.ann1.P1I5J2	arahy.Tifrunner.gnm2.Arahy.05:105433597-105438255	1.81559	0.562563	-1.69035	5e-05	0.00238479	salt down
arahy.Tifrunner.gnm2.ann1.P1PKKY	arahy.Tifrunner.gnm2.Arahy.08:50700709-50706595	1.60735	0.644875	-1.3176	0.00125	0.029427	salt down
arahy.Tifrunner.gnm2.ann1.P2ZBX8	arahy.Tifrunner.gnm2.Arahy.06:39277346-39284843	1.39864	0.544462	-1.36113	0.00015	0.0059766	salt down
arahy.Tifrunner.gnm2.ann1.P3GIX3	arahy.Tifrunner.gnm2.Arahy.02:92067854-92072797	1.95898	0.722529	-1.43898	0.00035	0.0115453	salt down
arahy.Tifrunner.gnm2.ann1.P4LK2T	arahy.Tifrunner.gnm2.Arahy.07:188015-198187	22.861	7.13256	-1.6804	5e-05	0.00238479	salt down
arahy.Tifrunner.gnm2.ann1.P4QE4D	arahy.Tifrunner.gnm2.Arahy.06:5911007-5911520	442.936	220.46	-1.00658	0.0001	0.00429096	salt down
arahy.Tifrunner.gnm2.ann1.P4U3EW	arahy.Tifrunner.gnm2.Arahy.05:110853188-110859896	3.59798	1.54195	-1.22243	0.00055	0.0162186	salt down
arahy.Tifrunner.gnm2.ann1.P4YYRQ	arahy.Tifrunner.gnm2.Arahy.11:5095889-5097767	1.0281	0.195953	-2.39141	0.0012	0.0286381	salt down
arahy.Tifrunner.gnm2.ann1.P5HFKM	arahy.Tifrunner.gnm2.Arahy.06:16577420-16581114	39.2776	15.8217	-1.31181	5e-05	0.00238479	salt down
arahy.Tifrunner.gnm2.ann1.P5LGTJ	arahy.Tifrunner.gnm2.Arahy.10:23035943-23041857	10.1161	4.63218	-1.12688	5e-05	0.00238479	salt down
arahy.Tifrunner.gnm2.ann1.P5RCVR	arahy.Tifrunner.gnm2.Arahy.13:138236705-138240248	71.1242	35.1833	-1.01545	5e-05	0.00238479	salt down
arahy.Tifrunner.gnm2.ann1.P6P9CF	arahy.Tifrunner.gnm2.Arahy.06:118460589-118477579	0.918642	0.450621	-1.02759	0.0023	0.0457746	salt down
arahy.Tifrunner.gnm2.ann1.P7L3Q8	arahy.Tifrunner.gnm2.Arahy.01:55881-61627	2.17766	0.902288	-1.27112	0.00035	0.0115453	salt down
arahy.Tifrunner.gnm2.ann1.P7T279	arahy.Tifrunner.gnm2.Arahy.14:5774756-5775804	5.67266	1.31626	-2.10758	0.0013	0.0303086	salt down
arahy.Tifrunner.gnm2.ann1.P85M38	arahy.Tifrunner.gnm2.Arahy.13:142240743-142243294	9.24304	1.62013	-2.51226	5e-05	0.00238479	salt down
arahy.Tifrunner.gnm2.ann1.P8YRGA	arahy.Tifrunner.gnm2.Arahy.17:131448630-131452167	41.6527	18.96	-1.13545	5e-05	0.00238479	salt down
arahy.Tifrunner.gnm2.ann1.P9E96K	arahy.Tifrunner.gnm2.Arahy.11:32078522-32081097	9.29639	2.67394	-1.79771	5e-05	0.00238479	salt down
arahy.Tifrunner.gnm2.ann1.PA77S2	arahy.Tifrunner.gnm2.Arahy.19:152650984-152658929	2.077	0.756995	-1.45615	0.0008	0.0213375	salt down
arahy.Tifrunner.gnm2.ann1.PB1D04	arahy.Tifrunner.gnm2.Arahy.13:4270727-4273150	6.33057	1.31425	-2.26809	5e-05	0.00238479	salt down
arahy.Tifrunner.gnm2.ann1.PDCB5X	arahy.Tifrunner.gnm2.Arahy.03:2337358-2345816	24.2679	11.826	-1.03708	5e-05	0.00238479	salt down
arahy.Tifrunner.gnm2.ann1.PE1JEE	arahy.Tifrunner.gnm2.Arahy.04:21553396-21555838	3.01635	0.992454	-1.60373	0.00045	0.013971	salt down
arahy.Tifrunner.gnm2.ann1.PFNU0X	arahy.Tifrunner.gnm2.Arahy.16:110335378-110344124	6.37579	2.91953	-1.12686	5e-05	0.00238479	salt down
arahy.Tifrunner.gnm2.ann1.PG0L05	arahy.Tifrunner.gnm2.Arahy.19:18796815-18804401	87.1128	37.181	-1.22832	5e-05	0.00238479	salt down
arahy.Tifrunner.gnm2.ann1.PH74U7	arahy.Tifrunner.gnm2.Arahy.02:11501462-11503220	5.33363	2.21003	-1.27105	0.0005	0.0151295	salt down
arahy.Tifrunner.gnm2.ann1.PHK9QW	arahy.Tifrunner.gnm2.Arahy.03:5620394-5626101	2.47969	1.05445	-1.23367	0.00025	0.00895374	salt down
arahy.Tifrunner.gnm2.ann1.PJHC0L	arahy.Tifrunner.gnm2.Arahy.17:109917709-109922402	7.3508	3.23534	-1.18399	5e-05	0.00238479	salt down
arahy.Tifrunner.gnm2.ann1.PJWR5J	arahy.Tifrunner.gnm2.Arahy.19:15276927-15289647	5.00756	2.05592	-1.28432	5e-05	0.00238479	salt down
arahy.Tifrunner.gnm2.ann1.PK8SC9	arahy.Tifrunner.gnm2.Arahy.18:3951942-3959932	6.09269	1.11756	-2.44673	5e-05	0.00238479	salt down
arahy.Tifrunner.gnm2.ann1.PKFN9U	arahy.Tifrunner.gnm2.Arahy.03:100036708-100041978	4.37978	1.90169	-1.20358	0.0002	0.00750227	salt down
arahy.Tifrunner.gnm2.ann1.PM0FQ0	arahy.Tifrunner.gnm2.Arahy.03:4189641-4190529	23.4999	10.9031	-1.10792	0.00015	0.0059766	salt down
arahy.Tifrunner.gnm2.ann1.PN14H9	arahy.Tifrunner.gnm2.Arahy.09:1449223-1452460	5.2853	0.82421	-2.6809	5e-05	0.00238479	salt down
arahy.Tifrunner.gnm2.ann1.PNJ0EQ	arahy.Tifrunner.gnm2.Arahy.14:139658797-139661461	42.6948	17.727	-1.26811	5e-05	0.00238479	salt down
arahy.Tifrunner.gnm2.ann1.PPG341	arahy.Tifrunner.gnm2.Arahy.15:159707210-159713483	17.7995	8.75662	-1.02339	5e-05	0.00238479	salt down
arahy.Tifrunner.gnm2.ann1.PSKQ19	arahy.Tifrunner.gnm2.Arahy.06:2357073-2357586	42.0966	20.7751	-1.01885	0.0008	0.0213375	salt down
arahy.Tifrunner.gnm2.ann1.PUHY82	arahy.Tifrunner.gnm2.Arahy.02:82848290-82854562	4.109	1.90506	-1.10895	0.0006	0.0172888	salt down
arahy.Tifrunner.gnm2.ann1.PV2LDA	arahy.Tifrunner.gnm2.Arahy.10:103535349-103538054	2.54169	0.616018	-2.04474	0.0001	0.00429096	salt down
arahy.Tifrunner.gnm2.ann1.PX59SB	arahy.Tifrunner.gnm2.Arahy.02:93165164-93166614	39.5766	9.95995	-1.99044	5e-05	0.00238479	salt down
arahy.Tifrunner.gnm2.ann1.Q2DHS0	arahy.Tifrunner.gnm2.Arahy.09:104173987-104180071	8.00598	3.7571	-1.09146	0.0003	0.0102814	salt down
arahy.Tifrunner.gnm2.ann1.Q2VPH2	arahy.Tifrunner.gnm2.Arahy.03:138062821-138064363	14.0343	5.79802	-1.27532	5e-05	0.00238479	salt down
arahy.Tifrunner.gnm2.ann1.Q3RSRR	arahy.Tifrunner.gnm2.Arahy.14:126404174-126411419	45.5855	17.835	-1.35386	5e-05	0.00238479	salt down
[truncated: 290 more rows]

## Sheet: Sheet2
#Supplementary Data 2. The differentially expressed genes in HO lines during salt stress
id	locus	FPKM control	FPKM salt	log2(fold_change)	p_value	q_value	group
arahy.Tifrunner.gnm2.ann1.01D3A3	arahy.Tifrunner.gnm2.Arahy.15:145137833-145141185	0.991972	2.62314	1.40292	0.0008	0.0213375	saltup
arahy.Tifrunner.gnm2.ann1.059HR6	arahy.Tifrunner.gnm2.Arahy.20:4543008-4545081	0.726444	2.05459	1.49993	0.00085	0.0222956	saltup
arahy.Tifrunner.gnm2.ann1.06ZF6Z	arahy.Tifrunner.gnm2.Arahy.04:326168-328058	3.24436	7.42762	1.19496	5e-05	0.00238479	saltup
arahy.Tifrunner.gnm2.ann1.07MWYB	arahy.Tifrunner.gnm2.Arahy.12:118296647-118300801	0.10442	1.27511	3.61015	0.0001	0.00429096	saltup
arahy.Tifrunner.gnm2.ann1.0825KH	arahy.Tifrunner.gnm2.Arahy.11:118357437-118362676	4.38988	9.12895	1.05627	5e-05	0.00238479	saltup
arahy.Tifrunner.gnm2.ann1.0B8THM	arahy.Tifrunner.gnm2.Arahy.10:4296393-4297405	15.7935	86.3155	2.45029	5e-05	0.00238479	saltup
arahy.Tifrunner.gnm2.ann1.0BML12	arahy.Tifrunner.gnm2.Arahy.17:812521-814355	1.54839	11.6238	2.90824	5e-05	0.00238479	saltup
arahy.Tifrunner.gnm2.ann1.0D8J24	arahy.Tifrunner.gnm2.Arahy.17:4576089-4583728	4.10639	9.98659	1.28212	5e-05	0.00238479	saltup
arahy.Tifrunner.gnm2.ann1.0EJ6SU	arahy.Tifrunner.gnm2.Arahy.13:146167398-146172779	0.236027	2.20937	3.22661	5e-05	0.00238479	saltup
arahy.Tifrunner.gnm2.ann1.0GV99G	arahy.Tifrunner.gnm2.Arahy.09:5767970-5786490	0.706608	3.30189	2.22431	5e-05	0.00238479	saltup
arahy.Tifrunner.gnm2.ann1.0K4BE5	arahy.Tifrunner.gnm2.Arahy.09:25625401-25633222	1.3573	3.02813	1.15769	0.0012	0.0286381	saltup
arahy.Tifrunner.gnm2.ann1.0M1DUZ	arahy.Tifrunner.gnm2.Arahy.18:183917-186288	1.01767	7.01735	2.78566	5e-05	0.00238479	saltup
arahy.Tifrunner.gnm2.ann1.122VE1	arahy.Tifrunner.gnm2.Arahy.08:8094031-8098071	5.829	14.5058	1.3153	5e-05	0.00238479	saltup
arahy.Tifrunner.gnm2.ann1.13067A	arahy.Tifrunner.gnm2.Arahy.14:141296481-141300154	0.155606	1.65655	3.41221	5e-05	0.00238479	saltup
arahy.Tifrunner.gnm2.ann1.14XETV	arahy.Tifrunner.gnm2.Arahy.03:8084266-8086517	4.90109	12.6656	1.36974	5e-05	0.00238479	saltup
arahy.Tifrunner.gnm2.ann1.16WDW5	arahy.Tifrunner.gnm2.Arahy.07:73740490-73742804	2.7869	6.87445	1.30258	0.00015	0.0059766	saltup
arahy.Tifrunner.gnm2.ann1.1B1HYV	arahy.Tifrunner.gnm2.Arahy.03:138171124-138177058	0.232369	1.66515	2.84117	5e-05	0.00238479	saltup
arahy.Tifrunner.gnm2.ann1.1C4AI2	arahy.Tifrunner.gnm2.Arahy.15:5831111-5834229	0.81496	6.82198	3.06539	5e-05	0.00238479	saltup
arahy.Tifrunner.gnm2.ann1.1DZ6TK	arahy.Tifrunner.gnm2.Arahy.01:572777-577422	0.286308	1.93064	2.75344	0.00015	0.0059766	saltup
arahy.Tifrunner.gnm2.ann1.1EP8UK	arahy.Tifrunner.gnm2.Arahy.13:115455964-115456642	8.09242	65.839	3.0243	5e-05	0.00238479	saltup
arahy.Tifrunner.gnm2.ann1.1FPN7V	arahy.Tifrunner.gnm2.Arahy.19:98856296-98862752	2.05776	6.3391	1.6232	5e-05	0.00238479	saltup
arahy.Tifrunner.gnm2.ann1.1IW9Y2	arahy.Tifrunner.gnm2.Arahy.01:95896373-95903686	0.337661	1.08838	1.68853	0.0002	0.00750227	saltup
arahy.Tifrunner.gnm2.ann1.1JUP22	arahy.Tifrunner.gnm2.Arahy.18:2938558-2941258	1.2914	3.14319	1.28329	0.00065	0.0184106	saltup
arahy.Tifrunner.gnm2.ann1.1KSV8R	arahy.Tifrunner.gnm2.Arahy.12:1539725-1543408	2.29559	6.15029	1.42179	5e-05	0.00238479	saltup
arahy.Tifrunner.gnm2.ann1.1LGD4F	arahy.Tifrunner.gnm2.Arahy.13:137481819-137483521	2.9481	18.9989	2.68806	5e-05	0.00238479	saltup
arahy.Tifrunner.gnm2.ann1.1U7KPM	arahy.Tifrunner.gnm2.Arahy.03:129395457-129398999	0.429235	1.47233	1.77826	0.00015	0.0059766	saltup
arahy.Tifrunner.gnm2.ann1.1V2M7B	arahy.Tifrunner.gnm2.Arahy.14:134347068-134352326	2.51267	6.98835	1.47573	5e-05	0.00238479	saltup
arahy.Tifrunner.gnm2.ann1.1WY37S	arahy.Tifrunner.gnm2.Arahy.03:128755553-128757624	0.771854	5.13017	2.73261	5e-05	0.00238479	saltup
arahy.Tifrunner.gnm2.ann1.206U1W	arahy.Tifrunner.gnm2.Arahy.04:109322925-109325050	13.6506	40.2231	1.55905	5e-05	0.00238479	saltup
arahy.Tifrunner.gnm2.ann1.251WXQ	arahy.Tifrunner.gnm2.Arahy.19:159241408-159244344	0.939096	2.69188	1.51927	5e-05	0.00238479	saltup
arahy.Tifrunner.gnm2.ann1.25U7NT	arahy.Tifrunner.gnm2.Arahy.01:101238958-101244477	1.76604	10.7346	2.60368	5e-05	0.00238479	saltup
arahy.Tifrunner.gnm2.ann1.271EIT	arahy.Tifrunner.gnm2.Arahy.16:18644093-18648872	12.1145	25.2883	1.06173	5e-05	0.00238479	saltup
arahy.Tifrunner.gnm2.ann1.27A9HW	arahy.Tifrunner.gnm2.Arahy.13:43814520-43816953	8.90718	18.3088	1.0395	5e-05	0.00238479	saltup
arahy.Tifrunner.gnm2.ann1.28F6NF	arahy.Tifrunner.gnm2.Arahy.07:642931-644746	4.11041	10.185	1.30909	5e-05	0.00238479	saltup
arahy.Tifrunner.gnm2.ann1.2FYA1K	arahy.Tifrunner.gnm2.Arahy.18:132160373-132166724	3.38706	8.11009	1.25969	0.0001	0.00429096	saltup
arahy.Tifrunner.gnm2.ann1.2II6TM	arahy.Tifrunner.gnm2.Arahy.16:146624558-146626763	8.0385	16.2841	1.01846	0.0005	0.0151295	saltup
arahy.Tifrunner.gnm2.ann1.2J0KXT	arahy.Tifrunner.gnm2.Arahy.01:11987433-11990084	0.25202	4.47067	4.14888	5e-05	0.00238479	saltup
arahy.Tifrunner.gnm2.ann1.2P40EC	arahy.Tifrunner.gnm2.Arahy.13:146114784-146120514	0.315338	0.972068	1.62416	0.00025	0.00895374	saltup
arahy.Tifrunner.gnm2.ann1.2V3W2X	arahy.Tifrunner.gnm2.Arahy.04:126736072-126745835	0.28244	0.880953	1.64112	0.00095	0.0241693	saltup
arahy.Tifrunner.gnm2.ann1.300FJ4	arahy.Tifrunner.gnm2.Arahy.09:52826549-52829294	1.39787	3.58651	1.35935	0.0004	0.0127753	saltup
arahy.Tifrunner.gnm2.ann1.305ARZ	arahy.Tifrunner.gnm2.Arahy.05:10897729-10903173	0.14701	0.95784	2.70387	5e-05	0.00238479	saltup
arahy.Tifrunner.gnm2.ann1.34CRUF	arahy.Tifrunner.gnm2.Arahy.03:51083054-51084415	14.028	39.2794	1.48547	5e-05	0.00238479	saltup
arahy.Tifrunner.gnm2.ann1.39MK8P	arahy.Tifrunner.gnm2.Arahy.17:22499715-22503496	0.86235	4.58202	2.40964	0.00015	0.0059766	saltup
arahy.Tifrunner.gnm2.ann1.3G7FB6	arahy.Tifrunner.gnm2.Arahy.03:70936456-70940130	2.26093	6.61457	1.54873	5e-05	0.00238479	saltup
arahy.Tifrunner.gnm2.ann1.3GHL6G	arahy.Tifrunner.gnm2.Arahy.15:18835910-18844350	0.64048	3.70604	2.53265	5e-05	0.00238479	saltup
arahy.Tifrunner.gnm2.ann1.3GMY5M	arahy.Tifrunner.gnm2.Arahy.05:37377210-37383121	0.870397	2.07175	1.2511	0.00135	0.0311624	saltup
arahy.Tifrunner.gnm2.ann1.3K2WNH	arahy.Tifrunner.gnm2.Arahy.18:2330550-2331828	9.5188	21.1222	1.14991	5e-05	0.00238479	saltup
arahy.Tifrunner.gnm2.ann1.3K6508	arahy.Tifrunner.gnm2.Arahy.13:39441302-39444589	1.09784	2.81236	1.35711	0.0016	0.0353466	saltup
arahy.Tifrunner.gnm2.ann1.3RP3M7	arahy.Tifrunner.gnm2.Arahy.14:43054630-43060116	2.38007	6.23396	1.38915	5e-05	0.00238479	saltup
arahy.Tifrunner.gnm2.ann1.3S4WCE	arahy.Tifrunner.gnm2.Arahy.17:51416170-51423868	13.8342	30.6539	1.14783	5e-05	0.00238479	saltup
arahy.Tifrunner.gnm2.ann1.3UW96L	arahy.Tifrunner.gnm2.Arahy.07:72209755-72211603	2.57219	6.74098	1.38996	0.00045	0.013971	saltup
arahy.Tifrunner.gnm2.ann1.3V8BTX	arahy.Tifrunner.gnm2.Arahy.13:52734763-52735944	1.00477	3.92407	1.96548	0.0011	0.0269567	saltup
arahy.Tifrunner.gnm2.ann1.416W9Q	arahy.Tifrunner.gnm2.Arahy.04:120494102-120498790	6.35817	26.8115	2.07617	5e-05	0.00238479	saltup
arahy.Tifrunner.gnm2.ann1.41VDTY	arahy.Tifrunner.gnm2.Arahy.04:106942991-106946272	0.50823	4.98731	3.29471	5e-05	0.00238479	saltup
arahy.Tifrunner.gnm2.ann1.45ESD9	arahy.Tifrunner.gnm2.Arahy.12:119596505-119600358	0.0745023	1.02635	3.7841	5e-05	0.00238479	saltup
arahy.Tifrunner.gnm2.ann1.4721MN	arahy.Tifrunner.gnm2.Arahy.01:101246253-101247238	263.784	528.309	1.00202	5e-05	0.00238479	saltup
arahy.Tifrunner.gnm2.ann1.4DYP8N	arahy.Tifrunner.gnm2.Arahy.11:142264330-142265747	0.890445	3.93951	2.14542	5e-05	0.00238479	saltup
arahy.Tifrunner.gnm2.ann1.4I9AI1	arahy.Tifrunner.gnm2.Arahy.13:134600359-134603320	4.11532	8.69741	1.07958	5e-05	0.00238479	saltup
arahy.Tifrunner.gnm2.ann1.4L9195	arahy.Tifrunner.gnm2.Arahy.08:16383074-16386388	1.24316	3.55583	1.51617	5e-05	0.00238479	saltup
arahy.Tifrunner.gnm2.ann1.4LNU01	arahy.Tifrunner.gnm2.Arahy.03:98676479-98679361	1.08458	2.71028	1.3213	0.00095	0.0241693	saltup
arahy.Tifrunner.gnm2.ann1.4PY23S	arahy.Tifrunner.gnm2.Arahy.12:103312339-103315792	2.19524	4.81388	1.13282	0.00015	0.0059766	saltup
arahy.Tifrunner.gnm2.ann1.4ZV927	arahy.Tifrunner.gnm2.Arahy.20:42088743-42096106	4.35814	9.82515	1.17277	0.00015	0.0059766	saltup
arahy.Tifrunner.gnm2.ann1.51RKDV	arahy.Tifrunner.gnm2.Arahy.12:2436256-2443769	9.36409	25.818	1.46317	5e-05	0.00238479	saltup
arahy.Tifrunner.gnm2.ann1.52QCLV	arahy.Tifrunner.gnm2.Arahy.13:132029239-132032067	5.68813	13.7853	1.27711	5e-05	0.00238479	saltup
arahy.Tifrunner.gnm2.ann1.52U7PF	arahy.Tifrunner.gnm2.Arahy.05:114040528-114045276	0.176079	0.503885	1.51687	0.0023	0.0457746	saltup
arahy.Tifrunner.gnm2.ann1.52WN7P	arahy.Tifrunner.gnm2.Arahy.15:215369-232135	0.0658148	0.40428	2.61887	0.00045	0.013971	saltup
arahy.Tifrunner.gnm2.ann1.54FW37	arahy.Tifrunner.gnm2.Arahy.12:92732589-92735901	4.89368	11.8567	1.27671	0.0001	0.00429096	saltup
arahy.Tifrunner.gnm2.ann1.54G4CJ	arahy.Tifrunner.gnm2.Arahy.13:139844147-139847614	1.25793	3.52541	1.48674	0.00015	0.0059766	saltup
arahy.Tifrunner.gnm2.ann1.558TLZ	arahy.Tifrunner.gnm2.Arahy.02:8392020-8395841	1.67268	3.80444	1.18553	5e-05	0.00238479	saltup
arahy.Tifrunner.gnm2.ann1.56VNU4	arahy.Tifrunner.gnm2.Arahy.17:51848853-51850067	11.0345	43.6264	1.98319	5e-05	0.00238479	saltup
arahy.Tifrunner.gnm2.ann1.56XWA4	arahy.Tifrunner.gnm2.Arahy.14:138113302-138115124	1.07836	4.20694	1.96393	0.0007	0.0194103	saltup
arahy.Tifrunner.gnm2.ann1.57CZ3J	arahy.Tifrunner.gnm2.Arahy.15:70789249-70797354	11.2616	22.5261	1.00019	5e-05	0.00238479	saltup
arahy.Tifrunner.gnm2.ann1.59HI6Y	arahy.Tifrunner.gnm2.Arahy.18:2823329-2827130	0.262468	1.24877	2.25029	0.0025	0.0486402	saltup
arahy.Tifrunner.gnm2.ann1.5I5RMF	arahy.Tifrunner.gnm2.Arahy.20:3171248-3174261	1.03489	2.26243	1.12839	0.0018	0.0383816	saltup
arahy.Tifrunner.gnm2.ann1.5NEE7D	arahy.Tifrunner.gnm2.Arahy.01:33668761-33672835	1.67417	3.35359	1.00226	0.00165	0.0361007	saltup
arahy.Tifrunner.gnm2.ann1.5X1YG2	arahy.Tifrunner.gnm2.Arahy.19:5290058-5292578	1.52024	5.13638	1.75646	0.00055	0.0162186	saltup
arahy.Tifrunner.gnm2.ann1.614TBX	arahy.Tifrunner.gnm2.Arahy.10:10648278-10651196	6.02649	12.469	1.04896	5e-05	0.00238479	saltup
arahy.Tifrunner.gnm2.ann1.63YKCR	arahy.Tifrunner.gnm2.Arahy.12:118988690-118993418	1.20707	3.63565	1.5907	0.00135	0.0311624	saltup
arahy.Tifrunner.gnm2.ann1.642FWA	arahy.Tifrunner.gnm2.Arahy.04:82407920-82409525	2.33437	9.00439	1.9476	5e-05	0.00238479	saltup
arahy.Tifrunner.gnm2.ann1.65NT4G	arahy.Tifrunner.gnm2.Arahy.13:141396647-141399823	0.146713	0.639091	2.12303	0.0007	0.0194103	saltup
arahy.Tifrunner.gnm2.ann1.684P3R	arahy.Tifrunner.gnm2.Arahy.02:5741468-5745614	0.2823	1.5266	2.43502	0.0005	0.0151295	saltup
arahy.Tifrunner.gnm2.ann1.696IZN	arahy.Tifrunner.gnm2.Arahy.08:37291669-37294898	0.718094	2.38508	1.73179	5e-05	0.00238479	saltup
arahy.Tifrunner.gnm2.ann1.6AV2XZ	arahy.Tifrunner.gnm2.Arahy.16:11359540-11365765	14.4074	39.5403	1.45652	5e-05	0.00238479	saltup
arahy.Tifrunner.gnm2.ann1.6E3U4S	arahy.Tifrunner.gnm2.Arahy.15:668258-675077	0.0930818	0.569844	2.614	0.0007	0.0194103	saltup
arahy.Tifrunner.gnm2.ann1.6E3Z7B	arahy.Tifrunner.gnm2.Arahy.07:635993-637236	0.263077	3.63508	3.78843	0.00085	0.0222956	saltup
arahy.Tifrunner.gnm2.ann1.6I0SN9	arahy.Tifrunner.gnm2.Arahy.14:733194-735084	6.16134	14.6053	1.24518	5e-05	0.00238479	saltup
arahy.Tifrunner.gnm2.ann1.6KAA9A	arahy.Tifrunner.gnm2.Arahy.15:87473-90598	0.205394	2.52422	3.61937	0.0001	0.00429096	saltup
arahy.Tifrunner.gnm2.ann1.6TJ5BP	arahy.Tifrunner.gnm2.Arahy.06:1534299-1541893	1.02921	2.63495	1.35624	5e-05	0.00238479	saltup
arahy.Tifrunner.gnm2.ann1.7121CT	arahy.Tifrunner.gnm2.Arahy.05:25291591-25300494	0.423403	1.09376	1.36919	0.00055	0.0162186	saltup
arahy.Tifrunner.gnm2.ann1.76C240	arahy.Tifrunner.gnm2.Arahy.01:93868847-93871258	0.568982	1.56556	1.46022	0.0026	0.0498896	saltup
arahy.Tifrunner.gnm2.ann1.77CZVH	arahy.Tifrunner.gnm2.Arahy.14:119912590-119915395	7.81112	21.86	1.48469	5e-05	0.00238479	saltup
arahy.Tifrunner.gnm2.ann1.77Y3FG	arahy.Tifrunner.gnm2.Arahy.15:8757021-8757540	61.518	133.002	1.11237	5e-05	0.00238479	saltup
arahy.Tifrunner.gnm2.ann1.7B17UH	arahy.Tifrunner.gnm2.Arahy.03:140771510-140775072	3.79846	7.97444	1.06997	5e-05	0.00238479	saltup
arahy.Tifrunner.gnm2.ann1.7MZS4M	arahy.Tifrunner.gnm2.Arahy.12:110350192-110354481	0.178863	1.19228	2.73679	0.00255	0.0492788	saltup
arahy.Tifrunner.gnm2.ann1.7NTE19	arahy.Tifrunner.gnm2.Arahy.12:59783185-59793992	8.26529	20.1265	1.28396	0.00015	0.0059766	saltup
arahy.Tifrunner.gnm2.ann1.7PS9BN	arahy.Tifrunner.gnm2.Arahy.14:21206740-21210277	0.585832	4.09335	2.80472	5e-05	0.00238479	saltup
arahy.Tifrunner.gnm2.ann1.7T2SE7	arahy.Tifrunner.gnm2.Arahy.15:364019-368240	0.273239	1.1816	2.11251	0.0003	0.0102814	saltup
arahy.Tifrunner.gnm2.ann1.7VP0DB	arahy.Tifrunner.gnm2.Arahy.16:1875424-1878066	11.133	25.9435	1.22052	5e-05	0.00238479	saltup
arahy.Tifrunner.gnm2.ann1.7VUN8S	arahy.Tifrunner.gnm2.Arahy.13:28808624-28812146	0.568876	1.44295	1.34283	0.0022	0.0443551	saltup
arahy.Tifrunner.gnm2.ann1.840CAR	arahy.Tifrunner.gnm2.Arahy.14:142826580-142836826	0.515616	1.18155	1.19632	0.00035	0.0115453	saltup
arahy.Tifrunner.gnm2.ann1.886KVU	arahy.Tifrunner.gnm2.Arahy.20:3860256-3864505	10.1273	29.9925	1.56636	5e-05	0.00238479	saltup
arahy.Tifrunner.gnm2.ann1.8B0AQ5	arahy.Tifrunner.gnm2.Arahy.04:3520066-3525988	0.54265	1.39792	1.36519	0.0009	0.0232104	saltup
arahy.Tifrunner.gnm2.ann1.8D41M7	arahy.Tifrunner.gnm2.Arahy.09:1793476-1796205	2.044	14.1191	2.78818	5e-05	0.00238479	saltup
arahy.Tifrunner.gnm2.ann1.8DF3UX	arahy.Tifrunner.gnm2.Arahy.20:142001314-142010423	0.511186	2.32476	2.18516	5e-05	0.00238479	saltup
arahy.Tifrunner.gnm2.ann1.8E46TB	arahy.Tifrunner.gnm2.Arahy.15:145747783-145749688	1.34399	5.61615	2.06306	5e-05	0.00238479	saltup
arahy.Tifrunner.gnm2.ann1.8E8WMD	arahy.Tifrunner.gnm2.Arahy.14:141521265-141527263	0.370698	1.69474	2.19275	5e-05	0.00238479	saltup
arahy.Tifrunner.gnm2.ann1.8EBA9D	arahy.Tifrunner.gnm2.Arahy.09:110045280-110050569	0.145941	0.856103	2.5524	0.00115	0.0277628	saltup
arahy.Tifrunner.gnm2.ann1.8I98WG	arahy.Tifrunner.gnm2.Arahy.16:16112993-16116947	1.69309	5.24581	1.6315	5e-05	0.00238479	saltup
arahy.Tifrunner.gnm2.ann1.8TG862	arahy.Tifrunner.gnm2.Arahy.03:126473465-126476891	4.77354	20.3779	2.09388	5e-05	0.00238479	saltup
arahy.Tifrunner.gnm2.ann1.94R5ZM	arahy.Tifrunner.gnm2.Arahy.20:142967233-142977946	0.27475	0.758523	1.46507	0.0003	0.0102814	saltup
arahy.Tifrunner.gnm2.ann1.95866G	arahy.Tifrunner.gnm2.Arahy.14:143011117-143014298	0.347496	5.75089	4.04872	5e-05	0.00238479	saltup
arahy.Tifrunner.gnm2.ann1.965PKQ	arahy.Tifrunner.gnm2.Arahy.18:1661757-1665312	1.92718	5.0576	1.39196	0.00015	0.0059766	saltup
arahy.Tifrunner.gnm2.ann1.98HCYL	arahy.Tifrunner.gnm2.Arahy.09:8097168-8099962	5.23098	15.9225	1.60592	5e-05	0.00238479	saltup
arahy.Tifrunner.gnm2.ann1.9A3CPP	arahy.Tifrunner.gnm2.Arahy.03:135309373-135313998	1.14347	2.34968	1.03905	0.00145	0.0328277	saltup
arahy.Tifrunner.gnm2.ann1.9C1IJD	arahy.Tifrunner.gnm2.Arahy.16:145712377-145714185	1.22524	7.20983	2.55691	5e-05	0.00238479	saltup
arahy.Tifrunner.gnm2.ann1.9F13RK	arahy.Tifrunner.gnm2.Arahy.15:158922483-158926562	0.458574	1.51273	1.72193	5e-05	0.00238479	saltup
arahy.Tifrunner.gnm2.ann1.9JW9VH	arahy.Tifrunner.gnm2.Arahy.11:19193111-19198806	0.169357	2.00578	3.56602	5e-05	0.00238479	saltup
arahy.Tifrunner.gnm2.ann1.9PT08I	arahy.Tifrunner.gnm2.Arahy.13:127386918-127390609	0.291043	1.24031	2.0914	0.00015	0.0059766	saltup
arahy.Tifrunner.gnm2.ann1.9YR5UX	arahy.Tifrunner.gnm2.Arahy.09:471767-475030	21.5135	43.4527	1.0142	5e-05	0.00238479	saltup
arahy.Tifrunner.gnm2.ann1.9ZI5E8	arahy.Tifrunner.gnm2.Arahy.13:146023823-146029691	0.102131	0.486612	2.25235	0.0021	0.0428716	saltup
arahy.Tifrunner.gnm2.ann1.A1R83D	arahy.Tifrunner.gnm2.Arahy.15:11464737-11467508	8.16827	20.9734	1.36046	5e-05	0.00238479	saltup
arahy.Tifrunner.gnm2.ann1.A8V5RI	arahy.Tifrunner.gnm2.Arahy.14:142116608-142120149	0.134133	1.91846	3.83821	0.00035	0.0115453	saltup
arahy.Tifrunner.gnm2.ann1.A8YTMR	arahy.Tifrunner.gnm2.Arahy.15:20861261-20865708	2.2971	5.57306	1.27866	0.0001	0.00429096	saltup
arahy.Tifrunner.gnm2.ann1.A977GK	arahy.Tifrunner.gnm2.Arahy.11:146434902-146436460	7.34197	29.4302	2.00306	5e-05	0.00238479	saltup
arahy.Tifrunner.gnm2.ann1.AAED67	arahy.Tifrunner.gnm2.Arahy.13:36807179-36814701	0.942827	1.98017	1.07056	0.0008	0.0213375	saltup
arahy.Tifrunner.gnm2.ann1.AB0R82	arahy.Tifrunner.gnm2.Arahy.13:22651341-22655590	1.07575	2.54354	1.24149	0.00055	0.0162186	saltup
arahy.Tifrunner.gnm2.ann1.ADRL3L	arahy.Tifrunner.gnm2.Arahy.10:53100886-53103840	78.802	162.641	1.04539	5e-05	0.00238479	saltup
arahy.Tifrunner.gnm2.ann1.AJ1Q9U	arahy.Tifrunner.gnm2.Arahy.16:109669828-109675973	10.7495	24.8979	1.21176	5e-05	0.00238479	saltup
arahy.Tifrunner.gnm2.ann1.AJHZ7J	arahy.Tifrunner.gnm2.Arahy.04:123785158-123789823	1.36025	3.06136	1.1703	0.00015	0.0059766	saltup
arahy.Tifrunner.gnm2.ann1.ALL85F	arahy.Tifrunner.gnm2.Arahy.06:112677426-112678982	6.94506	24.6891	1.82981	5e-05	0.00238479	saltup
arahy.Tifrunner.gnm2.ann1.AS0C7C	arahy.Tifrunner.gnm2.Arahy.20:4283628-4284342	18.3769	43.1837	1.23259	5e-05	0.00238479	saltup
arahy.Tifrunner.gnm2.ann1.AT5SE4	arahy.Tifrunner.gnm2.Arahy.16:1095352-1095679	26.461	192.851	2.86555	5e-05	0.00238479	saltup
arahy.Tifrunner.gnm2.ann1.AXL13P	arahy.Tifrunner.gnm2.Arahy.06:81927128-81932463	13.0849	29.923	1.19335	5e-05	0.00238479	saltup
arahy.Tifrunner.gnm2.ann1.B0E7W8	arahy.Tifrunner.gnm2.Arahy.06:117111294-117113965	1.24088	10.3741	3.06355	5e-05	0.00238479	saltup
arahy.Tifrunner.gnm2.ann1.B0Q1WP	arahy.Tifrunner.gnm2.Arahy.13:142837702-142840544	2.43052	5.27378	1.11757	0.0024	0.0472424	saltup
arahy.Tifrunner.gnm2.ann1.B0RIN7	arahy.Tifrunner.gnm2.Arahy.16:47520254-47523043	3.04287	7.30153	1.26277	5e-05	0.00238479	saltup
arahy.Tifrunner.gnm2.ann1.B16QUM	arahy.Tifrunner.gnm2.Arahy.13:140053712-140056577	6.42468	13.1359	1.03181	5e-05	0.00238479	saltup
arahy.Tifrunner.gnm2.ann1.B2GYKK	arahy.Tifrunner.gnm2.Arahy.04:19384456-19389104	0.485395	2.72148	2.48716	5e-05	0.00238479	saltup
arahy.Tifrunner.gnm2.ann1.B2S0ZF	arahy.Tifrunner.gnm2.Arahy.15:5699273-5703977	0.137827	1.88614	3.77451	0.00025	0.00895374	saltup
arahy.Tifrunner.gnm2.ann1.B60I9T	arahy.Tifrunner.gnm2.Arahy.12:4150738-4152130	2.98434	23.4765	2.97573	5e-05	0.00238479	saltup
arahy.Tifrunner.gnm2.ann1.B6E5H4	arahy.Tifrunner.gnm2.Arahy.13:131238754-131240766	1.43965	7.62886	2.40575	5e-05	0.00238479	saltup
arahy.Tifrunner.gnm2.ann1.B7D93H	arahy.Tifrunner.gnm2.Arahy.07:81361771-81372434	0.130881	0.732083	2.48375	5e-05	0.00238479	saltup
arahy.Tifrunner.gnm2.ann1.B8J05C	arahy.Tifrunner.gnm2.Arahy.10:6235587-6239633	0.372548	1.10914	1.57394	0.00035	0.0115453	saltup
arahy.Tifrunner.gnm2.ann1.B9A4XU	arahy.Tifrunner.gnm2.Arahy.06:72214801-72220028	1.57616	4.00099	1.34394	5e-05	0.00238479	saltup
arahy.Tifrunner.gnm2.ann1.BDJ8VI	arahy.Tifrunner.gnm2.Arahy.04:11393636-11404953	0.228565	2.39809	3.39121	5e-05	0.00238479	saltup
arahy.Tifrunner.gnm2.ann1.BH211Y	arahy.Tifrunner.gnm2.Arahy.14:347620-349554	1.00012	3.76441	1.91225	0.00025	0.00895374	saltup
arahy.Tifrunner.gnm2.ann1.BI1U7J	arahy.Tifrunner.gnm2.Arahy.12:5230891-5231251	82.0313	165.426	1.01194	0.00015	0.0059766	saltup
arahy.Tifrunner.gnm2.ann1.BI8WMI	arahy.Tifrunner.gnm2.Arahy.15:1531436-1538792	3.57964	13.6454	1.93052	5e-05	0.00238479	saltup
arahy.Tifrunner.gnm2.ann1.BLPL36	arahy.Tifrunner.gnm2.Arahy.06:116905246-116907739	0.234748	1.94275	3.04891	0.00025	0.00895374	saltup
arahy.Tifrunner.gnm2.ann1.BT3SBM	arahy.Tifrunner.gnm2.Arahy.04:5049539-5050778	3.35254	8.20936	1.29202	0.00015	0.0059766	saltup
arahy.Tifrunner.gnm2.ann1.BV9JUH	arahy.Tifrunner.gnm2.Arahy.18:8889584-8897191	0.17424	0.644074	1.88615	0.0008	0.0213375	saltup
arahy.Tifrunner.gnm2.ann1.BVW291	arahy.Tifrunner.gnm2.Arahy.17:121621735-121626510	248.201	524.139	1.07844	0.0007	0.0194103	saltup
arahy.Tifrunner.gnm2.ann1.C9JWVP	arahy.Tifrunner.gnm2.Arahy.15:3095759-3099016	0.537106	2.82803	2.39652	5e-05	0.00238479	saltup
arahy.Tifrunner.gnm2.ann1.CAN000	arahy.Tifrunner.gnm2.Arahy.03:126737780-126740837	0.783246	2.6874	1.77868	5e-05	0.00238479	saltup
arahy.Tifrunner.gnm2.ann1.CD5B6Y	arahy.Tifrunner.gnm2.Arahy.03:129611230-129614324	2.26616	6.01533	1.40839	5e-05	0.00238479	saltup
arahy.Tifrunner.gnm2.ann1.CFT0F0	arahy.Tifrunner.gnm2.Arahy.01:1595999-1599517	0.124908	1.18317	3.24372	0.0011	0.0269567	saltup
arahy.Tifrunner.gnm2.ann1.CT6H1M	arahy.Tifrunner.gnm2.Arahy.05:110620316-110623940	1.39631	10.1644	2.86384	5e-05	0.00238479	saltup
arahy.Tifrunner.gnm2.ann1.CW6LLE	arahy.Tifrunner.gnm2.Arahy.03:105402091-105410926	1.27171	2.57865	1.01985	0.0003	0.0102814	saltup
arahy.Tifrunner.gnm2.ann1.CWUI7Z	arahy.Tifrunner.gnm2.Arahy.06:4226639-4227497	10.1993	24.8931	1.28727	5e-05	0.00238479	saltup
arahy.Tifrunner.gnm2.ann1.D0BYI1	arahy.Tifrunner.gnm2.Arahy.18:8897409-8902793	4.45229	9.49583	1.09275	5e-05	0.00238479	saltup
arahy.Tifrunner.gnm2.ann1.D2YYPY	arahy.Tifrunner.gnm2.Arahy.13:19967755-19970197	2.56532	5.79262	1.17507	5e-05	0.00238479	saltup
arahy.Tifrunner.gnm2.ann1.D3QJB3	arahy.Tifrunner.gnm2.Arahy.04:125867673-125868781	5.19564	11.0295	1.08599	0.0014	0.0320142	saltup
arahy.Tifrunner.gnm2.ann1.D64P8M	arahy.Tifrunner.gnm2.Arahy.13:146018767-146023247	0.61799	2.57894	2.06112	5e-05	0.00238479	saltup
arahy.Tifrunner.gnm2.ann1.D9C684	arahy.Tifrunner.gnm2.Arahy.18:768291-771832	0.257461	3.00825	3.5465	5e-05	0.00238479	saltup
arahy.Tifrunner.gnm2.ann1.DB172U	arahy.Tifrunner.gnm2.Arahy.01:94185528-94191898	4.86853	11.9123	1.29089	5e-05	0.00238479	saltup
arahy.Tifrunner.gnm2.ann1.DM6804	arahy.Tifrunner.gnm2.Arahy.10:73444658-73446385	38.6996	101.023	1.3843	5e-05	0.00238479	saltup
arahy.Tifrunner.gnm2.ann1.DY968D	arahy.Tifrunner.gnm2.Arahy.03:3212461-3215479	1.91327	4.22391	1.14254	5e-05	0.00238479	saltup
arahy.Tifrunner.gnm2.ann1.DZ16HD	arahy.Tifrunner.gnm2.Arahy.03:128732336-128734514	0.480076	3.37275	2.81259	5e-05	0.00238479	saltup
arahy.Tifrunner.gnm2.ann1.E0X5DU	arahy.Tifrunner.gnm2.Arahy.11:149076787-149080230	8.51243	21.1928	1.31593	5e-05	0.00238479	saltup
arahy.Tifrunner.gnm2.ann1.E25VMK	arahy.Tifrunner.gnm2.Arahy.05:7418080-7421042	0.783749	1.92328	1.2951	0.00115	0.0277628	saltup
arahy.Tifrunner.gnm2.ann1.E34YE0	arahy.Tifrunner.gnm2.Arahy.13:11296427-11298878	2.16449	12.667	2.54897	5e-05	0.00238479	saltup
arahy.Tifrunner.gnm2.ann1.E3M3ZX	arahy.Tifrunner.gnm2.Arahy.18:356259-360625	0.12765	1.08387	3.08594	5e-05	0.00238479	saltup
arahy.Tifrunner.gnm2.ann1.E7JZMT	arahy.Tifrunner.gnm2.Arahy.08:37287266-37290432	0.456741	1.35784	1.57187	0.0003	0.0102814	saltup
arahy.Tifrunner.gnm2.ann1.E8QAF1	arahy.Tifrunner.gnm2.Arahy.06:117814689-117824680	0.47579	2.37783	2.32125	5e-05	0.00238479	saltup
arahy.Tifrunner.gnm2.ann1.E8V3SA	arahy.Tifrunner.gnm2.Arahy.20:141627892-141628952	24.6307	63.6055	1.3687	0.0006	0.0172888	saltup
arahy.Tifrunner.gnm2.ann1.E8ZNRS	arahy.Tifrunner.gnm2.Arahy.18:18175875-18178628	5.25837	11.8286	1.16959	5e-05	0.00238479	saltup
arahy.Tifrunner.gnm2.ann1.EABL5T	arahy.Tifrunner.gnm2.Arahy.11:148972365-148973889	2.90372	6.09617	1.07	0.00115	0.0277628	saltup
arahy.Tifrunner.gnm2.ann1.EE1039	arahy.Tifrunner.gnm2.Arahy.02:70177644-70181950	17.6325	35.7061	1.01793	5e-05	0.00238479	saltup
arahy.Tifrunner.gnm2.ann1.EE1FTG	arahy.Tifrunner.gnm2.Arahy.15:4341544-4345075	0.520268	3.46172	2.73416	0.0017	0.0368526	saltup
arahy.Tifrunner.gnm2.ann1.EGMR3D	arahy.Tifrunner.gnm2.Arahy.11:48291619-48295713	1.60507	4.02653	1.3269	0.00015	0.0059766	saltup
arahy.Tifrunner.gnm2.ann1.EJ63DC	arahy.Tifrunner.gnm2.Arahy.04:3178863-3184233	1.46474	3.16407	1.11114	0.0025	0.0486402	saltup
arahy.Tifrunner.gnm2.ann1.EM6VH3	arahy.Tifrunner.gnm2.Arahy.16:127109490-127113119	4.47967	21.9509	2.29282	5e-05	0.00238479	saltup
arahy.Tifrunner.gnm2.ann1.EQ31PG	arahy.Tifrunner.gnm2.Arahy.11:5035829-5042184	0.829813	1.75453	1.08022	0.00165	0.0361007	saltup
arahy.Tifrunner.gnm2.ann1.EYN48E	arahy.Tifrunner.gnm2.Arahy.12:117124895-117128659	2.59243	16.8948	2.7042	5e-05	0.00238479	saltup
arahy.Tifrunner.gnm2.ann1.EZQ64B	arahy.Tifrunner.gnm2.Arahy.12:120406832-120411620	0.521266	8.73365	4.06649	5e-05	0.00238479	saltup
arahy.Tifrunner.gnm2.ann1.F13FNW	arahy.Tifrunner.gnm2.Arahy.17:128834555-128839574	2.25994	5.26758	1.22086	5e-05	0.00238479	saltup
arahy.Tifrunner.gnm2.ann1.F4N1WH	arahy.Tifrunner.gnm2.Arahy.20:139486363-139488495	2.56645	8.08224	1.65498	5e-05	0.00238479	saltup
arahy.Tifrunner.gnm2.ann1.F4QKHX	arahy.Tifrunner.gnm2.Arahy.11:2974078-2975862	12.3897	31.3785	1.34064	5e-05	0.00238479	saltup
arahy.Tifrunner.gnm2.ann1.F5KP1I	arahy.Tifrunner.gnm2.Arahy.09:108590693-108592971	2.48096	6.6029	1.4122	5e-05	0.00238479	saltup
arahy.Tifrunner.gnm2.ann1.FH44NZ	arahy.Tifrunner.gnm2.Arahy.01:105818610-105832526	6.58261	13.9612	1.08469	5e-05	0.00238479	saltup
arahy.Tifrunner.gnm2.ann1.FK15VW	arahy.Tifrunner.gnm2.Arahy.20:137017460-137020930	1.65849	4.66252	1.49124	5e-05	0.00238479	saltup
arahy.Tifrunner.gnm2.ann1.FKEV40	arahy.Tifrunner.gnm2.Arahy.06:38852205-38854649	1.72625	4.58822	1.41029	5e-05	0.00238479	saltup
arahy.Tifrunner.gnm2.ann1.FQS251	arahy.Tifrunner.gnm2.Arahy.16:140210413-140214051	25.3726	61.2655	1.27181	5e-05	0.00238479	saltup
arahy.Tifrunner.gnm2.ann1.FW2V6H	arahy.Tifrunner.gnm2.Arahy.20:6948418-6948901	47.9839	223.484	2.21955	5e-05	0.00238479	saltup
arahy.Tifrunner.gnm2.ann1.G07C2M	arahy.Tifrunner.gnm2.Arahy.06:13600669-13601335	0.423094	5.2373	3.62977	0.00035	0.0115453	saltup
arahy.Tifrunner.gnm2.ann1.G2STFU	arahy.Tifrunner.gnm2.Arahy.01:11776252-11781494	3.76695	7.68418	1.02849	5e-05	0.00238479	saltup
arahy.Tifrunner.gnm2.ann1.G3GLY0	arahy.Tifrunner.gnm2.Arahy.08:4085173-4089434	0.459319	1.21433	1.4026	0.00165	0.0361007	saltup
arahy.Tifrunner.gnm2.ann1.G3JKAY	arahy.Tifrunner.gnm2.Arahy.12:4613207-4628923	1.78048	4.32285	1.27971	5e-05	0.00238479	saltup
arahy.Tifrunner.gnm2.ann1.G42UXY	arahy.Tifrunner.gnm2.Arahy.14:130429632-130435941	1.11796	2.36145	1.07881	0.0005	0.0151295	saltup
arahy.Tifrunner.gnm2.ann1.G524VK	arahy.Tifrunner.gnm2.Arahy.05:99735418-99738781	4.01128	9.51641	1.24636	5e-05	0.00238479	saltup
arahy.Tifrunner.gnm2.ann1.G5Y6Q1	arahy.Tifrunner.gnm2.Arahy.15:5755627-5756996	6.7465	21.8971	1.69853	5e-05	0.00238479	saltup
arahy.Tifrunner.gnm2.ann1.G7H05W	arahy.Tifrunner.gnm2.Arahy.15:5973641-5976350	1.96393	32.7691	4.06052	5e-05	0.00238479	saltup
arahy.Tifrunner.gnm2.ann1.GA9KAJ	arahy.Tifrunner.gnm2.Arahy.03:126130409-126135235	0.984237	3.73823	1.92528	5e-05	0.00238479	saltup
arahy.Tifrunner.gnm2.ann1.GB08AC	arahy.Tifrunner.gnm2.Arahy.17:6849540-6850558	7.41125	22.0689	1.57422	5e-05	0.00238479	saltup
arahy.Tifrunner.gnm2.ann1.GE8ZA7	arahy.Tifrunner.gnm2.Arahy.01:1261834-1264600	1.30272	3.65741	1.48929	0.0001	0.00429096	saltup
arahy.Tifrunner.gnm2.ann1.GG98DF	arahy.Tifrunner.gnm2.Arahy.14:142659082-142662328	0.0933912	0.786318	3.07375	0.00185	0.0391735	saltup
arahy.Tifrunner.gnm2.ann1.GJFA3Z	arahy.Tifrunner.gnm2.Arahy.01:105134690-105140032	18.139	38.3885	1.08158	5e-05	0.00238479	saltup
arahy.Tifrunner.gnm2.ann1.GQLW6A	arahy.Tifrunner.gnm2.Arahy.04:1920211-1922274	0.151003	1.48174	3.29464	0.0003	0.0102814	saltup
arahy.Tifrunner.gnm2.ann1.GSG5TF	arahy.Tifrunner.gnm2.Arahy.03:6259412-6261707	0.365513	1.10535	1.59651	0.0014	0.0320142	saltup
arahy.Tifrunner.gnm2.ann1.GSLK7G	arahy.Tifrunner.gnm2.Arahy.14:13196333-13197950	0.881241	5.97805	2.76206	5e-05	0.00238479	saltup
arahy.Tifrunner.gnm2.ann1.GW0D9K	arahy.Tifrunner.gnm2.Arahy.10:2260931-2262478	5.77392	16.3474	1.50144	5e-05	0.00238479	saltup
arahy.Tifrunner.gnm2.ann1.H0Z6HL	arahy.Tifrunner.gnm2.Arahy.07:81126409-81131116	0.522704	3.50773	2.74647	5e-05	0.00238479	saltup
arahy.Tifrunner.gnm2.ann1.H2JQYP	arahy.Tifrunner.gnm2.Arahy.14:141478551-141482343	0.132578	3.10335	4.54891	5e-05	0.00238479	saltup
arahy.Tifrunner.gnm2.ann1.H5H05M	arahy.Tifrunner.gnm2.Arahy.10:112893947-112896446	2.3	6.02823	1.3901	0.00015	0.0059766	saltup
arahy.Tifrunner.gnm2.ann1.H6YQSI	arahy.Tifrunner.gnm2.Arahy.04:8310578-8314499	10.3087	21.3156	1.04805	0.0008	0.0213375	saltup
arahy.Tifrunner.gnm2.ann1.H9B6MV	arahy.Tifrunner.gnm2.Arahy.20:14603776-14612001	1.83765	4.0748	1.14886	0.00035	0.0115453	saltup
arahy.Tifrunner.gnm2.ann1.H9FQ65	arahy.Tifrunner.gnm2.Arahy.12:119494038-119498628	0.0735074	0.782604	3.41232	0.00135	0.0311624	saltup
arahy.Tifrunner.gnm2.ann1.H9TBH9	arahy.Tifrunner.gnm2.Arahy.01:100041759-100051483	0.328877	2.46866	2.90811	0.0004	0.0127753	saltup
arahy.Tifrunner.gnm2.ann1.HC540V	arahy.Tifrunner.gnm2.Arahy.13:136370895-136372499	0.669205	3.23545	2.27345	5e-05	0.00238479	saltup
arahy.Tifrunner.gnm2.ann1.HEPJ9B	arahy.Tifrunner.gnm2.Arahy.14:133563727-133580499	45.2493	91.737	1.01961	0.0002	0.00750227	saltup
arahy.Tifrunner.gnm2.ann1.HEV2WD	arahy.Tifrunner.gnm2.Arahy.11:149205194-149211535	2.0668	12.6429	2.61285	0.00045	0.013971	saltup
arahy.Tifrunner.gnm2.ann1.HII4GC	arahy.Tifrunner.gnm2.Arahy.19:17825410-17834076	1.06278	2.49718	1.23246	0.00035	0.0115453	saltup
arahy.Tifrunner.gnm2.ann1.HIUE3G	arahy.Tifrunner.gnm2.Arahy.09:20995836-21000975	1.00258	2.22668	1.15118	0.00135	0.0311624	saltup
arahy.Tifrunner.gnm2.ann1.HMBD7E	arahy.Tifrunner.gnm2.Arahy.17:121993233-122006160	1.41538	3.1842	1.16974	0.0004	0.0127753	saltup
arahy.Tifrunner.gnm2.ann1.HQY7NK	arahy.Tifrunner.gnm2.Arahy.13:11300232-11304791	2.52664	14.0171	2.4719	5e-05	0.00238479	saltup
arahy.Tifrunner.gnm2.ann1.I0UEI5	arahy.Tifrunner.gnm2.Arahy.05:105184617-105195991	0.46623	1.64194	1.81628	0.0002	0.00750227	saltup
arahy.Tifrunner.gnm2.ann1.I266YZ	arahy.Tifrunner.gnm2.Arahy.20:142010731-142019687	0.20363	0.624033	1.61567	0.0019	0.039874	saltup
arahy.Tifrunner.gnm2.ann1.I2HAHG	arahy.Tifrunner.gnm2.Arahy.14:93859242-93863389	0.462516	1.7258	1.89969	0.00055	0.0162186	saltup
arahy.Tifrunner.gnm2.ann1.I4L3EJ	arahy.Tifrunner.gnm2.Arahy.09:14338029-14341272	5.83766	11.8552	1.02206	5e-05	0.00238479	saltup
arahy.Tifrunner.gnm2.ann1.I5VDER	arahy.Tifrunner.gnm2.Arahy.12:90683560-90690998	0.0986425	1.18586	3.58759	0.00015	0.0059766	saltup
arahy.Tifrunner.gnm2.ann1.I7HRAK	arahy.Tifrunner.gnm2.Arahy.15:3015628-3020932	0.950978	3.14423	1.72522	5e-05	0.00238479	saltup
arahy.Tifrunner.gnm2.ann1.IE3GQ3	arahy.Tifrunner.gnm2.Arahy.04:106927730-106929716	1.19055	6.16264	2.37192	5e-05	0.00238479	saltup
arahy.Tifrunner.gnm2.ann1.IE6GXI	arahy.Tifrunner.gnm2.Arahy.11:13524619-13529020	0.59861	4.74897	2.98793	5e-05	0.00238479	saltup
arahy.Tifrunner.gnm2.ann1.IEZ0A8	arahy.Tifrunner.gnm2.Arahy.01:36343486-36346728	0.295396	5.00737	4.08333	5e-05	0.00238479	saltup
arahy.Tifrunner.gnm2.ann1.IFA20P	arahy.Tifrunner.gnm2.Arahy.01:18159456-18162089	0.783725	3.1259	1.99585	5e-05	0.00238479	saltup
arahy.Tifrunner.gnm2.ann1.IKG909	arahy.Tifrunner.gnm2.Arahy.15:9889325-9893944	1.91565	4.47684	1.22464	0.0003	0.0102814	saltup
arahy.Tifrunner.gnm2.ann1.IN9LQ3	arahy.Tifrunner.gnm2.Arahy.02:46240582-46248268	6.70904	18.0867	1.43075	0.0004	0.0127753	saltup
arahy.Tifrunner.gnm2.ann1.IX3DUW	arahy.Tifrunner.gnm2.Arahy.13:137486041-137490710	1.53531	4.48593	1.54688	5e-05	0.00238479	saltup
arahy.Tifrunner.gnm2.ann1.IY3N90	arahy.Tifrunner.gnm2.Arahy.10:27351990-27359599	6.59448	13.3808	1.02084	0.0001	0.00429096	saltup
arahy.Tifrunner.gnm2.ann1.IYM9ZI	arahy.Tifrunner.gnm2.Arahy.13:123430661-123433462	0.189712	1.41787	2.90185	0.001	0.0251378	saltup
arahy.Tifrunner.gnm2.ann1.IZA4PH	arahy.Tifrunner.gnm2.Arahy.15:1893583-1899572	0.100363	1.27487	3.66705	0.00045	0.013971	saltup
arahy.Tifrunner.gnm2.ann1.J2XU5N	arahy.Tifrunner.gnm2.Arahy.19:20548651-20557437	8.67738	24.1245	1.47517	5e-05	0.00238479	saltup
arahy.Tifrunner.gnm2.ann1.J9K9L3	arahy.Tifrunner.gnm2.Arahy.19:134821177-134822645	8.80775	29.1138	1.72486	5e-05	0.00238479	saltup
arahy.Tifrunner.gnm2.ann1.JA5933	arahy.Tifrunner.gnm2.Arahy.14:140338412-140339604	5.00562	11.7207	1.22744	0.00025	0.00895374	saltup
arahy.Tifrunner.gnm2.ann1.JCCX09	arahy.Tifrunner.gnm2.Arahy.06:5331985-5333595	1.18193	3.16058	1.41904	0.0011	0.0269567	saltup
arahy.Tifrunner.gnm2.ann1.JF7ZHE	arahy.Tifrunner.gnm2.Arahy.15:1102981-1109348	0.5424	3.57583	2.72085	5e-05	0.00238479	saltup
arahy.Tifrunner.gnm2.ann1.JFQB2B	arahy.Tifrunner.gnm2.Arahy.07:1009105-1015045	1.15541	2.48454	1.10457	0.0003	0.0102814	saltup
arahy.Tifrunner.gnm2.ann1.JR72BU	arahy.Tifrunner.gnm2.Arahy.05:95580161-95584054	0.977575	2.327	1.25119	0.00025	0.00895374	saltup
arahy.Tifrunner.gnm2.ann1.JSZ7GP	arahy.Tifrunner.gnm2.Arahy.05:10924135-10926117	0.539479	5.7351	3.41018	5e-05	0.00238479	saltup
arahy.Tifrunner.gnm2.ann1.JU6U3Y	arahy.Tifrunner.gnm2.Arahy.01:101220387-101221125	4.06604	12.0679	1.56948	0.0007	0.0194103	saltup
arahy.Tifrunner.gnm2.ann1.JUAS4E	arahy.Tifrunner.gnm2.Arahy.05:33512520-33517705	0.164584	0.650137	1.98192	0.00115	0.0277628	saltup
arahy.Tifrunner.gnm2.ann1.JY7X0W	arahy.Tifrunner.gnm2.Arahy.13:145821619-145825714	0.738239	2.82806	1.93765	0.00035	0.0115453	saltup
arahy.Tifrunner.gnm2.ann1.K44MMV	arahy.Tifrunner.gnm2.Arahy.14:142844713-142850432	1.7587	3.70086	1.07335	0.0021	0.0428716	saltup
arahy.Tifrunner.gnm2.ann1.K55J2B	arahy.Tifrunner.gnm2.Arahy.12:93245435-93250087	12.0308	25.24	1.06897	5e-05	0.00238479	saltup
arahy.Tifrunner.gnm2.ann1.K8H9R8	arahy.Tifrunner.gnm2.Arahy.10:105730177-105735407	43.7182	91.7042	1.06876	5e-05	0.00238479	saltup
arahy.Tifrunner.gnm2.ann1.K9BX1W	arahy.Tifrunner.gnm2.Arahy.15:29960281-29962144	4.43648	11.9677	1.43166	5e-05	0.00238479	saltup
arahy.Tifrunner.gnm2.ann1.K9N9KI	arahy.Tifrunner.gnm2.Arahy.01:6053673-6060105	0.30548	0.880771	1.52769	0.0007	0.0194103	saltup
arahy.Tifrunner.gnm2.ann1.KB05HR	arahy.Tifrunner.gnm2.Arahy.16:28135848-28140000	0.32986	0.830362	1.33189	0.00235	0.0465358	saltup
arahy.Tifrunner.gnm2.ann1.KS3LQK	arahy.Tifrunner.gnm2.Arahy.08:16790876-16793843	3.0025	6.51067	1.11664	0.00015	0.0059766	saltup
arahy.Tifrunner.gnm2.ann1.KU9SFJ	arahy.Tifrunner.gnm2.Arahy.09:119014983-119015892	2.18269	10.0108	2.19737	5e-05	0.00238479	saltup
arahy.Tifrunner.gnm2.ann1.KWX927	arahy.Tifrunner.gnm2.Arahy.10:4377171-4381136	1.76098	4.25384	1.27239	5e-05	0.00238479	saltup
arahy.Tifrunner.gnm2.ann1.KZ0R87	arahy.Tifrunner.gnm2.Arahy.04:3913604-3920309	0.620346	1.31846	1.08771	0.00215	0.0436224	saltup
arahy.Tifrunner.gnm2.ann1.L0VV9Y	arahy.Tifrunner.gnm2.Arahy.14:93959783-93962005	2.28926	9.6086	2.06944	5e-05	0.00238479	saltup
arahy.Tifrunner.gnm2.ann1.L1FG9J	arahy.Tifrunner.gnm2.Arahy.14:7240114-7240465	64.4597	131.029	1.02342	0.0005	0.0151295	saltup
arahy.Tifrunner.gnm2.ann1.L34K9S	arahy.Tifrunner.gnm2.Arahy.01:39896890-39900907	2.16154	5.52162	1.35303	5e-05	0.00238479	saltup
arahy.Tifrunner.gnm2.ann1.L5L12B	arahy.Tifrunner.gnm2.Arahy.12:100156656-100158925	1.98802	5.12051	1.36496	0.00045	0.013971	saltup
arahy.Tifrunner.gnm2.ann1.L5Q3AX	arahy.Tifrunner.gnm2.Arahy.10:1898821-1899271	6.12186	19.9927	1.70743	0.0002	0.00750227	saltup
arahy.Tifrunner.gnm2.ann1.L65DKI	arahy.Tifrunner.gnm2.Arahy.20:4016327-4016792	19.5027	52.6748	1.43344	5e-05	0.00238479	saltup
arahy.Tifrunner.gnm2.ann1.LFDJ4V	arahy.Tifrunner.gnm2.Arahy.13:146056341-146062224	1.6251	11.41	2.8117	5e-05	0.00238479	saltup
arahy.Tifrunner.gnm2.ann1.LHVT46	arahy.Tifrunner.gnm2.Arahy.17:10362027-10365633	1.83895	4.49788	1.29037	0.0014	0.0320142	saltup
arahy.Tifrunner.gnm2.ann1.LLK8WI	arahy.Tifrunner.gnm2.Arahy.13:28731358-28736017	0.720244	1.72944	1.26375	0.00105	0.0260343	saltup
arahy.Tifrunner.gnm2.ann1.LMW9QY	arahy.Tifrunner.gnm2.Arahy.19:55991283-55993726	2.56932	14.0256	2.4486	5e-05	0.00238479	saltup
arahy.Tifrunner.gnm2.ann1.LP3G76	arahy.Tifrunner.gnm2.Arahy.02:94493038-94498612	0.553306	1.62077	1.55053	0.0014	0.0320142	saltup
arahy.Tifrunner.gnm2.ann1.LWR4SS	arahy.Tifrunner.gnm2.Arahy.10:111351449-111354371	0.386495	1.42638	1.88384	0.00155	0.0344573	saltup
arahy.Tifrunner.gnm2.ann1.LYL18I	arahy.Tifrunner.gnm2.Arahy.16:231276-238885	0.0570829	0.4874	3.09398	0.0005	0.0151295	saltup
arahy.Tifrunner.gnm2.ann1.M3XDKU	arahy.Tifrunner.gnm2.Arahy.15:154680965-154685899	14.7214	31.0506	1.07671	5e-05	0.00238479	saltup
arahy.Tifrunner.gnm2.ann1.M4EJC3	arahy.Tifrunner.gnm2.Arahy.08:37166581-37170436	226.203	625.355	1.46706	5e-05	0.00238479	saltup
arahy.Tifrunner.gnm2.ann1.M8Q52W	arahy.Tifrunner.gnm2.Arahy.06:19697663-19705215	1.27027	2.64266	1.05686	0.0011	0.0269567	saltup
arahy.Tifrunner.gnm2.ann1.M9HGHS	arahy.Tifrunner.gnm2.Arahy.14:141611751-141618420	1.1508	11.8405	3.36303	5e-05	0.00238479	saltup
arahy.Tifrunner.gnm2.ann1.M9TY0X	arahy.Tifrunner.gnm2.Arahy.04:123714654-123719279	1.14778	2.7957	1.28436	5e-05	0.00238479	saltup
arahy.Tifrunner.gnm2.ann1.MALV6U	arahy.Tifrunner.gnm2.Arahy.15:150747465-150751025	0.650976	3.27158	2.32931	0.0005	0.0151295	saltup
arahy.Tifrunner.gnm2.ann1.MC9PPH	arahy.Tifrunner.gnm2.Arahy.12:118901735-118905048	0.457128	1.74413	1.93183	0.0004	0.0127753	saltup
arahy.Tifrunner.gnm2.ann1.MD79KS	arahy.Tifrunner.gnm2.Arahy.11:143843685-143854548	0.890249	5.02598	2.49712	5e-05	0.00238479	saltup
arahy.Tifrunner.gnm2.ann1.ME6GAF	arahy.Tifrunner.gnm2.Arahy.09:96369940-96373410	7.40117	22.4062	1.59807	5e-05	0.00238479	saltup
arahy.Tifrunner.gnm2.ann1.MM0VDP	arahy.Tifrunner.gnm2.Arahy.14:101860962-101867888	0.411099	1.38415	1.75145	0.0002	0.00750227	saltup
arahy.Tifrunner.gnm2.ann1.MMYB4K	arahy.Tifrunner.gnm2.Arahy.07:9751941-9755631	0.673567	2.14124	1.66855	0.0007	0.0194103	saltup
arahy.Tifrunner.gnm2.ann1.MPKI4V	arahy.Tifrunner.gnm2.Arahy.05:38573907-38576781	0.360957	3.25867	3.17438	5e-05	0.00238479	saltup
arahy.Tifrunner.gnm2.ann1.MV0L3R	arahy.Tifrunner.gnm2.Arahy.14:72208992-72211450	0.888462	3.89051	2.13058	5e-05	0.00238479	saltup
arahy.Tifrunner.gnm2.ann1.MX2LUH	arahy.Tifrunner.gnm2.Arahy.19:151369294-151372966	1.19247	2.49789	1.06676	0.00105	0.0260343	saltup
arahy.Tifrunner.gnm2.ann1.MZFE1X	arahy.Tifrunner.gnm2.Arahy.11:145238125-145240805	6.87816	14.615	1.08736	5e-05	0.00238479	saltup
arahy.Tifrunner.gnm2.ann1.N49RRM	arahy.Tifrunner.gnm2.Arahy.11:11343782-11359980	0.446835	1.39723	1.64475	0.00215	0.0436224	saltup
arahy.Tifrunner.gnm2.ann1.N4I3IN	arahy.Tifrunner.gnm2.Arahy.14:140299991-140300844	5.46842	18.9218	1.79085	5e-05	0.00238479	saltup
arahy.Tifrunner.gnm2.ann1.ND3FHR	arahy.Tifrunner.gnm2.Arahy.19:1281838-1285377	23.6258	49.7331	1.07384	5e-05	0.00238479	saltup
arahy.Tifrunner.gnm2.ann1.NJY7IU	arahy.Tifrunner.gnm2.Arahy.06:3773685-3774123	39.3847	102.245	1.37632	5e-05	0.00238479	saltup
arahy.Tifrunner.gnm2.ann1.NLIW19	arahy.Tifrunner.gnm2.Arahy.19:19600038-19603271	8.2184	17.5601	1.09538	5e-05	0.00238479	saltup
arahy.Tifrunner.gnm2.ann1.NX31P6	arahy.Tifrunner.gnm2.Arahy.06:117240141-117244894	0.107203	0.80569	2.90988	0.0011	0.0269567	saltup
arahy.Tifrunner.gnm2.ann1.NY433L	arahy.Tifrunner.gnm2.Arahy.14:140323819-140324966	1.65436	4.53244	1.45401	0.0014	0.0320142	saltup
arahy.Tifrunner.gnm2.ann1.NZ6SRJ	arahy.Tifrunner.gnm2.Arahy.10:671698-674644	2.49938	5.34869	1.09762	0.00195	0.0406519	saltup
arahy.Tifrunner.gnm2.ann1.P0ATXC	arahy.Tifrunner.gnm2.Arahy.05:23989812-23991360	5.36341	11.7029	1.12564	0.00155	0.0344573	saltup
arahy.Tifrunner.gnm2.ann1.P8FSM4	arahy.Tifrunner.gnm2.Arahy.17:108758951-108765093	23.1132	49.9737	1.11245	5e-05	0.00238479	saltup
arahy.Tifrunner.gnm2.ann1.P92TZX	arahy.Tifrunner.gnm2.Arahy.12:119563823-119571421	0.39133	2.353	2.58804	0.0006	0.0172888	saltup
arahy.Tifrunner.gnm2.ann1.PA1DXY	arahy.Tifrunner.gnm2.Arahy.05:36588713-36590625	0.078771	1.1552	3.87433	0.0019	0.039874	saltup
arahy.Tifrunner.gnm2.ann1.PI3URC	arahy.Tifrunner.gnm2.Arahy.13:5515028-5516023	5.3319	11.9869	1.16873	0.0011	0.0269567	saltup
arahy.Tifrunner.gnm2.ann1.PJQQ7Z	arahy.Tifrunner.gnm2.Arahy.12:110994309-110996686	0.649495	1.94681	1.58372	0.00015	0.0059766	saltup
arahy.Tifrunner.gnm2.ann1.PNQ8GJ	arahy.Tifrunner.gnm2.Arahy.20:144507094-144508194	8.23816	16.8392	1.03143	0.00035	0.0115453	saltup
arahy.Tifrunner.gnm2.ann1.PU8GXK	arahy.Tifrunner.gnm2.Arahy.04:114662391-114664515	18.7278	47.2717	1.3358	0.0005	0.0151295	saltup
arahy.Tifrunner.gnm2.ann1.PV2HG6	arahy.Tifrunner.gnm2.Arahy.14:136899089-136900532	288.126	667.478	1.21202	5e-05	0.00238479	saltup
arahy.Tifrunner.gnm2.ann1.Q0W2B6	arahy.Tifrunner.gnm2.Arahy.10:3831427-3835418	0.144896	2.85771	4.30177	5e-05	0.00238479	saltup
arahy.Tifrunner.gnm2.ann1.Q1PJAN	arahy.Tifrunner.gnm2.Arahy.08:25723461-25724734	5.72467	16.4259	1.52071	5e-05	0.00238479	saltup
arahy.Tifrunner.gnm2.ann1.Q36S6K	arahy.Tifrunner.gnm2.Arahy.09:8816433-8817048	1.32955	14.556	3.4526	5e-05	0.00238479	saltup
arahy.Tifrunner.gnm2.ann1.Q52RY2	arahy.Tifrunner.gnm2.Arahy.03:37600299-37602560	0.650025	2.03937	1.64956	0.0007	0.0194103	saltup
arahy.Tifrunner.gnm2.ann1.Q8HP05	arahy.Tifrunner.gnm2.Arahy.06:117691266-117695611	0.0991645	1.14776	3.53286	0.00165	0.0361007	saltup
arahy.Tifrunner.gnm2.ann1.QC3XVA	arahy.Tifrunner.gnm2.Arahy.20:7325605-7332084	76.0562	168.321	1.14608	0.0001	0.00429096	saltup
arahy.Tifrunner.gnm2.ann1.QH4I6C	arahy.Tifrunner.gnm2.Arahy.03:29463351-29465950	1.51054	3.98729	1.40035	0.0006	0.0172888	saltup
arahy.Tifrunner.gnm2.ann1.QHK75C	arahy.Tifrunner.gnm2.Arahy.01:45475084-45477901	4.58015	9.8531	1.10518	0.0002	0.00750227	saltup
arahy.Tifrunner.gnm2.ann1.QJ0MNA	arahy.Tifrunner.gnm2.Arahy.11:22830903-22833834	0.20698	1.15769	2.48368	5e-05	0.00238479	saltup
arahy.Tifrunner.gnm2.ann1.QM6CI2	arahy.Tifrunner.gnm2.Arahy.11:143766730-143770989	0.585395	2.60909	2.15606	0.0009	0.0232104	saltup
arahy.Tifrunner.gnm2.ann1.QMC108	arahy.Tifrunner.gnm2.Arahy.09:103652425-103653932	24.7063	73.5927	1.57468	5e-05	0.00238479	saltup
arahy.Tifrunner.gnm2.ann1.QPL1HC	arahy.Tifrunner.gnm2.Arahy.13:131202491-131204619	2.12459	6.12464	1.52744	5e-05	0.00238479	saltup
arahy.Tifrunner.gnm2.ann1.QT2H54	arahy.Tifrunner.gnm2.Arahy.02:4041619-4043062	1.95211	5.82386	1.57694	5e-05	0.00238479	saltup
arahy.Tifrunner.gnm2.ann1.R1BU5M	arahy.Tifrunner.gnm2.Arahy.07:73252696-73257586	0.361289	1.53583	2.0878	0.00085	0.0222956	saltup
arahy.Tifrunner.gnm2.ann1.R3R9R8	arahy.Tifrunner.gnm2.Arahy.01:112262847-112268133	5.51366	11.1577	1.01695	5e-05	0.00238479	saltup
arahy.Tifrunner.gnm2.ann1.R40G9H	arahy.Tifrunner.gnm2.Arahy.09:3523134-3525847	0.738149	3.97384	2.42855	5e-05	0.00238479	saltup
arahy.Tifrunner.gnm2.ann1.R4IR89	arahy.Tifrunner.gnm2.Arahy.19:157327637-157335603	0.701446	1.64484	1.22954	0.00055	0.0162186	saltup
arahy.Tifrunner.gnm2.ann1.R5P48D	arahy.Tifrunner.gnm2.Arahy.04:124120032-124123475	14.0926	28.6198	1.02207	5e-05	0.00238479	saltup
arahy.Tifrunner.gnm2.ann1.R92IIS	arahy.Tifrunner.gnm2.Arahy.12:119602915-119605019	0.994457	7.63654	2.94094	5e-05	0.00238479	saltup
arahy.Tifrunner.gnm2.ann1.RBR1AL	arahy.Tifrunner.gnm2.Arahy.05:94776933-94780993	2.64634	9.21283	1.79965	5e-05	0.00238479	saltup
arahy.Tifrunner.gnm2.ann1.RBT75F	arahy.Tifrunner.gnm2.Arahy.07:3859131-3864806	1.80664	5.04621	1.48189	0.0015	0.0336709	saltup
arahy.Tifrunner.gnm2.ann1.RCT9SE	arahy.Tifrunner.gnm2.Arahy.02:94891159-94895488	0.300296	2.78839	3.21498	5e-05	0.00238479	saltup
arahy.Tifrunner.gnm2.ann1.RFM5HW	arahy.Tifrunner.gnm2.Arahy.04:124633946-124636546	1.65487	6.12869	1.88886	5e-05	0.00238479	saltup
arahy.Tifrunner.gnm2.ann1.RIM3FC	arahy.Tifrunner.gnm2.Arahy.13:129316772-129318830	1.58568	4.13493	1.38276	0.0002	0.00750227	saltup
arahy.Tifrunner.gnm2.ann1.RJ9TTJ	arahy.Tifrunner.gnm2.Arahy.08:47891627-47901269	15.1257	34.9856	1.20976	5e-05	0.00238479	saltup
arahy.Tifrunner.gnm2.ann1.RL25CR	arahy.Tifrunner.gnm2.Arahy.12:115951129-115966394	18.5955	39.6564	1.0926	0.0003	0.0102814	saltup
arahy.Tifrunner.gnm2.ann1.RRBL8C	arahy.Tifrunner.gnm2.Arahy.14:142617377-142624912	0.0955354	1.87738	4.29655	5e-05	0.00238479	saltup
arahy.Tifrunner.gnm2.ann1.RSDU29	arahy.Tifrunner.gnm2.Arahy.11:133687733-133692494	2.17477	4.53231	1.05938	0.0013	0.0303086	saltup
arahy.Tifrunner.gnm2.ann1.RX4FVN	arahy.Tifrunner.gnm2.Arahy.15:1923882-1927645	0.483954	4.2013	3.11789	5e-05	0.00238479	saltup
arahy.Tifrunner.gnm2.ann1.S0FI4D	arahy.Tifrunner.gnm2.Arahy.15:137090702-137103002	4.44289	14.5788	1.7143	5e-05	0.00238479	saltup
arahy.Tifrunner.gnm2.ann1.S4FMHZ	arahy.Tifrunner.gnm2.Arahy.04:11367350-11368567	1.55885	11.5685	2.89165	5e-05	0.00238479	saltup
arahy.Tifrunner.gnm2.ann1.S79ATY	arahy.Tifrunner.gnm2.Arahy.04:124855773-124858549	0.480694	2.3008	2.25894	5e-05	0.00238479	saltup
arahy.Tifrunner.gnm2.ann1.S8G8YG	arahy.Tifrunner.gnm2.Arahy.10:27920006-27922554	5.82079	16.7949	1.52874	5e-05	0.00238479	saltup
arahy.Tifrunner.gnm2.ann1.SET2JR	arahy.Tifrunner.gnm2.Arahy.07:81304371-81308108	0.0775682	2.68862	5.11526	0.00085	0.0222956	saltup
arahy.Tifrunner.gnm2.ann1.SGRW4C	arahy.Tifrunner.gnm2.Arahy.06:4223045-4223891	7.06431	22.6221	1.67912	5e-05	0.00238479	saltup
arahy.Tifrunner.gnm2.ann1.SIB906	arahy.Tifrunner.gnm2.Arahy.11:148155145-148161651	0.106485	0.581862	2.45003	0.0002	0.00750227	saltup
arahy.Tifrunner.gnm2.ann1.SIZM0A	arahy.Tifrunner.gnm2.Arahy.08:42438973-42445642	0.921158	7.00577	2.92702	5e-05	0.00238479	saltup
arahy.Tifrunner.gnm2.ann1.SLGY42	arahy.Tifrunner.gnm2.Arahy.19:832306-844642	0.129795	0.82644	2.67067	0.00025	0.00895374	saltup
arahy.Tifrunner.gnm2.ann1.SMYQ1X	arahy.Tifrunner.gnm2.Arahy.20:9574131-9579035	3.77758	7.94722	1.07299	5e-05	0.00238479	saltup
arahy.Tifrunner.gnm2.ann1.SPKK1S	arahy.Tifrunner.gnm2.Arahy.07:78158671-78167959	0.464371	1.82432	1.97401	5e-05	0.00238479	saltup
arahy.Tifrunner.gnm2.ann1.SS5FAH	arahy.Tifrunner.gnm2.Arahy.19:1227717-1229175	2.86938	16.3944	2.5144	5e-05	0.00238479	saltup
arahy.Tifrunner.gnm2.ann1.SZ6KWI	arahy.Tifrunner.gnm2.Arahy.15:3415137-3418881	0.24544	1.21961	2.31298	5e-05	0.00238479	saltup
arahy.Tifrunner.gnm2.ann1.T3R0IJ	arahy.Tifrunner.gnm2.Arahy.18:128313798-128318997	0.276342	5.80438	4.39262	5e-05	0.00238479	saltup
arahy.Tifrunner.gnm2.ann1.T5D8XB	arahy.Tifrunner.gnm2.Arahy.11:129931721-129933591	6.75041	33.6171	2.31615	5e-05	0.00238479	saltup
arahy.Tifrunner.gnm2.ann1.T7HYBX	arahy.Tifrunner.gnm2.Arahy.09:5285040-5296298	1.68698	4.0077	1.24833	0.00055	0.0162186	saltup
arahy.Tifrunner.gnm2.ann1.TF0YG1	arahy.Tifrunner.gnm2.Arahy.01:3140584-3143008	0.217348	1.7304	2.99302	0.0003	0.0102814	saltup
arahy.Tifrunner.gnm2.ann1.TGR1ZK	arahy.Tifrunner.gnm2.Arahy.15:2049704-2050823	0.282822	2.21595	2.96996	0.0005	0.0151295	saltup
arahy.Tifrunner.gnm2.ann1.TK2Q97	arahy.Tifrunner.gnm2.Arahy.10:111880146-111884743	2.38119	4.88726	1.03734	5e-05	0.00238479	saltup
arahy.Tifrunner.gnm2.ann1.TPQ86D	arahy.Tifrunner.gnm2.Arahy.11:134464203-134467101	0.967424	3.31543	1.77697	5e-05	0.00238479	saltup
arahy.Tifrunner.gnm2.ann1.TQ6BSY	arahy.Tifrunner.gnm2.Arahy.15:5622264-5626354	0.192394	3.23822	4.07307	5e-05	0.00238479	saltup
arahy.Tifrunner.gnm2.ann1.TRRP7J	arahy.Tifrunner.gnm2.Arahy.09:14960506-14968384	10.7385	25.2596	1.23405	5e-05	0.00238479	saltup
arahy.Tifrunner.gnm2.ann1.TW2SCU	arahy.Tifrunner.gnm2.Arahy.14:138386789-138390259	1.90991	11.0843	2.53694	5e-05	0.00238479	saltup
arahy.Tifrunner.gnm2.ann1.TZ4EFW	arahy.Tifrunner.gnm2.Arahy.09:8839845-8840463	1.88511	6.80897	1.85279	0.00125	0.029427	saltup
arahy.Tifrunner.gnm2.ann1.TZRG2H	arahy.Tifrunner.gnm2.Arahy.18:122836217-122838413	3.81809	8.5093	1.15619	0.001	0.0251378	saltup
arahy.Tifrunner.gnm2.ann1.U2RA4L	arahy.Tifrunner.gnm2.Arahy.17:1702106-1708116	2.98372	6.72948	1.17338	5e-05	0.00238479	saltup
arahy.Tifrunner.gnm2.ann1.U3CTV6	arahy.Tifrunner.gnm2.Arahy.16:6400673-6401330	3.02199	16.5328	2.45177	5e-05	0.00238479	saltup
arahy.Tifrunner.gnm2.ann1.U4N2LF	arahy.Tifrunner.gnm2.Arahy.15:635251-643027	3.57002	8.05271	1.17354	5e-05	0.00238479	saltup
arahy.Tifrunner.gnm2.ann1.U4ZNB0	arahy.Tifrunner.gnm2.Arahy.02:82689874-82692501	0.251581	1.15228	2.1954	0.00185	0.0391735	saltup
arahy.Tifrunner.gnm2.ann1.U7N6AY	arahy.Tifrunner.gnm2.Arahy.14:143114096-143119628	3.40168	8.50979	1.32287	5e-05	0.00238479	saltup
arahy.Tifrunner.gnm2.ann1.UC16N9	arahy.Tifrunner.gnm2.Arahy.15:105613406-105616859	0.657745	2.45868	1.90229	0.0003	0.0102814	saltup
arahy.Tifrunner.gnm2.ann1.UDJX6I	arahy.Tifrunner.gnm2.Arahy.03:8632412-8635267	0.567664	3.16825	2.48058	5e-05	0.00238479	saltup
arahy.Tifrunner.gnm2.ann1.UE7BNI	arahy.Tifrunner.gnm2.Arahy.10:2036232-2036625	2.21023	16.2488	2.87807	0.0002	0.00750227	saltup
arahy.Tifrunner.gnm2.ann1.UMM9A2	arahy.Tifrunner.gnm2.Arahy.16:16657177-16659693	3.25535	6.88278	1.08018	0.0001	0.00429096	saltup
arahy.Tifrunner.gnm2.ann1.UN6GTT	arahy.Tifrunner.gnm2.Arahy.13:134520865-134524855	0.270465	0.766165	1.50221	0.00245	0.0479454	saltup
arahy.Tifrunner.gnm2.ann1.UVA2LA	arahy.Tifrunner.gnm2.Arahy.11:5887970-5892298	7.13049	16.6146	1.22038	5e-05	0.00238479	saltup
arahy.Tifrunner.gnm2.ann1.UXK99M	arahy.Tifrunner.gnm2.Arahy.04:4425144-4436409	0.289517	1.04762	1.85539	5e-05	0.00238479	saltup
arahy.Tifrunner.gnm2.ann1.V2MLU3	arahy.Tifrunner.gnm2.Arahy.03:135303265-135304635	0.452843	4.41078	3.28395	5e-05	0.00238479	saltup
arahy.Tifrunner.gnm2.ann1.V3B20E	arahy.Tifrunner.gnm2.Arahy.08:37138435-37142237	8.73436	19.1215	1.13042	5e-05	0.00238479	saltup
arahy.Tifrunner.gnm2.ann1.V3KF4A	arahy.Tifrunner.gnm2.Arahy.20:144511348-144512836	3.72801	9.32262	1.32233	5e-05	0.00238479	saltup
arahy.Tifrunner.gnm2.ann1.V4JBDW	arahy.Tifrunner.gnm2.Arahy.16:11191539-11195942	0.439751	1.35222	1.62057	0.00045	0.013971	saltup
arahy.Tifrunner.gnm2.ann1.V6JT5K	arahy.Tifrunner.gnm2.Arahy.20:143665352-143676451	1.70751	9.77659	2.51744	5e-05	0.00238479	saltup
arahy.Tifrunner.gnm2.ann1.V8BXHT	arahy.Tifrunner.gnm2.Arahy.06:107235714-107239351	26.0466	66.6882	1.35634	5e-05	0.00238479	saltup
arahy.Tifrunner.gnm2.ann1.V9AT41	arahy.Tifrunner.gnm2.Arahy.03:129187465-129189210	5.78919	16.9334	1.54844	5e-05	0.00238479	saltup
arahy.Tifrunner.gnm2.ann1.VCF3H0	arahy.Tifrunner.gnm2.Arahy.08:48032456-48038511	0.912914	5.45904	2.5801	0.00015	0.0059766	saltup
arahy.Tifrunner.gnm2.ann1.VG7HYF	arahy.Tifrunner.gnm2.Arahy.17:122076392-122079504	6.19512	13.726	1.14771	5e-05	0.00238479	saltup
arahy.Tifrunner.gnm2.ann1.VP531Q	arahy.Tifrunner.gnm2.Arahy.15:3123065-3127064	0.346891	1.10243	1.66814	0.0007	0.0194103	saltup
arahy.Tifrunner.gnm2.ann1.VQ1Q3Q	arahy.Tifrunner.gnm2.Arahy.16:127276002-127278695	0.480416	2.46845	2.36125	0.0013	0.0303086	saltup
arahy.Tifrunner.gnm2.ann1.VWX4NY	arahy.Tifrunner.gnm2.Arahy.14:140379238-140383682	2.90225	7.10296	1.29125	5e-05	0.00238479	saltup
arahy.Tifrunner.gnm2.ann1.W0YDFD	arahy.Tifrunner.gnm2.Arahy.02:69560971-69564230	3.0436	6.62941	1.1231	0.00105	0.0260343	saltup
arahy.Tifrunner.gnm2.ann1.W19YV6	arahy.Tifrunner.gnm2.Arahy.07:361027-362234	4.28016	13.3129	1.63709	5e-05	0.00238479	saltup
arahy.Tifrunner.gnm2.ann1.W8TIS9	arahy.Tifrunner.gnm2.Arahy.20:4126354-4126753	8.99967	23.8366	1.40523	0.00165	0.0361007	saltup
arahy.Tifrunner.gnm2.ann1.WFW04C	arahy.Tifrunner.gnm2.Arahy.13:145628796-145631572	3.65089	8.84482	1.27658	5e-05	0.00238479	saltup
arahy.Tifrunner.gnm2.ann1.WHG5AA	arahy.Tifrunner.gnm2.Arahy.03:14207390-14211790	0.766982	5.76617	2.91035	0.0001	0.00429096	saltup
arahy.Tifrunner.gnm2.ann1.WI4YKF	arahy.Tifrunner.gnm2.Arahy.02:582034-585002	1.50014	3.30205	1.13826	0.0011	0.0269567	saltup
arahy.Tifrunner.gnm2.ann1.WIW9GD	arahy.Tifrunner.gnm2.Arahy.15:742793-744772	0.0969557	1.17797	3.60284	0.00025	0.00895374	saltup
arahy.Tifrunner.gnm2.ann1.WJL4H1	arahy.Tifrunner.gnm2.Arahy.05:104334006-104343208	2.16587	7.19615	1.73228	5e-05	0.00238479	saltup
arahy.Tifrunner.gnm2.ann1.WMSG0H	arahy.Tifrunner.gnm2.Arahy.12:119685626-119694621	0.190888	1.07819	2.49781	5e-05	0.00238479	saltup
arahy.Tifrunner.gnm2.ann1.WMSV6U	arahy.Tifrunner.gnm2.Arahy.13:44569715-44574030	7.15625	19.2778	1.42966	5e-05	0.00238479	saltup
arahy.Tifrunner.gnm2.ann1.WRR8T5	arahy.Tifrunner.gnm2.Arahy.05:114496517-114502025	0.660127	1.59287	1.27082	0.00025	0.00895374	saltup
arahy.Tifrunner.gnm2.ann1.X05KEZ	arahy.Tifrunner.gnm2.Arahy.20:144307114-144310993	0.970981	3.01184	1.63313	5e-05	0.00238479	saltup
arahy.Tifrunner.gnm2.ann1.X1RNA0	arahy.Tifrunner.gnm2.Arahy.13:143861174-143864471	0.792831	1.85335	1.22505	0.00165	0.0361007	saltup
arahy.Tifrunner.gnm2.ann1.X2DMBM	arahy.Tifrunner.gnm2.Arahy.03:1670864-1676719	0.330317	1.13443	1.78005	5e-05	0.00238479	saltup
arahy.Tifrunner.gnm2.ann1.X9L46I	arahy.Tifrunner.gnm2.Arahy.12:119178446-119182577	0.0643225	1.14721	4.15666	0.0016	0.0353466	saltup
arahy.Tifrunner.gnm2.ann1.XA2RWL	arahy.Tifrunner.gnm2.Arahy.03:141750898-141754165	1.13355	2.51526	1.14987	0.00195	0.0406519	saltup
arahy.Tifrunner.gnm2.ann1.XDA15Z	arahy.Tifrunner.gnm2.Arahy.04:20821659-20826329	0.894351	4.36346	2.28656	5e-05	0.00238479	saltup
arahy.Tifrunner.gnm2.ann1.XL5E6M	arahy.Tifrunner.gnm2.Arahy.01:100160295-100161076	2.02899	6.65527	1.71374	0.0007	0.0194103	saltup
arahy.Tifrunner.gnm2.ann1.Y5HWJY	arahy.Tifrunner.gnm2.Arahy.20:5007021-5008839	2.58721	6.29543	1.28291	0.0001	0.00429096	saltup
arahy.Tifrunner.gnm2.ann1.Y7SZ7T	arahy.Tifrunner.gnm2.Arahy.14:136696597-136699444	8.42556	20.3569	1.27267	5e-05	0.00238479	saltup
arahy.Tifrunner.gnm2.ann1.Y8RRZC	arahy.Tifrunner.gnm2.Arahy.14:141634404-141640523	0.208203	1.60345	2.94512	5e-05	0.00238479	saltup
arahy.Tifrunner.gnm2.ann1.YH7XEC	arahy.Tifrunner.gnm2.Arahy.10:8233675-8236990	3.4648	7.47435	1.10918	0.00085	0.0222956	saltup
arahy.Tifrunner.gnm2.ann1.YQ829I	arahy.Tifrunner.gnm2.Arahy.07:81422048-81433989	0.0615235	0.705295	3.51902	0.00025	0.00895374	saltup
arahy.Tifrunner.gnm2.ann1.YS6PIM	arahy.Tifrunner.gnm2.Arahy.04:11086964-11097766	0.14682	0.670689	2.19159	0.0018	0.0383816	saltup
arahy.Tifrunner.gnm2.ann1.YSS1PU	arahy.Tifrunner.gnm2.Arahy.02:38313152-38314452	16.3413	40.3329	1.30343	5e-05	0.00238479	saltup
arahy.Tifrunner.gnm2.ann1.YTZS8L	arahy.Tifrunner.gnm2.Arahy.15:297145-306192	1.35029	6.59641	2.28841	5e-05	0.00238479	saltup
arahy.Tifrunner.gnm2.ann1.YV8VHR	arahy.Tifrunner.gnm2.Arahy.12:118826827-118836849	1.11766	9.40353	3.07273	5e-05	0.00238479	saltup
arahy.Tifrunner.gnm2.ann1.YWY61J	arahy.Tifrunner.gnm2.Arahy.20:6412670-6416074	0.266344	2.52037	3.24228	5e-05	0.00238479	saltup
arahy.Tifrunner.gnm2.ann1.YZE6TL	arahy.Tifrunner.gnm2.Arahy.14:140515356-140518944	0.963986	5.15744	2.41957	5e-05	0.00238479	saltup
arahy.Tifrunner.gnm2.ann1.Z151WT	arahy.Tifrunner.gnm2.Arahy.10:4209228-4209738	2.15715	15.8099	2.87363	5e-05	0.00238479	saltup
arahy.Tifrunner.gnm2.ann1.Z6X6WE	arahy.Tifrunner.gnm2.Arahy.05:99314177-99316100	1.28189	6.28572	2.29381	5e-05	0.00238479	saltup
arahy.Tifrunner.gnm2.ann1.Z7PGHH	arahy.Tifrunner.gnm2.Arahy.19:157845893-157848396	1.25429	4.38172	1.80463	5e-05	0.00238479	saltup
arahy.Tifrunner.gnm2.ann1.Z8PKIR	arahy.Tifrunner.gnm2.Arahy.03:8088350-8090717	0.688137	4.2984	2.64303	5e-05	0.00238479	saltup
arahy.Tifrunner.gnm2.ann1.Z8VU36	arahy.Tifrunner.gnm2.Arahy.06:116862393-116866978	0.20729	1.86934	3.17281	0.0002	0.00750227	saltup
arahy.Tifrunner.gnm2.ann1.ZA4BYI	arahy.Tifrunner.gnm2.Arahy.10:4761321-4776751	4.75125	9.91475	1.06127	5e-05	0.00238479	saltup
arahy.Tifrunner.gnm2.ann1.ZAA1VW	arahy.Tifrunner.gnm2.Arahy.15:11508866-11510848	0.43224	3.27198	2.92026	5e-05	0.00238479	saltup
arahy.Tifrunner.gnm2.ann1.ZD0NI5	arahy.Tifrunner.gnm2.Arahy.15:680874-684921	0.596851	1.54067	1.36812	0.001	0.0251378	saltup
arahy.Tifrunner.gnm2.ann1.ZD80WJ	arahy.Tifrunner.gnm2.Arahy.10:30801603-30809581	2.19641	4.48218	1.02905	0.00255	0.0492788	saltup
arahy.Tifrunner.gnm2.ann1.ZHL4B7	arahy.Tifrunner.gnm2.Arahy.04:125886463-125888298	73.2445	188.299	1.36223	5e-05	0.00238479	saltup
arahy.Tifrunner.gnm2.ann1.ZI7XC2	arahy.Tifrunner.gnm2.Arahy.13:100954776-100956807	1.11941	3.21746	1.52319	0.00025	0.00895374	saltup
arahy.Tifrunner.gnm2.ann1.ZIY9RH	arahy.Tifrunner.gnm2.Arahy.14:6314025-6317829	1.1869	2.9265	1.30198	0.00025	0.00895374	saltup
arahy.Tifrunner.gnm2.ann1.ZK4XM6	arahy.Tifrunner.gnm2.Arahy.04:11458469-11460820	0.259553	1.72462	2.73217	5e-05	0.00238479	saltup
arahy.Tifrunner.gnm2.ann1.ZN76NR	arahy.Tifrunner.gnm2.Arahy.09:5265570-5277355	3.57596	14.8833	2.0573	5e-05	0.00238479	saltup
arahy.Tifrunner.gnm2.ann1.ZP1VNA	arahy.Tifrunner.gnm2.Arahy.01:94987985-94991588	0.132539	1.022	2.94691	0.0007	0.0194103	saltup
arahy.Tifrunner.gnm2.ann1.ZPQX20	arahy.Tifrunner.gnm2.Arahy.15:7412940-7415888	1.36835	4.11565	1.58869	5e-05	0.00238479	saltup
arahy.Tifrunner.gnm2.ann1.ZX6GQ3	arahy.Tifrunner.gnm2.Arahy.10:1540228-1540822	6.57652	17.0668	1.37579	0.0006	0.0172888	saltup
arahy.Tifrunner.gnm2.ann1.ZXD8B5	arahy.Tifrunner.gnm2.Arahy.12:119975921-119977032	2.0965	11.9997	2.51695	5e-05	0.00238479	saltup
arahy.Tifrunner.gnm2.ann1.01BY0R	arahy.Tifrunner.gnm2.Arahy.18:4241090-4241828	10.2121	3.84528	-1.40912	0.00135	0.0311624	saltdown
arahy.Tifrunner.gnm2.ann1.08FCR9	arahy.Tifrunner.gnm2.Arahy.11:3212452-3216770	20.0869	7.77826	-1.36874	5e-05	0.00238479	saltdown
arahy.Tifrunner.gnm2.ann1.09CI3V	arahy.Tifrunner.gnm2.Arahy.05:95277495-95279157	1.6993	0.287143	-2.5651	0.0001	0.00429096	saltdown
arahy.Tifrunner.gnm2.ann1.09DD91	arahy.Tifrunner.gnm2.Arahy.17:128501404-128510084	0.687139	0.0920367	-2.90032	0.00055	0.0162186	saltdown
arahy.Tifrunner.gnm2.ann1.0CU6GK	arahy.Tifrunner.gnm2.Arahy.19:150850422-150852990	3.61811	1.77537	-1.02711	0.00165	0.0361007	saltdown
arahy.Tifrunner.gnm2.ann1.0ET7PE	arahy.Tifrunner.gnm2.Arahy.14:9691021-9694671	1.97523	0.611231	-1.69223	0.00035	0.0115453	saltdown
arahy.Tifrunner.gnm2.ann1.0FN7J8	arahy.Tifrunner.gnm2.Arahy.06:118781426-118785572	2.83322	0.754573	-1.90871	0.00075	0.0204361	saltdown
arahy.Tifrunner.gnm2.ann1.0G4IZN	arahy.Tifrunner.gnm2.Arahy.08:42087000-42092560	2.58351	1.08911	-1.24618	0.0004	0.0127753	saltdown
arahy.Tifrunner.gnm2.ann1.0HE1Z7	arahy.Tifrunner.gnm2.Arahy.15:4036274-4038495	8.02522	1.20837	-2.73148	5e-05	0.00238479	saltdown
arahy.Tifrunner.gnm2.ann1.0J3LZT	arahy.Tifrunner.gnm2.Arahy.19:157954234-157955736	7.11376	1.64464	-2.11284	5e-05	0.00238479	saltdown
arahy.Tifrunner.gnm2.ann1.0J4ETI	arahy.Tifrunner.gnm2.Arahy.01:98682324-98684567	7.46104	0.675119	-3.46616	5e-05	0.00238479	saltdown
arahy.Tifrunner.gnm2.ann1.0R479N	arahy.Tifrunner.gnm2.scaffold_36:146881-147943	860.473	237.666	-1.85619	0.00105	0.0260343	saltdown
arahy.Tifrunner.gnm2.ann1.0SMS9Y	arahy.Tifrunner.gnm2.Arahy.05:114651621-114659504	77.9963	7.95011	-3.29436	5e-05	0.00238479	saltdown
arahy.Tifrunner.gnm2.ann1.0TH4I1	arahy.Tifrunner.gnm2.Arahy.15:14859611-14863214	2.21094	0.789091	-1.4864	0.00095	0.0241693	saltdown
arahy.Tifrunner.gnm2.ann1.0W708Z	arahy.Tifrunner.gnm2.scaffold_36:73418-74945	36.0303	12.3504	-1.54465	5e-05	0.00238479	saltdown
arahy.Tifrunner.gnm2.ann1.0XM443	arahy.Tifrunner.gnm2.Arahy.15:142884385-142895275	2.17457	0.777778	-1.4833	0.0001	0.00429096	saltdown
arahy.Tifrunner.gnm2.ann1.0ZF8VJ	arahy.Tifrunner.gnm2.Arahy.11:13820953-13827633	0.629727	0.209378	-1.58862	0.00215	0.0436224	saltdown
arahy.Tifrunner.gnm2.ann1.102RQV	arahy.Tifrunner.gnm2.Arahy.05:50459045-50461866	2.95595	0.407246	-2.85965	0.0001	0.00429096	saltdown
arahy.Tifrunner.gnm2.ann1.12HLQD	arahy.Tifrunner.gnm2.Arahy.18:51851295-51853616	6.7575	3.32397	-1.02358	0.0022	0.0443551	saltdown
arahy.Tifrunner.gnm2.ann1.1366SV	arahy.Tifrunner.gnm2.Arahy.18:790985-798077	1.52338	0.239115	-2.67149	5e-05	0.00238479	saltdown
arahy.Tifrunner.gnm2.ann1.13YW1E	arahy.Tifrunner.gnm2.Arahy.03:31397807-31406709	6.73626	2.67716	-1.33124	5e-05	0.00238479	saltdown
arahy.Tifrunner.gnm2.ann1.14YEDZ	arahy.Tifrunner.gnm2.Arahy.08:38358476-38360303	141.465	17.52	-3.01337	5e-05	0.00238479	saltdown
arahy.Tifrunner.gnm2.ann1.18JCSN	arahy.Tifrunner.gnm2.Arahy.15:136075211-136081617	0.508675	0.137721	-1.885	0.00185	0.0391735	saltdown
arahy.Tifrunner.gnm2.ann1.1E8W48	arahy.Tifrunner.gnm2.Arahy.06:113843578-113850297	21.7121	9.96669	-1.12331	5e-05	0.00238479	saltdown
arahy.Tifrunner.gnm2.ann1.1HB2SZ	arahy.Tifrunner.gnm2.Arahy.14:125155989-125161667	4.89507	2.01595	-1.27987	5e-05	0.00238479	saltdown
arahy.Tifrunner.gnm2.ann1.1PW3JI	arahy.Tifrunner.gnm2.Arahy.16:144661508-144661880	67.5715	1.70897	-5.30522	0.0001	0.00429096	saltdown
arahy.Tifrunner.gnm2.ann1.1QF40H	arahy.Tifrunner.gnm2.Arahy.09:117347646-117355193	2.62865	1.14476	-1.19927	0.00155	0.0344573	saltdown
arahy.Tifrunner.gnm2.ann1.2031JR	arahy.Tifrunner.gnm2.Arahy.10:108108246-108111287	1.16486	0.268438	-2.1175	0.0024	0.0472424	saltdown
arahy.Tifrunner.gnm2.ann1.21ET8L	arahy.Tifrunner.gnm2.Arahy.08:24940234-24943327	3.80415	1.56378	-1.28254	0.0003	0.0102814	saltdown
arahy.Tifrunner.gnm2.ann1.2517Z7	arahy.Tifrunner.gnm2.Arahy.14:141565698-141568313	2.98465	0.571918	-2.38368	0.0001	0.00429096	saltdown
arahy.Tifrunner.gnm2.ann1.27E6QC	arahy.Tifrunner.gnm2.Arahy.20:103863737-103866002	23.1384	0.128581	-7.49147	5e-05	0.00238479	saltdown
arahy.Tifrunner.gnm2.ann1.29D948	arahy.Tifrunner.gnm2.Arahy.14:10820049-10825762	1.50418	0.282602	-2.41213	5e-05	0.00238479	saltdown
arahy.Tifrunner.gnm2.ann1.2C0WSA	arahy.Tifrunner.gnm2.Arahy.17:7857452-7861955	6.33355	0.504956	-3.64878	5e-05	0.00238479	saltdown
arahy.Tifrunner.gnm2.ann1.2I2XLP	arahy.Tifrunner.gnm2.Arahy.13:144321862-144324747	6.0476	3.00119	-1.01083	0.00015	0.0059766	saltdown
arahy.Tifrunner.gnm2.ann1.2P82C9	arahy.Tifrunner.gnm2.Arahy.14:140033412-140037294	39.0016	18.6784	-1.06216	5e-05	0.00238479	saltdown
arahy.Tifrunner.gnm2.ann1.2XB9EG	arahy.Tifrunner.gnm2.Arahy.10:111866036-111869229	7.28663	2.78085	-1.38972	5e-05	0.00238479	saltdown
arahy.Tifrunner.gnm2.ann1.2XI8FI	arahy.Tifrunner.gnm2.Arahy.17:3884234-3887849	15.3227	6.9099	-1.14893	5e-05	0.00238479	saltdown
arahy.Tifrunner.gnm2.ann1.2XU89G	arahy.Tifrunner.gnm2.Arahy.13:23770436-23777975	1.46733	0.084076	-4.12536	0.00215	0.0436224	saltdown
arahy.Tifrunner.gnm2.ann1.33MSFM	arahy.Tifrunner.gnm2.Arahy.08:9595822-9598752	78.5101	29.98	-1.38888	5e-05	0.00238479	saltdown
arahy.Tifrunner.gnm2.ann1.34604J	arahy.Tifrunner.gnm2.Arahy.17:42331792-42336054	4.31569	2.12984	-1.01884	0.0023	0.0457746	saltdown
arahy.Tifrunner.gnm2.ann1.35ND81	arahy.Tifrunner.gnm2.Arahy.07:52659438-52664473	118.677	52.9993	-1.16299	5e-05	0.00238479	saltdown
arahy.Tifrunner.gnm2.ann1.36NELZ	arahy.Tifrunner.gnm2.Arahy.19:156685323-156688609	2.95487	1.43089	-1.04618	0.0019	0.039874	saltdown
arahy.Tifrunner.gnm2.ann1.36Q8NS	arahy.Tifrunner.gnm2.Arahy.03:43489536-43502949	15.2572	7.45512	-1.03318	5e-05	0.00238479	saltdown
arahy.Tifrunner.gnm2.ann1.38UXAL	arahy.Tifrunner.gnm2.Arahy.15:3512693-3523192	1.64513	0.415983	-1.98361	5e-05	0.00238479	saltdown
arahy.Tifrunner.gnm2.ann1.392SEK	arahy.Tifrunner.gnm2.Arahy.11:10203233-10208211	1.0731	0.0504359	-4.41119	0.0013	0.0303086	saltdown
arahy.Tifrunner.gnm2.ann1.3DY3DI	arahy.Tifrunner.gnm2.Arahy.09:86294952-86297084	4.27915	1.80193	-1.24778	0.0007	0.0194103	saltdown
arahy.Tifrunner.gnm2.ann1.3I3T69	arahy.Tifrunner.gnm2.scaffold_36:126444-129135	7.3221	2.45693	-1.5754	5e-05	0.00238479	saltdown
arahy.Tifrunner.gnm2.ann1.3PP5US	arahy.Tifrunner.gnm2.Arahy.03:50412485-50416900	24.7027	9.15348	-1.43228	5e-05	0.00238479	saltdown
arahy.Tifrunner.gnm2.ann1.3Y6UXK	arahy.Tifrunner.gnm2.Arahy.14:139187462-139189800	2.67314	0.799925	-1.7406	0.00025	0.00895374	saltdown
arahy.Tifrunner.gnm2.ann1.3Z9A6G	arahy.Tifrunner.gnm2.Arahy.19:157508077-157511841	3.19158	1.10288	-1.533	0.00015	0.0059766	saltdown
arahy.Tifrunner.gnm2.ann1.408BM2	arahy.Tifrunner.gnm2.Arahy.12:96029676-96033019	1.50749	0.320952	-2.23172	0.0006	0.0172888	saltdown
arahy.Tifrunner.gnm2.ann1.40EERC	arahy.Tifrunner.gnm2.Arahy.11:147321316-147322877	8.39722	3.94268	-1.09074	0.0007	0.0194103	saltdown
arahy.Tifrunner.gnm2.ann1.487MWI	arahy.Tifrunner.gnm2.scaffold_36:139039-140937	2.27016	0.618376	-1.87624	5e-05	0.00238479	saltdown
arahy.Tifrunner.gnm2.ann1.48KEPM	arahy.Tifrunner.gnm2.Arahy.08:12550507-12561128	3.60318	0.545275	-2.72421	5e-05	0.00238479	saltdown
arahy.Tifrunner.gnm2.ann1.49H271	arahy.Tifrunner.gnm2.Arahy.03:11004070-11004691	661.38	162.381	-2.0261	5e-05	0.00238479	saltdown
arahy.Tifrunner.gnm2.ann1.4BM18T	arahy.Tifrunner.gnm2.Arahy.10:108699929-108701402	5.91101	2.52674	-1.22613	0.0004	0.0127753	saltdown
arahy.Tifrunner.gnm2.ann1.4D0408	arahy.Tifrunner.gnm2.Arahy.10:102962369-102966567	35.4476	17.6677	-1.00458	0.0001	0.00429096	saltdown
arahy.Tifrunner.gnm2.ann1.4D2SB5	arahy.Tifrunner.gnm2.Arahy.15:150229449-150231180	1.06503	0.233438	-2.18978	0.0026	0.0498896	saltdown
arahy.Tifrunner.gnm2.ann1.4GF8V7	arahy.Tifrunner.gnm2.Arahy.01:104012938-104015638	3.34086	1.20669	-1.46917	0.0002	0.00750227	saltdown
arahy.Tifrunner.gnm2.ann1.4H0NN3	arahy.Tifrunner.gnm2.Arahy.10:116955822-116962158	2.84893	0.179859	-3.98548	0.00025	0.00895374	saltdown
arahy.Tifrunner.gnm2.ann1.4IT8LW	arahy.Tifrunner.gnm2.Arahy.17:123670603-123674192	1.40459	0.532253	-1.39997	0.00185	0.0391735	saltdown
arahy.Tifrunner.gnm2.ann1.4UMK2V	arahy.Tifrunner.gnm2.Arahy.05:9062343-9064818	8.56794	4.09935	-1.06355	0.00015	0.0059766	saltdown
arahy.Tifrunner.gnm2.ann1.4UW9RQ	arahy.Tifrunner.gnm2.Arahy.17:6172294-6179673	4.83088	2.33969	-1.04597	0.00025	0.00895374	saltdown
arahy.Tifrunner.gnm2.ann1.4V2TIF	arahy.Tifrunner.gnm2.Arahy.07:81566170-81568541	7.60743	0.857482	-3.14923	5e-05	0.00238479	saltdown
arahy.Tifrunner.gnm2.ann1.4VZ14Z	arahy.Tifrunner.gnm2.Arahy.13:55274963-55281244	5.94683	2.59437	-1.19674	5e-05	0.00238479	saltdown
arahy.Tifrunner.gnm2.ann1.4XPF6M	arahy.Tifrunner.gnm2.Arahy.01:2876475-2882743	187.454	93.339	-1.00598	5e-05	0.00238479	saltdown
arahy.Tifrunner.gnm2.ann1.578PES	arahy.Tifrunner.gnm2.Arahy.17:7185840-7187450	17.1188	5.37802	-1.67044	5e-05	0.00238479	saltdown
arahy.Tifrunner.gnm2.ann1.5A3FI2	arahy.Tifrunner.gnm2.Arahy.17:2231536-2236403	13.5677	5.2444	-1.37133	5e-05	0.00238479	saltdown
arahy.Tifrunner.gnm2.ann1.5A64T9	arahy.Tifrunner.gnm2.Arahy.20:138395173-138400578	8.19988	3.04157	-1.43079	5e-05	0.00238479	saltdown
arahy.Tifrunner.gnm2.ann1.5BA4ES	arahy.Tifrunner.gnm2.Arahy.13:7345693-7348877	1.30665	0.0972896	-3.74745	0.00175	0.0376643	saltdown
arahy.Tifrunner.gnm2.ann1.5G1BL4	arahy.Tifrunner.gnm2.Arahy.03:33836822-33840785	2.85816	1.40236	-1.02723	0.0022	0.0443551	saltdown
arahy.Tifrunner.gnm2.ann1.5G40NB	arahy.Tifrunner.gnm2.Arahy.18:124031970-124034177	231.431	93.3326	-1.31013	0.0003	0.0102814	saltdown
arahy.Tifrunner.gnm2.ann1.5G68FD	arahy.Tifrunner.gnm2.Arahy.15:10437130-10444136	4.36207	2.09353	-1.05907	0.0001	0.00429096	saltdown
arahy.Tifrunner.gnm2.ann1.5I6DN4	arahy.Tifrunner.gnm2.Arahy.17:50572580-50579283	9.90483	1.78459	-2.47254	5e-05	0.00238479	saltdown
arahy.Tifrunner.gnm2.ann1.5IT4PV	arahy.Tifrunner.gnm2.Arahy.04:94077082-94080753	17.4052	6.40795	-1.44159	5e-05	0.00238479	saltdown
arahy.Tifrunner.gnm2.ann1.5KYB4B	arahy.Tifrunner.gnm2.Arahy.12:120442273-120445740	17.1827	1.7228	-3.31813	5e-05	0.00238479	saltdown
arahy.Tifrunner.gnm2.ann1.5L2UNJ	arahy.Tifrunner.gnm2.Arahy.11:145579626-145582023	5.99184	1.12924	-2.40765	5e-05	0.00238479	saltdown
arahy.Tifrunner.gnm2.ann1.5N3GR0	arahy.Tifrunner.gnm2.Arahy.12:120076712-120078928	1.90663	0.134396	-3.82647	0.00255	0.0492788	saltdown
arahy.Tifrunner.gnm2.ann1.5QZF0A	arahy.Tifrunner.gnm2.Arahy.10:29820609-29823232	104.406	48.2762	-1.11282	0.0001	0.00429096	saltdown
arahy.Tifrunner.gnm2.ann1.5R858N	arahy.Tifrunner.gnm2.Arahy.13:117455330-117457145	48.4779	20.1204	-1.26867	5e-05	0.00238479	saltdown
arahy.Tifrunner.gnm2.ann1.5RQ1EV	arahy.Tifrunner.gnm2.Arahy.13:127468784-127472304	7.40398	2.96674	-1.31942	0.0001	0.00429096	saltdown
arahy.Tifrunner.gnm2.ann1.5T8U7P	arahy.Tifrunner.gnm2.Arahy.15:5450290-5458956	0.835757	0.312594	-1.4188	0.00175	0.0376643	saltdown
arahy.Tifrunner.gnm2.ann1.5ZV8II	arahy.Tifrunner.gnm2.Arahy.03:114894021-114895821	30.7703	14.5684	-1.0787	5e-05	0.00238479	saltdown
arahy.Tifrunner.gnm2.ann1.606BFT	arahy.Tifrunner.gnm2.Arahy.01:53872606-53875827	5.64593	0.369491	-3.9336	5e-05	0.00238479	saltdown
arahy.Tifrunner.gnm2.ann1.60JIWJ	arahy.Tifrunner.gnm2.Arahy.12:397851-408958	1.57501	0.465075	-1.75983	0.00055	0.0162186	saltdown
arahy.Tifrunner.gnm2.ann1.60JIWZ	arahy.Tifrunner.gnm2.Arahy.05:116133408-116144515	0.699152	0.167861	-2.05834	0.00025	0.00895374	saltdown
arahy.Tifrunner.gnm2.ann1.62BQT7	arahy.Tifrunner.gnm2.Arahy.01:106621746-106624772	12.6753	3.83847	-1.72342	5e-05	0.00238479	saltdown
arahy.Tifrunner.gnm2.ann1.6480K7	arahy.Tifrunner.gnm2.Arahy.06:116556376-116561340	56.1908	27.6766	-1.02167	5e-05	0.00238479	saltdown
arahy.Tifrunner.gnm2.ann1.667AB5	arahy.Tifrunner.gnm2.Arahy.19:26999865-27002705	3.30423	0.581524	-2.5064	0.0003	0.0102814	saltdown
arahy.Tifrunner.gnm2.ann1.6DE6RN	arahy.Tifrunner.gnm2.Arahy.08:44206982-44209173	276.598	79.5761	-1.79739	5e-05	0.00238479	saltdown
arahy.Tifrunner.gnm2.ann1.6DQ39T	arahy.Tifrunner.gnm2.Arahy.12:103702497-103705035	105.272	33.9464	-1.63278	5e-05	0.00238479	saltdown
arahy.Tifrunner.gnm2.ann1.6GA0DJ	arahy.Tifrunner.gnm2.Arahy.09:110207140-110209729	2.58352	0.467276	-2.46699	5e-05	0.00238479	saltdown
arahy.Tifrunner.gnm2.ann1.6JCP40	arahy.Tifrunner.gnm2.Arahy.08:1490980-1493890	1.08646	0.165443	-2.71522	0.0004	0.0127753	saltdown
arahy.Tifrunner.gnm2.ann1.6P23NP	arahy.Tifrunner.gnm2.Arahy.01:12559274-12564178	4.93092	2.45299	-1.00731	0.00205	0.0421726	saltdown
arahy.Tifrunner.gnm2.ann1.6Q641Y	arahy.Tifrunner.gnm2.Arahy.18:121731034-121740516	1.14074	0.239054	-2.25456	0.0009	0.0232104	saltdown
arahy.Tifrunner.gnm2.ann1.6SD2NF	arahy.Tifrunner.gnm2.Arahy.17:121419864-121424885	8.23918	2.7248	-1.59635	5e-05	0.00238479	saltdown
arahy.Tifrunner.gnm2.ann1.6SU9IG	arahy.Tifrunner.gnm2.Arahy.03:7285309-7287292	43.2838	16.3985	-1.40026	5e-05	0.00238479	saltdown
arahy.Tifrunner.gnm2.ann1.6UA35R	arahy.Tifrunner.gnm2.Arahy.04:120334415-120338121	18.4517	8.70358	-1.08408	0.0004	0.0127753	saltdown
arahy.Tifrunner.gnm2.ann1.718DXV	arahy.Tifrunner.gnm2.Arahy.04:88169580-88173777	1.16059	0.0572733	-4.34085	0.00105	0.0260343	saltdown
arahy.Tifrunner.gnm2.ann1.71ADJA	arahy.Tifrunner.gnm2.Arahy.13:48011134-48015135	22.9807	8.72876	-1.39658	5e-05	0.00238479	saltdown
arahy.Tifrunner.gnm2.ann1.71E5Q9	arahy.Tifrunner.gnm2.Arahy.14:103185646-103189357	12.7304	4.61133	-1.46502	0.0001	0.00429096	saltdown
arahy.Tifrunner.gnm2.ann1.71G8UT	arahy.Tifrunner.gnm2.Arahy.03:42769078-42773609	0.724207	0.1423	-2.34746	0.00195	0.0406519	saltdown
arahy.Tifrunner.gnm2.ann1.75WWIB	arahy.Tifrunner.gnm2.Arahy.04:62048851-62054397	8.34034	4.06012	-1.03858	0.00055	0.0162186	saltdown
arahy.Tifrunner.gnm2.ann1.75Z370	arahy.Tifrunner.gnm2.Arahy.17:2321243-2325844	3.11177	0.866096	-1.84514	0.00015	0.0059766	saltdown
arahy.Tifrunner.gnm2.ann1.76C20C	arahy.Tifrunner.gnm2.Arahy.05:36368215-36369924	26.2524	11.651	-1.17199	5e-05	0.00238479	saltdown
arahy.Tifrunner.gnm2.ann1.76SLUU	arahy.Tifrunner.gnm2.Arahy.16:14755157-14760677	6.52708	2.44833	-1.41464	5e-05	0.00238479	saltdown
arahy.Tifrunner.gnm2.ann1.78LN1U	arahy.Tifrunner.gnm2.Arahy.05:95370504-95374726	2.37433	0.934981	-1.34451	0.0014	0.0320142	saltdown
arahy.Tifrunner.gnm2.ann1.79TK8E	arahy.Tifrunner.gnm2.Arahy.15:1777375-1789903	2.29856	0.87207	-1.39821	0.0005	0.0151295	saltdown
arahy.Tifrunner.gnm2.ann1.79XMYU	arahy.Tifrunner.gnm2.Arahy.07:52542809-52546958	1.75631	0.810179	-1.11623	0.0019	0.039874	saltdown
arahy.Tifrunner.gnm2.ann1.7AS0KG	arahy.Tifrunner.gnm2.Arahy.03:6965253-6969327	2.382	0.698021	-1.77083	0.0007	0.0194103	saltdown
arahy.Tifrunner.gnm2.ann1.7J3SUQ	arahy.Tifrunner.gnm2.Arahy.02:94704532-94708850	9.67807	3.95479	-1.29112	5e-05	0.00238479	saltdown
arahy.Tifrunner.gnm2.ann1.7NQA48	arahy.Tifrunner.gnm2.Arahy.05:11570301-11576719	3.65811	1.77264	-1.0452	0.0004	0.0127753	saltdown
arahy.Tifrunner.gnm2.ann1.7V58Y4	arahy.Tifrunner.gnm2.Arahy.20:143767346-143773327	1.937	0.271925	-2.83255	5e-05	0.00238479	saltdown
arahy.Tifrunner.gnm2.ann1.7W72E0	arahy.Tifrunner.gnm2.Arahy.18:5238070-5240490	9.03145	4.09839	-1.1399	0.00115	0.0277628	saltdown
arahy.Tifrunner.gnm2.ann1.7WJT5G	arahy.Tifrunner.gnm2.Arahy.10:106236722-106239994	1.4844	0.390608	-1.92608	0.0012	0.0286381	saltdown
arahy.Tifrunner.gnm2.ann1.7X1NZD	arahy.Tifrunner.gnm2.Arahy.18:23634502-23636217	8.2081	3.41795	-1.26392	0.00015	0.0059766	saltdown
arahy.Tifrunner.gnm2.ann1.7YS827	arahy.Tifrunner.gnm2.Arahy.09:8418553-8419880	6.81851	1.68859	-2.01364	0.0005	0.0151295	saltdown
arahy.Tifrunner.gnm2.ann1.7ZK9KC	arahy.Tifrunner.gnm2.Arahy.16:15666686-15670022	20.3794	10.0886	-1.01438	0.0001	0.00429096	saltdown
arahy.Tifrunner.gnm2.ann1.7ZR215	arahy.Tifrunner.gnm2.Arahy.12:120397514-120398392	29.9412	1.18202	-4.66281	5e-05	0.00238479	saltdown
arahy.Tifrunner.gnm2.ann1.80IGKV	arahy.Tifrunner.gnm2.Arahy.16:17588938-17590904	1.18331	0.184959	-2.67755	0.00115	0.0277628	saltdown
arahy.Tifrunner.gnm2.ann1.8322VV	arahy.Tifrunner.gnm2.Arahy.08:11926177-11929850	11.1486	4.7226	-1.23921	5e-05	0.00238479	saltdown
arahy.Tifrunner.gnm2.ann1.83HZ7F	arahy.Tifrunner.gnm2.Arahy.18:6786387-6791248	1.07013	0.400543	-1.41776	0.0006	0.0172888	saltdown
arahy.Tifrunner.gnm2.ann1.842B2E	arahy.Tifrunner.gnm2.Arahy.11:15905313-15918942	49.6325	21.251	-1.22376	5e-05	0.00238479	saltdown
arahy.Tifrunner.gnm2.ann1.84UTM8	arahy.Tifrunner.gnm2.Arahy.15:5256946-5260409	2.42942	0.765013	-1.66706	0.00015	0.0059766	saltdown
arahy.Tifrunner.gnm2.ann1.8647P2	arahy.Tifrunner.gnm2.Arahy.19:5548316-5553112	19.9563	9.15616	-1.12403	5e-05	0.00238479	saltdown
arahy.Tifrunner.gnm2.ann1.87AL67	arahy.Tifrunner.gnm2.Arahy.19:136030997-136032259	62.5873	27.5119	-1.18581	5e-05	0.00238479	saltdown
arahy.Tifrunner.gnm2.ann1.8A6KBK	arahy.Tifrunner.gnm2.scaffold_36:119234-121665	1.72578	0.539306	-1.67807	0.0002	0.00750227	saltdown
arahy.Tifrunner.gnm2.ann1.8C0M2R	arahy.Tifrunner.gnm2.Arahy.01:102211365-102212957	14.9248	6.73138	-1.14874	0.00085	0.0222956	saltdown
arahy.Tifrunner.gnm2.ann1.8LB7BZ	arahy.Tifrunner.gnm2.Arahy.16:14953334-14956614	0.842609	0.158073	-2.41427	0.0001	0.00429096	saltdown
arahy.Tifrunner.gnm2.ann1.8LN5UZ	arahy.Tifrunner.gnm2.Arahy.09:3693196-3696445	33.5944	1.61636	-4.3774	5e-05	0.00238479	saltdown
arahy.Tifrunner.gnm2.ann1.8LQR2U	arahy.Tifrunner.gnm2.Arahy.15:156308573-156313784	238.35	109.761	-1.11872	0.00215	0.0436224	saltdown
arahy.Tifrunner.gnm2.ann1.8P7S6I	arahy.Tifrunner.gnm2.Arahy.13:146151024-146152252	37.827	3.81414	-3.30999	5e-05	0.00238479	saltdown
arahy.Tifrunner.gnm2.ann1.8PDB05	arahy.Tifrunner.gnm2.Arahy.01:66903157-66903897	5.58903	1.5272	-1.87171	0.002	0.0414281	saltdown
arahy.Tifrunner.gnm2.ann1.8Q6EW7	arahy.Tifrunner.gnm2.Arahy.15:159549614-159557532	277.277	6.55183	-5.40328	5e-05	0.00238479	saltdown
arahy.Tifrunner.gnm2.ann1.8TPQ4A	arahy.Tifrunner.gnm2.Arahy.06:13029933-13031700	39.7658	18.0047	-1.14315	0.0001	0.00429096	saltdown
arahy.Tifrunner.gnm2.ann1.8W4I3Q	arahy.Tifrunner.gnm2.Arahy.03:83672967-83674143	29.7188	12.315	-1.27096	0.0005	0.0151295	saltdown
arahy.Tifrunner.gnm2.ann1.8Y4PDX	arahy.Tifrunner.gnm2.Arahy.07:52265782-52278280	4.31447	1.23155	-1.80871	5e-05	0.00238479	saltdown
arahy.Tifrunner.gnm2.ann1.8ZV6UW	arahy.Tifrunner.gnm2.Arahy.15:134747333-134752682	6.15715	3.03625	-1.01997	0.00045	0.013971	saltdown
arahy.Tifrunner.gnm2.ann1.922X53	arahy.Tifrunner.gnm2.Arahy.12:119952230-119963437	0.679227	0.0526435	-3.68957	5e-05	0.00238479	saltdown
arahy.Tifrunner.gnm2.ann1.937JDH	arahy.Tifrunner.gnm2.Arahy.06:18392173-18398859	9.26897	4.45865	-1.0558	0.0006	0.0172888	saltdown
arahy.Tifrunner.gnm2.ann1.97AX4B	arahy.Tifrunner.gnm2.Arahy.04:9330082-9335812	5.41364	1.69824	-1.67256	5e-05	0.00238479	saltdown
arahy.Tifrunner.gnm2.ann1.9FKG6V	arahy.Tifrunner.gnm2.Arahy.03:42988429-42998480	5.93229	0.351701	-4.07617	5e-05	0.00238479	saltdown
arahy.Tifrunner.gnm2.ann1.9R49YU	arahy.Tifrunner.gnm2.Arahy.07:3267320-3270987	20.5169	9.30098	-1.14136	5e-05	0.00238479	saltdown
arahy.Tifrunner.gnm2.ann1.9Z13IR	arahy.Tifrunner.gnm2.Arahy.03:28141525-28144177	4.29514	0.436371	-3.29908	5e-05	0.00238479	saltdown
arahy.Tifrunner.gnm2.ann1.A1DKIN	arahy.Tifrunner.gnm2.Arahy.05:12537784-12543227	15.4064	4.28565	-1.84594	5e-05	0.00238479	saltdown
arahy.Tifrunner.gnm2.ann1.A21TQ1	arahy.Tifrunner.gnm2.Arahy.06:5380429-5382082	2.45024	0.856753	-1.51597	0.00165	0.0361007	saltdown
arahy.Tifrunner.gnm2.ann1.A3XJZU	arahy.Tifrunner.gnm2.Arahy.15:2290337-2300026	6.39572	0.194704	-5.03775	5e-05	0.00238479	saltdown
arahy.Tifrunner.gnm2.ann1.A6MVZL	arahy.Tifrunner.gnm2.Arahy.07:60504616-60510605	12.0948	3.77508	-1.67981	5e-05	0.00238479	saltdown
arahy.Tifrunner.gnm2.ann1.A7SCBY	arahy.Tifrunner.gnm2.Arahy.18:121753475-121769060	2.1601	1.02182	-1.07995	0.00125	0.029427	saltdown
arahy.Tifrunner.gnm2.ann1.A9G6ZW	arahy.Tifrunner.gnm2.Arahy.20:95103236-95109516	3.96226	1.27551	-1.63525	5e-05	0.00238479	saltdown
arahy.Tifrunner.gnm2.ann1.AB3H6U	arahy.Tifrunner.gnm2.Arahy.17:118943770-118948725	16.74	7.71303	-1.11793	5e-05	0.00238479	saltdown
arahy.Tifrunner.gnm2.ann1.AF3YLM	arahy.Tifrunner.gnm2.Arahy.15:9787435-9796218	0.847164	0.199667	-2.08504	0.0018	0.0383816	saltdown
arahy.Tifrunner.gnm2.ann1.AFZN0R	arahy.Tifrunner.gnm2.Arahy.13:29299975-29301628	67.2372	11.3741	-2.5635	5e-05	0.00238479	saltdown
arahy.Tifrunner.gnm2.ann1.AH3WI5	arahy.Tifrunner.gnm2.Arahy.12:119471590-119474827	1.69067	0.276234	-2.61363	0.0004	0.0127753	saltdown
arahy.Tifrunner.gnm2.ann1.AIAB9F	arahy.Tifrunner.gnm2.Arahy.10:16780521-16789067	10.204	4.95633	-1.0418	5e-05	0.00238479	saltdown
arahy.Tifrunner.gnm2.ann1.AM3VD0	arahy.Tifrunner.gnm2.Arahy.12:119346297-119354108	3.16034	1.03293	-1.61334	5e-05	0.00238479	saltdown
arahy.Tifrunner.gnm2.ann1.API64X	arahy.Tifrunner.gnm2.Arahy.05:107820224-107823382	0.852614	0.163356	-2.38387	0.00055	0.0162186	saltdown
arahy.Tifrunner.gnm2.ann1.AR7ULQ	arahy.Tifrunner.gnm2.Arahy.15:5798410-5806114	0.793923	0.31631	-1.32766	0.00205	0.0421726	saltdown
arahy.Tifrunner.gnm2.ann1.AUV3TU	arahy.Tifrunner.gnm2.Arahy.08:39190504-39192255	7.43831	3.41765	-1.12197	0.00115	0.0277628	saltdown
arahy.Tifrunner.gnm2.ann1.AVE3D2	arahy.Tifrunner.gnm2.Arahy.06:10816500-10818495	7.93546	0.653947	-3.60107	5e-05	0.00238479	saltdown
arahy.Tifrunner.gnm2.ann1.AX86KU	arahy.Tifrunner.gnm2.Arahy.04:31613201-31620847	3.55738	1.6021	-1.15085	0.00045	0.013971	saltdown
arahy.Tifrunner.gnm2.ann1.AYWY8E	arahy.Tifrunner.gnm2.Arahy.09:109591824-109593903	2.27041	0.817518	-1.47363	0.0009	0.0232104	saltdown
arahy.Tifrunner.gnm2.ann1.B1R1KQ	arahy.Tifrunner.gnm2.Arahy.13:4766671-4769256	1.15883	0.244685	-2.24367	0.0019	0.039874	saltdown
arahy.Tifrunner.gnm2.ann1.B35K79	arahy.Tifrunner.gnm2.Arahy.20:44283902-44286817	9.42182	2.14962	-2.13192	5e-05	0.00238479	saltdown
arahy.Tifrunner.gnm2.ann1.B3NMEL	arahy.Tifrunner.gnm2.Arahy.05:105087505-105095180	3.4038	1.60729	-1.08252	0.0017	0.0368526	saltdown
arahy.Tifrunner.gnm2.ann1.B4XBIM	arahy.Tifrunner.gnm2.Arahy.17:9139436-9145371	2.69137	1.13959	-1.23982	0.00105	0.0260343	saltdown
arahy.Tifrunner.gnm2.ann1.BD3621	arahy.Tifrunner.gnm2.Arahy.06:7996564-8004841	1.07238	0.379301	-1.4994	0.00195	0.0406519	saltdown
arahy.Tifrunner.gnm2.ann1.BD5KCN	arahy.Tifrunner.gnm2.Arahy.08:15984838-15986958	20.0131	9.4979	-1.07527	0.0014	0.0320142	saltdown
arahy.Tifrunner.gnm2.ann1.BJDV4A	arahy.Tifrunner.gnm2.Arahy.15:2471109-2482999	1.29612	0.290018	-2.15999	5e-05	0.00238479	saltdown
arahy.Tifrunner.gnm2.ann1.BKK20Z	arahy.Tifrunner.gnm2.Arahy.12:6338929-6343059	20.9458	5.43329	-1.94676	5e-05	0.00238479	saltdown
arahy.Tifrunner.gnm2.ann1.BU7NMG	arahy.Tifrunner.gnm2.Arahy.18:21661778-21663501	153.24	13.5395	-3.50054	5e-05	0.00238479	saltdown
arahy.Tifrunner.gnm2.ann1.BV906L	arahy.Tifrunner.gnm2.Arahy.17:9279711-9283094	1.78235	0.137791	-3.69322	5e-05	0.00238479	saltdown
arahy.Tifrunner.gnm2.ann1.C0ENLW	arahy.Tifrunner.gnm2.Arahy.03:135405586-135408701	0.900588	0.167479	-2.42689	0.00055	0.0162186	saltdown
arahy.Tifrunner.gnm2.ann1.C4CQD3	arahy.Tifrunner.gnm2.Arahy.15:2075420-2082182	19.3248	1.09285	-4.14428	5e-05	0.00238479	saltdown
arahy.Tifrunner.gnm2.ann1.C6P1EN	arahy.Tifrunner.gnm2.Arahy.02:716484-720850	4.55832	2.24839	-1.01961	0.0007	0.0194103	saltdown
arahy.Tifrunner.gnm2.ann1.C93DVI	arahy.Tifrunner.gnm2.Arahy.07:36079720-36087366	0.872953	0.0800218	-3.44744	5e-05	0.00238479	saltdown
arahy.Tifrunner.gnm2.ann1.CK6TQV	arahy.Tifrunner.gnm2.Arahy.14:135186316-135195525	0.5838	0.0891939	-2.71046	0.0012	0.0286381	saltdown
arahy.Tifrunner.gnm2.ann1.CKB6LS	arahy.Tifrunner.gnm2.Arahy.05:31750052-31753775	1.43505	0.439304	-1.70781	0.00015	0.0059766	saltdown
arahy.Tifrunner.gnm2.ann1.CM4ZWM	arahy.Tifrunner.gnm2.Arahy.04:21262323-21264716	1.85995	0.672335	-1.46801	0.0011	0.0269567	saltdown
arahy.Tifrunner.gnm2.ann1.CNM5E0	arahy.Tifrunner.gnm2.Arahy.19:141441907-141445196	6.7883	2.65986	-1.3517	5e-05	0.00238479	saltdown
arahy.Tifrunner.gnm2.ann1.CVJ130	arahy.Tifrunner.gnm2.Arahy.02:89648682-89651444	104.443	41.6532	-1.32621	5e-05	0.00238479	saltdown
arahy.Tifrunner.gnm2.ann1.CWZU13	arahy.Tifrunner.gnm2.Arahy.11:65477697-65480886	6.33303	0.24169	-4.71167	5e-05	0.00238479	saltdown
arahy.Tifrunner.gnm2.ann1.CYMD29	arahy.Tifrunner.gnm2.Arahy.18:2800950-2802075	2.67673	0.410599	-2.70467	0.00015	0.0059766	saltdown
arahy.Tifrunner.gnm2.ann1.D18R6M	arahy.Tifrunner.gnm2.Arahy.08:16149353-16152386	9.08581	4.43052	-1.03614	5e-05	0.00238479	saltdown
arahy.Tifrunner.gnm2.ann1.D4N0FV	arahy.Tifrunner.gnm2.Arahy.13:4113525-4122999	2.21216	0.881091	-1.32809	0.0004	0.0127753	saltdown
arahy.Tifrunner.gnm2.ann1.D5Y0EF	arahy.Tifrunner.gnm2.Arahy.02:18508151-18509365	9.52028	1.45696	-2.70804	5e-05	0.00238479	saltdown
arahy.Tifrunner.gnm2.ann1.D6LK4T	arahy.Tifrunner.gnm2.Arahy.07:956235-961864	179.395	52.2892	-1.77856	5e-05	0.00238479	saltdown
arahy.Tifrunner.gnm2.ann1.D7TWRW	arahy.Tifrunner.gnm2.Arahy.03:45379551-45383572	24.1921	11.1213	-1.12121	0.0001	0.00429096	saltdown
arahy.Tifrunner.gnm2.ann1.DBMD67	arahy.Tifrunner.gnm2.Arahy.14:129750620-129756299	4.32549	1.79069	-1.27234	5e-05	0.00238479	saltdown
arahy.Tifrunner.gnm2.ann1.DCX0GA	arahy.Tifrunner.gnm2.Arahy.15:821235-824987	10.2193	0.732048	-3.80322	5e-05	0.00238479	saltdown
arahy.Tifrunner.gnm2.ann1.DDDG3C	arahy.Tifrunner.gnm2.Arahy.07:81554705-81560756	1.82133	0.103878	-4.13203	0.00235	0.0465358	saltdown
arahy.Tifrunner.gnm2.ann1.DEQ3WR	arahy.Tifrunner.gnm2.Arahy.06:19958814-19965897	1.01756	0.0530788	-4.26083	0.0017	0.0368526	saltdown
arahy.Tifrunner.gnm2.ann1.DGK5DJ	arahy.Tifrunner.gnm2.Arahy.15:5743841-5745085	15.7914	5.74817	-1.45796	5e-05	0.00238479	saltdown
arahy.Tifrunner.gnm2.ann1.DGX5BP	arahy.Tifrunner.gnm2.Arahy.04:120849784-120855605	0.602477	0.10697	-2.4937	0.0007	0.0194103	saltdown
arahy.Tifrunner.gnm2.ann1.DI7JZY	arahy.Tifrunner.gnm2.Arahy.01:11357178-11367866	0.833615	0.272112	-1.61518	0.0011	0.0269567	saltdown
arahy.Tifrunner.gnm2.ann1.DL173G	arahy.Tifrunner.gnm2.Arahy.03:132450430-132451063	45.2244	21.0169	-1.10555	0.00015	0.0059766	saltdown
arahy.Tifrunner.gnm2.ann1.DMI4PH	arahy.Tifrunner.gnm2.Arahy.19:156961349-156963724	6.321	1.00715	-2.64987	5e-05	0.00238479	saltdown
arahy.Tifrunner.gnm2.ann1.DR8B4W	arahy.Tifrunner.gnm2.Arahy.12:2684885-2690896	1.9564	0.503381	-1.95848	0.00095	0.0241693	saltdown
arahy.Tifrunner.gnm2.ann1.DS6HR7	arahy.Tifrunner.gnm2.Arahy.09:21102709-21104318	1.97376	0.702062	-1.49128	0.002	0.0414281	saltdown
arahy.Tifrunner.gnm2.ann1.DWN0H8	arahy.Tifrunner.gnm2.Arahy.09:2886891-2892886	2.96651	1.19913	-1.30678	0.0008	0.0213375	saltdown
arahy.Tifrunner.gnm2.ann1.E4KFI0	arahy.Tifrunner.gnm2.Arahy.14:141953071-141957793	0.796396	0.0954831	-3.06017	0.0004	0.0127753	saltdown
arahy.Tifrunner.gnm2.ann1.E6CSJF	arahy.Tifrunner.gnm2.Arahy.13:6907713-6908037	24.7289	4.11117	-2.58858	0.00075	0.0204361	saltdown
arahy.Tifrunner.gnm2.ann1.E9141E	arahy.Tifrunner.gnm2.Arahy.03:7636166-7640606	1.35906	0.373985	-1.86156	0.0005	0.0151295	saltdown
arahy.Tifrunner.gnm2.ann1.EBVI20	arahy.Tifrunner.gnm2.Arahy.05:7462804-7464383	18.2052	2.93618	-2.63234	5e-05	0.00238479	saltdown
arahy.Tifrunner.gnm2.ann1.EBZQ4K	arahy.Tifrunner.gnm2.Arahy.11:3095645-3099461	3.05899	0.577026	-2.40635	5e-05	0.00238479	saltdown
arahy.Tifrunner.gnm2.ann1.EIW12T	arahy.Tifrunner.gnm2.Arahy.14:142635721-142638250	4.46489	0.685319	-2.70378	5e-05	0.00238479	saltdown
arahy.Tifrunner.gnm2.ann1.EMJ2JU	arahy.Tifrunner.gnm2.Arahy.17:1029432-1035003	182.703	40.7838	-2.16343	5e-05	0.00238479	saltdown
arahy.Tifrunner.gnm2.ann1.EPG4M4	arahy.Tifrunner.gnm2.Arahy.01:878830-889332	13.4705	4.68591	-1.5234	5e-05	0.00238479	saltdown
arahy.Tifrunner.gnm2.ann1.ETEK52	arahy.Tifrunner.gnm2.Arahy.14:66002326-66007705	4.60489	1.38307	-1.73529	5e-05	0.00238479	saltdown
arahy.Tifrunner.gnm2.ann1.EYNG7S	arahy.Tifrunner.gnm2.Arahy.13:2154673-2156654	7.44981	0.671826	-3.47105	5e-05	0.00238479	saltdown
arahy.Tifrunner.gnm2.ann1.F8M8GF	arahy.Tifrunner.gnm2.Arahy.15:1990024-2001111	2.4931	1.00476	-1.31109	0.0013	0.0303086	saltdown
arahy.Tifrunner.gnm2.ann1.FC7X90	arahy.Tifrunner.gnm2.Arahy.11:134313142-134317522	1.1591	0.234709	-2.30405	0.00035	0.0115453	saltdown
arahy.Tifrunner.gnm2.ann1.FEIE9Q	arahy.Tifrunner.gnm2.Arahy.12:36391193-36395373	5.59975	2.37568	-1.23702	0.0011	0.0269567	saltdown
arahy.Tifrunner.gnm2.ann1.FHKG10	arahy.Tifrunner.gnm2.Arahy.08:38505034-38508311	3.07321	1.42078	-1.11306	0.00105	0.0260343	saltdown
arahy.Tifrunner.gnm2.ann1.FIY7NK	arahy.Tifrunner.gnm2.Arahy.18:110742099-110753064	18.4375	5.80026	-1.66845	5e-05	0.00238479	saltdown
arahy.Tifrunner.gnm2.ann1.FMXP0C	arahy.Tifrunner.gnm2.Arahy.15:137674681-137679117	2.86534	1.21942	-1.23251	0.0011	0.0269567	saltdown
arahy.Tifrunner.gnm2.ann1.FQ5ZUR	arahy.Tifrunner.gnm2.Arahy.08:10508618-10512144	2.74275	0.932457	-1.55652	0.001	0.0251378	saltdown
arahy.Tifrunner.gnm2.ann1.FQMW2S	arahy.Tifrunner.gnm2.Arahy.15:3102278-3107979	3.87252	0.404046	-3.26068	5e-05	0.00238479	saltdown
arahy.Tifrunner.gnm2.ann1.FRP66K	arahy.Tifrunner.gnm2.Arahy.17:22199714-22202229	1.25	0.274703	-2.18599	0.00065	0.0184106	saltdown
arahy.Tifrunner.gnm2.ann1.G5K9LY	arahy.Tifrunner.gnm2.Arahy.04:60982841-60988324	7.81452	2.64372	-1.56359	5e-05	0.00238479	saltdown
arahy.Tifrunner.gnm2.ann1.G6UPN1	arahy.Tifrunner.gnm2.Arahy.20:134120260-134121733	6.77552	3.31645	-1.03069	0.00125	0.029427	saltdown
arahy.Tifrunner.gnm2.ann1.G73SPJ	arahy.Tifrunner.gnm2.Arahy.13:10807573-10812039	1.14713	0.338304	-1.76164	0.0024	0.0472424	saltdown
arahy.Tifrunner.gnm2.ann1.G84CIW	arahy.Tifrunner.gnm2.Arahy.12:102865523-102870386	9.86844	3.12614	-1.65844	5e-05	0.00238479	saltdown
arahy.Tifrunner.gnm2.ann1.G9VGRV	arahy.Tifrunner.gnm2.Arahy.08:5504268-5505246	15.1152	5.59823	-1.43296	5e-05	0.00238479	saltdown
arahy.Tifrunner.gnm2.ann1.GHRN5T	arahy.Tifrunner.gnm2.Arahy.17:16575428-16582066	5.31281	0.564417	-3.23464	5e-05	0.00238479	saltdown
arahy.Tifrunner.gnm2.ann1.GI67CA	arahy.Tifrunner.gnm2.Arahy.19:196583-201766	6.25722	1.30629	-2.26005	5e-05	0.00238479	saltdown
arahy.Tifrunner.gnm2.ann1.GIRG4P	arahy.Tifrunner.gnm2.Arahy.10:932351-943617	0.519226	0.0594001	-3.12782	5e-05	0.00238479	saltdown
arahy.Tifrunner.gnm2.ann1.GJ4Q3S	arahy.Tifrunner.gnm2.Arahy.18:117328520-117331735	38.6799	15.9405	-1.27889	5e-05	0.00238479	saltdown
arahy.Tifrunner.gnm2.ann1.GMDI7B	arahy.Tifrunner.gnm2.Arahy.20:142213919-142218385	12.2722	5.28646	-1.21502	5e-05	0.00238479	saltdown
arahy.Tifrunner.gnm2.ann1.GR2U56	arahy.Tifrunner.gnm2.Arahy.05:30524364-30526496	5.19436	1.18405	-2.13322	5e-05	0.00238479	saltdown
arahy.Tifrunner.gnm2.ann1.GS6JIA	arahy.Tifrunner.gnm2.Arahy.07:71889897-71901384	31.6774	14.3731	-1.14008	5e-05	0.00238479	saltdown
arahy.Tifrunner.gnm2.ann1.GU7MJ6	arahy.Tifrunner.gnm2.Arahy.19:2367814-2370171	7.30877	1.36574	-2.41995	5e-05	0.00238479	saltdown
arahy.Tifrunner.gnm2.ann1.H0PYWT	arahy.Tifrunner.gnm2.Arahy.15:3771197-3773160	15.077	0.535703	-4.81477	5e-05	0.00238479	saltdown
arahy.Tifrunner.gnm2.ann1.H1181I	arahy.Tifrunner.gnm2.Arahy.13:33331981-33341288	3.1992	1.0368	-1.62557	0.0001	0.00429096	saltdown
arahy.Tifrunner.gnm2.ann1.H1K325	arahy.Tifrunner.gnm2.Arahy.01:111265213-111268460	10.165	3.68647	-1.4633	5e-05	0.00238479	saltdown
arahy.Tifrunner.gnm2.ann1.H390AU	arahy.Tifrunner.gnm2.Arahy.20:136140127-136144195	1.62302	0.39655	-2.0331	0.00065	0.0184106	saltdown
arahy.Tifrunner.gnm2.ann1.H764QZ	arahy.Tifrunner.gnm2.Arahy.07:2166070-2173941	13.1628	5.24464	-1.32755	0.0001	0.00429096	saltdown
arahy.Tifrunner.gnm2.ann1.HA4R8H	arahy.Tifrunner.gnm2.Arahy.09:10589031-10595277	2.36967	0.723374	-1.71187	0.00065	0.0184106	saltdown
arahy.Tifrunner.gnm2.ann1.HK9TK1	arahy.Tifrunner.gnm2.Arahy.17:127898754-127901131	8.54397	4.01523	-1.08943	0.0001	0.00429096	saltdown
arahy.Tifrunner.gnm2.ann1.HQ8G2J	arahy.Tifrunner.gnm2.Arahy.16:543157-544412	142.54	28.8187	-2.30629	5e-05	0.00238479	saltdown
arahy.Tifrunner.gnm2.ann1.HT12QJ	arahy.Tifrunner.gnm2.Arahy.19:6418141-6428529	0.513172	0.167418	-1.61599	0.00125	0.029427	saltdown
arahy.Tifrunner.gnm2.ann1.HZU6G9	arahy.Tifrunner.gnm2.Arahy.13:26713008-26715118	3.19419	0.360992	-3.14541	5e-05	0.00238479	saltdown
arahy.Tifrunner.gnm2.ann1.I3UWNJ	arahy.Tifrunner.gnm2.Arahy.13:139126215-139129332	1.80146	0.726425	-1.31028	0.00145	0.0328277	saltdown
arahy.Tifrunner.gnm2.ann1.I7DA1M	arahy.Tifrunner.gnm2.Arahy.04:8568342-8570524	1.52041	0.189356	-3.00528	0.0002	0.00750227	saltdown
arahy.Tifrunner.gnm2.ann1.I8M745	arahy.Tifrunner.gnm2.Arahy.12:118905775-118907509	94.4206	2.87289	-5.03853	5e-05	0.00238479	saltdown
arahy.Tifrunner.gnm2.ann1.I8VGC7	arahy.Tifrunner.gnm2.Arahy.04:121730144-121731470	13.7019	6.29539	-1.12201	5e-05	0.00238479	saltdown
arahy.Tifrunner.gnm2.ann1.ICNT54	arahy.Tifrunner.gnm2.Arahy.02:7005677-7008068	8.64198	4.31501	-1.002	5e-05	0.00238479	saltdown
arahy.Tifrunner.gnm2.ann1.IJ39UE	arahy.Tifrunner.gnm2.Arahy.15:3021368-3024458	9.07514	0.93249	-3.28276	5e-05	0.00238479	saltdown
arahy.Tifrunner.gnm2.ann1.IM6RX7	arahy.Tifrunner.gnm2.Arahy.09:70785124-70788778	10.417	4.23272	-1.29928	5e-05	0.00238479	saltdown
arahy.Tifrunner.gnm2.ann1.IQP7TJ	arahy.Tifrunner.gnm2.Arahy.19:158450265-158452636	2.35278	0.463356	-2.34417	5e-05	0.00238479	saltdown
arahy.Tifrunner.gnm2.ann1.IRLI9P	arahy.Tifrunner.gnm2.Arahy.17:40924277-40927031	2.0499	0.590474	-1.79561	0.0005	0.0151295	saltdown
arahy.Tifrunner.gnm2.ann1.IT6LLK	arahy.Tifrunner.gnm2.Arahy.06:113894439-113903060	0.774848	0.304106	-1.34934	0.00075	0.0204361	saltdown
arahy.Tifrunner.gnm2.ann1.IW0ZP6	arahy.Tifrunner.gnm2.Arahy.17:35199991-35203481	57.7509	27.662	-1.06194	5e-05	0.00238479	saltdown
arahy.Tifrunner.gnm2.ann1.IWZ446	arahy.Tifrunner.gnm2.Arahy.07:80682861-80689369	2.97716	0.210677	-3.82084	5e-05	0.00238479	saltdown
arahy.Tifrunner.gnm2.ann1.J3YA34	arahy.Tifrunner.gnm2.Arahy.11:35102947-35104367	3.99847	1.1277	-1.82607	0.0001	0.00429096	saltdown
arahy.Tifrunner.gnm2.ann1.J71BBN	arahy.Tifrunner.gnm2.Arahy.18:4545572-4551573	1.81683	0.562741	-1.69088	0.00045	0.013971	saltdown
arahy.Tifrunner.gnm2.ann1.J9N3PQ	arahy.Tifrunner.gnm2.Arahy.08:5564906-5567646	0.946872	0.294753	-1.68366	0.00235	0.0465358	saltdown
arahy.Tifrunner.gnm2.ann1.JA6J2D	arahy.Tifrunner.gnm2.Arahy.10:109935182-109938358	11.0463	5.48769	-1.00929	0.00025	0.00895374	saltdown
arahy.Tifrunner.gnm2.ann1.JB63H4	arahy.Tifrunner.gnm2.Arahy.01:15247074-15251181	4.94271	1.7097	-1.53156	0.0001	0.00429096	saltdown
arahy.Tifrunner.gnm2.ann1.JBC01Z	arahy.Tifrunner.gnm2.Arahy.18:134364293-134367961	10.6335	2.75503	-1.94848	5e-05	0.00238479	saltdown
arahy.Tifrunner.gnm2.ann1.JH2BY5	arahy.Tifrunner.gnm2.Arahy.03:132911687-132912955	6.16814	2.69542	-1.19433	0.0025	0.0486402	saltdown
arahy.Tifrunner.gnm2.ann1.JHJC5G	arahy.Tifrunner.gnm2.Arahy.15:4405694-4414883	7.0639	0.858462	-3.04064	5e-05	0.00238479	saltdown
arahy.Tifrunner.gnm2.ann1.JKC32H	arahy.Tifrunner.gnm2.Arahy.03:27539807-27541383	114.393	17.7574	-2.6875	5e-05	0.00238479	saltdown
arahy.Tifrunner.gnm2.ann1.JS39C6	arahy.Tifrunner.gnm2.Arahy.09:2867543-2872344	7.21104	1.69385	-2.0899	5e-05	0.00238479	saltdown
arahy.Tifrunner.gnm2.ann1.JSN7JY	arahy.Tifrunner.gnm2.Arahy.07:43262528-43288091	0.997625	0.381242	-1.38779	0.00055	0.0162186	saltdown
arahy.Tifrunner.gnm2.ann1.JVEI5Y	arahy.Tifrunner.gnm2.Arahy.20:10591303-10595544	162.917	65.1979	-1.32124	5e-05	0.00238479	saltdown
arahy.Tifrunner.gnm2.ann1.K3W3ZZ	arahy.Tifrunner.gnm2.Arahy.09:1224228-1226560	1.13266	0.321548	-1.81661	0.0026	0.0498896	saltdown
arahy.Tifrunner.gnm2.ann1.K6T9FH	arahy.Tifrunner.gnm2.Arahy.15:144222077-144229212	0.416165	0.137798	-1.5946	0.00235	0.0465358	saltdown
arahy.Tifrunner.gnm2.ann1.K82E85	arahy.Tifrunner.gnm2.Arahy.17:1281293-1285216	2.05417	0.604584	-1.76454	5e-05	0.00238479	saltdown
arahy.Tifrunner.gnm2.ann1.K9CZVJ	arahy.Tifrunner.gnm2.Arahy.19:115520377-115522494	6.77582	2.83037	-1.25941	5e-05	0.00238479	saltdown
arahy.Tifrunner.gnm2.ann1.KJS60N	arahy.Tifrunner.gnm2.Arahy.15:3426576-3430227	7.25411	0.235604	-4.94437	5e-05	0.00238479	saltdown
arahy.Tifrunner.gnm2.ann1.KKZ0LN	arahy.Tifrunner.gnm2.Arahy.09:110732001-110733546	4.37169	1.26423	-1.78993	5e-05	0.00238479	saltdown
arahy.Tifrunner.gnm2.ann1.KW5NHF	arahy.Tifrunner.gnm2.Arahy.03:40477574-40483748	7.46237	3.23195	-1.20723	5e-05	0.00238479	saltdown
arahy.Tifrunner.gnm2.ann1.KWHJ4Z	arahy.Tifrunner.gnm2.Arahy.04:110232813-110237344	1.29558	0.463817	-1.48197	0.00215	0.0436224	saltdown
arahy.Tifrunner.gnm2.ann1.KXJ4AK	arahy.Tifrunner.gnm2.Arahy.13:28513447-28515359	80.2013	30.9616	-1.37315	0.0001	0.00429096	saltdown
arahy.Tifrunner.gnm2.ann1.L3JBZI	arahy.Tifrunner.gnm2.Arahy.16:26101916-26105707	1.62538	0.369566	-2.13687	0.0001	0.00429096	saltdown
arahy.Tifrunner.gnm2.ann1.L3XW27	arahy.Tifrunner.gnm2.Arahy.15:12163334-12169053	3.13061	0.841809	-1.89488	5e-05	0.00238479	saltdown
arahy.Tifrunner.gnm2.ann1.L416IP	arahy.Tifrunner.gnm2.Arahy.10:94319671-94322649	0.979319	0.257379	-1.92789	0.0007	0.0194103	saltdown
arahy.Tifrunner.gnm2.ann1.L4K1UG	arahy.Tifrunner.gnm2.Arahy.04:118097107-118101471	5.50773	1.20888	-2.18779	5e-05	0.00238479	saltdown
arahy.Tifrunner.gnm2.ann1.L6JIG8	arahy.Tifrunner.gnm2.Arahy.02:72991915-72995025	1.92225	0.600627	-1.67825	0.0025	0.0486402	saltdown
arahy.Tifrunner.gnm2.ann1.L8TCL4	arahy.Tifrunner.gnm2.Arahy.08:50888145-50891776	1.29052	0.379509	-1.76575	0.0008	0.0213375	saltdown
arahy.Tifrunner.gnm2.ann1.L925XS	arahy.Tifrunner.gnm2.Arahy.05:38101788-38107112	28.0222	6.66934	-2.07096	5e-05	0.00238479	saltdown
arahy.Tifrunner.gnm2.ann1.LA4UJ9	arahy.Tifrunner.gnm2.Arahy.04:124792998-124795431	2.22958	0.798382	-1.48162	0.00135	0.0311624	saltdown
arahy.Tifrunner.gnm2.ann1.LA6D1Y	arahy.Tifrunner.gnm2.Arahy.16:146822998-146831562	0.481662	0.123034	-1.96896	0.00075	0.0204361	saltdown
arahy.Tifrunner.gnm2.ann1.LCNF64	arahy.Tifrunner.gnm2.Arahy.08:2442130-2446462	1.10217	0.336508	-1.71163	0.0019	0.039874	saltdown
arahy.Tifrunner.gnm2.ann1.LH0ECB	arahy.Tifrunner.gnm2.Arahy.06:117358717-117363374	7.07042	0.68411	-3.36949	5e-05	0.00238479	saltdown
arahy.Tifrunner.gnm2.ann1.LNQZ69	arahy.Tifrunner.gnm2.Arahy.03:140151736-140156278	3.66147	0.510924	-2.84124	5e-05	0.00238479	saltdown
arahy.Tifrunner.gnm2.ann1.LP056Y	arahy.Tifrunner.gnm2.Arahy.06:6448383-6452986	9.50582	4.30239	-1.14367	0.00015	0.0059766	saltdown
arahy.Tifrunner.gnm2.ann1.LPIU4G	arahy.Tifrunner.gnm2.Arahy.12:107889273-107890610	26.7131	4.94305	-2.43408	5e-05	0.00238479	saltdown
arahy.Tifrunner.gnm2.ann1.LRNE2N	arahy.Tifrunner.gnm2.Arahy.08:11425214-11428663	1.73584	0.4194	-2.04924	0.0003	0.0102814	saltdown
arahy.Tifrunner.gnm2.ann1.LUT726	arahy.Tifrunner.gnm2.Arahy.02:5447380-5451625	24.1967	3.02036	-3.00202	5e-05	0.00238479	saltdown
arahy.Tifrunner.gnm2.ann1.M3NNG8	arahy.Tifrunner.gnm2.Arahy.16:282841-284119	14.6268	5.1598	-1.50323	5e-05	0.00238479	saltdown
arahy.Tifrunner.gnm2.ann1.M55IJS	arahy.Tifrunner.gnm2.Arahy.13:138689718-138691823	9.36607	4.22027	-1.15011	0.0007	0.0194103	saltdown
arahy.Tifrunner.gnm2.ann1.M74JA5	arahy.Tifrunner.gnm2.Arahy.13:10367975-10370041	47.9642	23.2429	-1.04517	0.00065	0.0184106	saltdown
arahy.Tifrunner.gnm2.ann1.M83GCC	arahy.Tifrunner.gnm2.Arahy.03:110873020-110875153	4.61706	2.08436	-1.14737	0.00055	0.0162186	saltdown
arahy.Tifrunner.gnm2.ann1.MDXN6U	arahy.Tifrunner.gnm2.Arahy.13:29848713-29851370	16.4332	1.28991	-3.67127	5e-05	0.00238479	saltdown
arahy.Tifrunner.gnm2.ann1.ME1Y07	arahy.Tifrunner.gnm2.Arahy.07:8428243-8431535	1.03487	0.114876	-3.17129	0.00085	0.0222956	saltdown
arahy.Tifrunner.gnm2.ann1.MFGQ7M	arahy.Tifrunner.gnm2.Arahy.18:285249-288612	2.62609	0.311898	-3.07377	5e-05	0.00238479	saltdown
arahy.Tifrunner.gnm2.ann1.MG259H	arahy.Tifrunner.gnm2.Arahy.03:10367661-10373281	97.0558	47.2187	-1.03946	5e-05	0.00238479	saltdown
arahy.Tifrunner.gnm2.ann1.MIWC4Y	arahy.Tifrunner.gnm2.scaffold_36:109481-112694	3.66618	0.222832	-4.04025	5e-05	0.00238479	saltdown
arahy.Tifrunner.gnm2.ann1.MR6WYG	arahy.Tifrunner.gnm2.Arahy.03:124786384-124789567	15.1743	6.80149	-1.15771	5e-05	0.00238479	saltdown
arahy.Tifrunner.gnm2.ann1.MV0Z6Q	arahy.Tifrunner.gnm2.Arahy.16:15842672-15845494	1.4412	0.338117	-2.09167	0.00015	0.0059766	saltdown
arahy.Tifrunner.gnm2.ann1.MV2SR8	arahy.Tifrunner.gnm2.Arahy.07:8248645-8250547	3.83697	0.449942	-3.09215	0.0003	0.0102814	saltdown
arahy.Tifrunner.gnm2.ann1.MV6CSW	arahy.Tifrunner.gnm2.Arahy.07:2869951-2873571	4.52401	1.88575	-1.26247	0.00035	0.0115453	saltdown
arahy.Tifrunner.gnm2.ann1.MVQ7LV	arahy.Tifrunner.gnm2.Arahy.18:6611557-6614056	185.186	89.9877	-1.04118	0.0004	0.0127753	saltdown
arahy.Tifrunner.gnm2.ann1.MX5WXF	arahy.Tifrunner.gnm2.Arahy.14:13821781-13827284	1.60473	0.358092	-2.16393	0.0024	0.0472424	saltdown
arahy.Tifrunner.gnm2.ann1.N21TUI	arahy.Tifrunner.gnm2.Arahy.13:42251688-42257730	8.67504	3.76149	-1.20557	5e-05	0.00238479	saltdown
arahy.Tifrunner.gnm2.ann1.N2JMJ4	arahy.Tifrunner.gnm2.Arahy.15:7440771-7443485	11.6478	3.88773	-1.58306	0.0001	0.00429096	saltdown
arahy.Tifrunner.gnm2.ann1.N2VZS8	arahy.Tifrunner.gnm2.Arahy.08:36523192-36528623	5.18946	2.51702	-1.04387	0.00045	0.013971	saltdown
arahy.Tifrunner.gnm2.ann1.N7QM32	arahy.Tifrunner.gnm2.Arahy.15:158943845-158945529	7.25948	3.4337	-1.0801	0.00035	0.0115453	saltdown
arahy.Tifrunner.gnm2.ann1.N8DZQ8	arahy.Tifrunner.gnm2.Arahy.13:131020-132753	142.217	50.7989	-1.48523	5e-05	0.00238479	saltdown
arahy.Tifrunner.gnm2.ann1.N8P0KM	arahy.Tifrunner.gnm2.Arahy.16:22523580-22525050	2.45512	0.958706	-1.35664	0.0025	0.0486402	saltdown
arahy.Tifrunner.gnm2.ann1.NACM2P	arahy.Tifrunner.gnm2.Arahy.13:56009458-56015247	2.08449	0.451509	-2.20687	5e-05	0.00238479	saltdown
arahy.Tifrunner.gnm2.ann1.NBP004	arahy.Tifrunner.gnm2.Arahy.05:35991927-35992857	6.58997	2.55479	-1.36707	0.0014	0.0320142	saltdown
arahy.Tifrunner.gnm2.ann1.ND3SKJ	arahy.Tifrunner.gnm2.Arahy.02:1396476-1398484	19.9926	6.15449	-1.69976	5e-05	0.00238479	saltdown
arahy.Tifrunner.gnm2.ann1.NGDM9G	arahy.Tifrunner.gnm2.Arahy.11:139038094-139040534	27.8211	11.5623	-1.26675	5e-05	0.00238479	saltdown
arahy.Tifrunner.gnm2.ann1.NHVJ82	arahy.Tifrunner.gnm2.Arahy.09:112958765-112962321	0.738975	0.173929	-2.08702	0.0015	0.0336709	saltdown
arahy.Tifrunner.gnm2.ann1.NJP72Z	arahy.Tifrunner.gnm2.Arahy.01:7306125-7307517	5.88423	0.835046	-2.81693	5e-05	0.00238479	saltdown
arahy.Tifrunner.gnm2.ann1.NKTC04	arahy.Tifrunner.gnm2.Arahy.19:636161-638875	282.483	118.836	-1.2492	0.0002	0.00750227	saltdown
arahy.Tifrunner.gnm2.ann1.NT7BTS	arahy.Tifrunner.gnm2.Arahy.14:143121786-143127144	2.75269	0.930187	-1.56525	5e-05	0.00238479	saltdown
arahy.Tifrunner.gnm2.ann1.NU92WK	arahy.Tifrunner.gnm2.Arahy.09:116286439-116291756	4.45521	2.18415	-1.02842	0.0011	0.0269567	saltdown
arahy.Tifrunner.gnm2.ann1.NV1IU0	arahy.Tifrunner.gnm2.Arahy.19:887272-897844	1.79551	0.221576	-3.01852	5e-05	0.00238479	saltdown
arahy.Tifrunner.gnm2.ann1.P3SWUI	arahy.Tifrunner.gnm2.Arahy.01:103267636-103268119	23.4808	7.21779	-1.70185	0.00105	0.0260343	saltdown
arahy.Tifrunner.gnm2.ann1.P85M38	arahy.Tifrunner.gnm2.Arahy.13:142240743-142243294	7.0977	1.26677	-2.48619	5e-05	0.00238479	saltdown
arahy.Tifrunner.gnm2.ann1.P8PIX2	arahy.Tifrunner.gnm2.Arahy.03:136461471-136463749	8.92325	3.32309	-1.42504	0.0001	0.00429096	saltdown
arahy.Tifrunner.gnm2.ann1.P9E96K	arahy.Tifrunner.gnm2.Arahy.11:32078522-32081097	9.50797	2.46271	-1.94889	5e-05	0.00238479	saltdown
arahy.Tifrunner.gnm2.ann1.P9FT6E	arahy.Tifrunner.gnm2.Arahy.08:48744394-48749044	0.914495	0.271727	-1.75082	0.0004	0.0127753	saltdown
arahy.Tifrunner.gnm2.ann1.PLPE7Z	arahy.Tifrunner.gnm2.Arahy.18:274032-280640	5.31607	0.33786	-3.97586	5e-05	0.00238479	saltdown
arahy.Tifrunner.gnm2.ann1.PPQG6E	arahy.Tifrunner.gnm2.Arahy.20:1055909-1060541	23.7594	11.0436	-1.10529	5e-05	0.00238479	saltdown
arahy.Tifrunner.gnm2.ann1.PSQ86Q	arahy.Tifrunner.gnm2.Arahy.14:142760692-142764304	3.9847	0.900213	-2.14613	5e-05	0.00238479	saltdown
arahy.Tifrunner.gnm2.ann1.PYKR9B	arahy.Tifrunner.gnm2.Arahy.07:81290495-81295197	0.731765	0.203029	-1.84969	0.00155	0.0344573	saltdown
arahy.Tifrunner.gnm2.ann1.PYQ6LW	arahy.Tifrunner.gnm2.Arahy.15:4219165-4230375	1.09927	0.274918	-1.99947	0.0002	0.00750227	saltdown
arahy.Tifrunner.gnm2.ann1.Q1JK99	arahy.Tifrunner.gnm2.Arahy.19:21193088-21199594	14.92	7.38522	-1.01453	5e-05	0.00238479	saltdown
arahy.Tifrunner.gnm2.ann1.Q1XFSF	arahy.Tifrunner.gnm2.Arahy.11:115740758-115742979	2.8273	1.06906	-1.40309	0.00155	0.0344573	saltdown
arahy.Tifrunner.gnm2.ann1.Q339KD	arahy.Tifrunner.gnm2.Arahy.17:122855679-122856772	60.98	18.3708	-1.73092	5e-05	0.00238479	saltdown
arahy.Tifrunner.gnm2.ann1.Q36MFY	arahy.Tifrunner.gnm2.Arahy.15:21011545-21014332	30.9934	14.4487	-1.10102	5e-05	0.00238479	saltdown
arahy.Tifrunner.gnm2.ann1.Q5MPVN	arahy.Tifrunner.gnm2.Arahy.20:139540011-139543653	29.9015	12.7155	-1.23363	5e-05	0.00238479	saltdown
arahy.Tifrunner.gnm2.ann1.QDSR7W	arahy.Tifrunner.gnm2.Arahy.08:30816909-30819172	178.089	64.1423	-1.47325	5e-05	0.00238479	saltdown
arahy.Tifrunner.gnm2.ann1.QE0IQ6	arahy.Tifrunner.gnm2.Arahy.04:4614065-4615478	21.9469	9.86369	-1.15382	5e-05	0.00238479	saltdown
arahy.Tifrunner.gnm2.ann1.QH9D47	arahy.Tifrunner.gnm2.Arahy.18:1242141-1243461	1.2789	0.147718	-3.11399	0.0011	0.0269567	saltdown
arahy.Tifrunner.gnm2.ann1.QPBR19	arahy.Tifrunner.gnm2.Arahy.14:72716155-72721888	5.28198	2.57764	-1.03502	0.00155	0.0344573	saltdown
arahy.Tifrunner.gnm2.ann1.QV02Z8	arahy.Tifrunner.gnm2.Arahy.15:156817826-156820329	6.86522	3.12834	-1.13391	5e-05	0.00238479	saltdown
arahy.Tifrunner.gnm2.ann1.QXM1B7	arahy.Tifrunner.gnm2.Arahy.03:139286231-139287026	1939.63	756.836	-1.35773	0.0012	0.0286381	saltdown
arahy.Tifrunner.gnm2.ann1.QZ950J	arahy.Tifrunner.gnm2.Arahy.13:112532226-112533810	12.9497	6.24886	-1.05125	5e-05	0.00238479	saltdown
arahy.Tifrunner.gnm2.ann1.R16MRH	arahy.Tifrunner.gnm2.Arahy.16:128490711-128498174	1.77483	0.807386	-1.13635	0.0017	0.0368526	saltdown
arahy.Tifrunner.gnm2.ann1.R4WH7M	arahy.Tifrunner.gnm2.Arahy.13:145442575-145444181	12.7109	6.19317	-1.03731	0.0009	0.0232104	saltdown
arahy.Tifrunner.gnm2.ann1.R4XPT2	arahy.Tifrunner.gnm2.Arahy.20:25047527-25051032	10.0197	4.70016	-1.09206	0.0001	0.00429096	saltdown
arahy.Tifrunner.gnm2.ann1.R83HA9	arahy.Tifrunner.gnm2.Arahy.18:17438520-17442233	4.51078	2.15686	-1.06444	0.0016	0.0353466	saltdown
arahy.Tifrunner.gnm2.ann1.R869CP	arahy.Tifrunner.gnm2.Arahy.14:15927107-15936731	3.18713	0.957175	-1.7354	5e-05	0.00238479	saltdown
arahy.Tifrunner.gnm2.ann1.RC3SCI	arahy.Tifrunner.gnm2.Arahy.04:1120518-1121487	7.3341	3.00558	-1.28698	0.00165	0.0361007	saltdown
arahy.Tifrunner.gnm2.ann1.RJI6AK	arahy.Tifrunner.gnm2.Arahy.13:131618112-131618627	50.4697	8.37032	-2.59206	5e-05	0.00238479	saltdown
arahy.Tifrunner.gnm2.ann1.RLTX4G	arahy.Tifrunner.gnm2.Arahy.08:51412428-51414235	137.992	42.2095	-1.70894	5e-05	0.00238479	saltdown
arahy.Tifrunner.gnm2.ann1.RN2D7F	arahy.Tifrunner.gnm2.Arahy.12:28882517-28891430	5.18786	2.43108	-1.09354	0.00155	0.0344573	saltdown
arahy.Tifrunner.gnm2.ann1.RPJ1YH	arahy.Tifrunner.gnm2.Arahy.02:96504316-96504793	87.5995	35.8325	-1.28965	5e-05	0.00238479	saltdown
arahy.Tifrunner.gnm2.ann1.RQMB8Y	arahy.Tifrunner.gnm2.Arahy.05:7909318-7914648	1.42483	0.448843	-1.66651	0.00015	0.0059766	saltdown
arahy.Tifrunner.gnm2.ann1.RVN5Z1	arahy.Tifrunner.gnm2.Arahy.02:11759174-11760251	25.9141	1.65279	-3.97076	5e-05	0.00238479	saltdown
arahy.Tifrunner.gnm2.ann1.RY1B1X	arahy.Tifrunner.gnm2.Arahy.02:82718002-82720629	3.53883	0.707024	-2.32344	5e-05	0.00238479	saltdown
arahy.Tifrunner.gnm2.ann1.S3RVS3	arahy.Tifrunner.gnm2.Arahy.12:9225190-9226705	9.97551	4.34778	-1.19811	5e-05	0.00238479	saltdown
arahy.Tifrunner.gnm2.ann1.S4HK2G	arahy.Tifrunner.gnm2.Arahy.06:7760871-7764110	1.97021	0.731679	-1.42907	0.0003	0.0102814	saltdown
arahy.Tifrunner.gnm2.ann1.S5VJ64	arahy.Tifrunner.gnm2.Arahy.15:4314191-4318192	3.00182	0.400921	-2.90445	5e-05	0.00238479	saltdown
arahy.Tifrunner.gnm2.ann1.S7XZ9Q	arahy.Tifrunner.gnm2.Arahy.19:5517274-5520978	20.1295	0.781059	-4.68773	5e-05	0.00238479	saltdown
arahy.Tifrunner.gnm2.ann1.S9KT6V	arahy.Tifrunner.gnm2.Arahy.06:117714056-117721138	0.594933	0.0967065	-2.62104	0.00155	0.0344573	saltdown
arahy.Tifrunner.gnm2.ann1.SFVM41	arahy.Tifrunner.gnm2.Arahy.15:4116499-4122122	2.64459	0.789962	-1.74319	0.0021	0.0428716	saltdown
arahy.Tifrunner.gnm2.ann1.SI2KIW	arahy.Tifrunner.gnm2.Arahy.08:32119350-32122592	2.38753	0.481967	-2.30851	0.0001	0.00429096	saltdown
arahy.Tifrunner.gnm2.ann1.SLIY4S	arahy.Tifrunner.gnm2.Arahy.15:150131419-150135700	5.87646	2.68912	-1.12781	0.0004	0.0127753	saltdown
arahy.Tifrunner.gnm2.ann1.SLQH96	arahy.Tifrunner.gnm2.Arahy.15:3957386-3969882	1.84048	0.193682	-3.24832	5e-05	0.00238479	saltdown
arahy.Tifrunner.gnm2.ann1.SQCB4H	arahy.Tifrunner.gnm2.Arahy.03:24851752-24854358	3.58609	0.359145	-3.31977	5e-05	0.00238479	saltdown
arahy.Tifrunner.gnm2.ann1.SY37LP	arahy.Tifrunner.gnm2.Arahy.14:4222097-4227639	49.6482	21.5444	-1.20443	0.001	0.0251378	saltdown
arahy.Tifrunner.gnm2.ann1.T2KYGX	arahy.Tifrunner.gnm2.Arahy.08:32759660-32761258	1.63142	0.145966	-3.48242	0.0003	0.0102814	saltdown
arahy.Tifrunner.gnm2.ann1.T4HC5L	arahy.Tifrunner.gnm2.Arahy.06:58927346-58936019	2.01818	0.574094	-1.8137	5e-05	0.00238479	saltdown
arahy.Tifrunner.gnm2.ann1.T4QIAH	arahy.Tifrunner.gnm2.Arahy.04:14670009-14679330	8.72231	2.52254	-1.78983	5e-05	0.00238479	saltdown
arahy.Tifrunner.gnm2.ann1.T6BXM8	arahy.Tifrunner.gnm2.Arahy.14:118913086-118918210	6.31414	2.58357	-1.28922	5e-05	0.00238479	saltdown
arahy.Tifrunner.gnm2.ann1.T6ZDCV	arahy.Tifrunner.gnm2.Arahy.17:108766915-108769688	1.56898	0.290287	-2.43428	0.00085	0.0222956	saltdown
arahy.Tifrunner.gnm2.ann1.TBDY3T	arahy.Tifrunner.gnm2.Arahy.13:137587465-137590410	2.92249	0.450171	-2.69865	5e-05	0.00238479	saltdown
arahy.Tifrunner.gnm2.ann1.TM2XQH	arahy.Tifrunner.gnm2.Arahy.06:116922497-116929786	2.02292	0.714336	-1.50176	0.00015	0.0059766	saltdown
arahy.Tifrunner.gnm2.ann1.TN6DUA	arahy.Tifrunner.gnm2.Arahy.06:484363-486108	111.363	54.5787	-1.02886	5e-05	0.00238479	saltdown
arahy.Tifrunner.gnm2.ann1.TQ1ANH	arahy.Tifrunner.gnm2.Arahy.11:146931778-146937106	2.10744	0.943217	-1.15983	0.00105	0.0260343	saltdown
arahy.Tifrunner.gnm2.ann1.TV59XI	arahy.Tifrunner.gnm2.Arahy.15:135980576-135987647	5.24259	2.56417	-1.03179	0.0008	0.0213375	saltdown
arahy.Tifrunner.gnm2.ann1.U2899S	arahy.Tifrunner.gnm2.Arahy.16:142827892-142831534	11.92	4.65505	-1.35651	5e-05	0.00238479	saltdown
arahy.Tifrunner.gnm2.ann1.U3SVRK	arahy.Tifrunner.gnm2.Arahy.09:112031457-112033601	5.84232	1.50452	-1.95724	5e-05	0.00238479	saltdown
arahy.Tifrunner.gnm2.ann1.U48W6H	arahy.Tifrunner.gnm2.Arahy.13:125237236-125238550	4.58809	1.63805	-1.48591	0.00145	0.0328277	saltdown
arahy.Tifrunner.gnm2.ann1.U4I6QC	arahy.Tifrunner.gnm2.scaffold_36:67822-68239	17.406	3.56283	-2.28849	0.0002	0.00750227	saltdown
arahy.Tifrunner.gnm2.ann1.U54SN6	arahy.Tifrunner.gnm2.Arahy.15:141887073-141894941	2.87344	0.557962	-2.36454	5e-05	0.00238479	saltdown
arahy.Tifrunner.gnm2.ann1.U896IL	arahy.Tifrunner.gnm2.scaffold_36:52971-59553	0.548795	0.0219074	-4.64678	0.00085	0.0222956	saltdown
arahy.Tifrunner.gnm2.ann1.U9EWE2	arahy.Tifrunner.gnm2.Arahy.03:136196711-136200212	7.99255	3.67087	-1.12254	5e-05	0.00238479	saltdown
arahy.Tifrunner.gnm2.ann1.U9GE21	arahy.Tifrunner.gnm2.Arahy.19:158960051-158960580	261.839	130.574	-1.00381	0.0007	0.0194103	saltdown
arahy.Tifrunner.gnm2.ann1.UAEM0K	arahy.Tifrunner.gnm2.scaffold_36:124214-126419	22.6522	10.0115	-1.178	5e-05	0.00238479	saltdown
arahy.Tifrunner.gnm2.ann1.UG0RNA	arahy.Tifrunner.gnm2.Arahy.14:4890936-4893324	2.39683	0.179786	-3.73678	5e-05	0.00238479	saltdown
arahy.Tifrunner.gnm2.ann1.UI0UDP	arahy.Tifrunner.gnm2.Arahy.06:116538192-116542191	1.20736	0.265051	-2.18751	0.00125	0.029427	saltdown
arahy.Tifrunner.gnm2.ann1.UPU6LY	arahy.Tifrunner.gnm2.Arahy.02:5634414-5638539	3.48205	1.00672	-1.79027	0.0001	0.00429096	saltdown
arahy.Tifrunner.gnm2.ann1.US8HBC	arahy.Tifrunner.gnm2.Arahy.05:89908999-89917250	6.51068	2.56986	-1.34112	0.00035	0.0115453	saltdown
arahy.Tifrunner.gnm2.ann1.UTGK89	arahy.Tifrunner.gnm2.Arahy.19:158811047-158813166	12.1312	5.43023	-1.15964	5e-05	0.00238479	saltdown
arahy.Tifrunner.gnm2.ann1.UVUV6T	arahy.Tifrunner.gnm2.Arahy.19:156184032-156187725	0.744568	0.131714	-2.499	0.0013	0.0303086	saltdown
arahy.Tifrunner.gnm2.ann1.UWT5DF	arahy.Tifrunner.gnm2.Arahy.18:110965728-110970704	66.6349	28.5653	-1.22201	5e-05	0.00238479	saltdown
arahy.Tifrunner.gnm2.ann1.UZ2FXN	arahy.Tifrunner.gnm2.Arahy.14:99787096-99791653	1.4346	0.0775871	-4.20869	0.0001	0.00429096	saltdown
arahy.Tifrunner.gnm2.ann1.V31KAL	arahy.Tifrunner.gnm2.Arahy.07:7169897-7174286	2.70335	0.646572	-2.06386	5e-05	0.00238479	saltdown
arahy.Tifrunner.gnm2.ann1.V3589T	arahy.Tifrunner.gnm2.Arahy.13:133692797-133697554	2.818	0.2434	-3.53327	0.00085	0.0222956	saltdown
arahy.Tifrunner.gnm2.ann1.V41D0B	arahy.Tifrunner.gnm2.Arahy.06:5926030-5926862	13.6495	6.56918	-1.05506	0.0015	0.0336709	saltdown
arahy.Tifrunner.gnm2.ann1.V50W2G	arahy.Tifrunner.gnm2.Arahy.13:1816481-1827621	0.51901	0.137327	-1.91815	0.0022	0.0443551	saltdown
arahy.Tifrunner.gnm2.ann1.V8PY6L	arahy.Tifrunner.gnm2.Arahy.01:21058902-21061486	5.52855	1.03436	-2.41817	5e-05	0.00238479	saltdown
arahy.Tifrunner.gnm2.ann1.V960AN	arahy.Tifrunner.gnm2.Arahy.10:75828018-75834292	5.08547	2.05628	-1.30635	5e-05	0.00238479	saltdown
arahy.Tifrunner.gnm2.ann1.VAAE0N	arahy.Tifrunner.gnm2.Arahy.07:1217860-1221752	1.65076	0.748837	-1.14041	0.0011	0.0269567	saltdown
arahy.Tifrunner.gnm2.ann1.VHU77H	arahy.Tifrunner.gnm2.Arahy.15:1822574-1829297	11.2593	0.453109	-4.63511	5e-05	0.00238479	saltdown
arahy.Tifrunner.gnm2.ann1.VLT6V3	arahy.Tifrunner.gnm2.Arahy.16:8744707-8746760	5.12458	0.119187	-5.42614	0.00105	0.0260343	saltdown
arahy.Tifrunner.gnm2.ann1.VMB8PU	arahy.Tifrunner.gnm2.Arahy.15:2450772-2458533	1.63104	0.376007	-2.11696	5e-05	0.00238479	saltdown
arahy.Tifrunner.gnm2.ann1.VQV1LI	arahy.Tifrunner.gnm2.Arahy.14:96882751-96886252	5.99399	2.8131	-1.09136	0.0015	0.0336709	saltdown
arahy.Tifrunner.gnm2.ann1.VRM8BV	arahy.Tifrunner.gnm2.Arahy.08:5484227-5488163	11.2558	4.24498	-1.40684	0.0005	0.0151295	saltdown
arahy.Tifrunner.gnm2.ann1.VRRB4A	arahy.Tifrunner.gnm2.Arahy.04:123436710-123438453	7.24696	0.275377	-4.71789	5e-05	0.00238479	saltdown
arahy.Tifrunner.gnm2.ann1.VW0TTK	arahy.Tifrunner.gnm2.Arahy.19:117628746-117631137	13.0418	6.34012	-1.04057	0.00015	0.0059766	saltdown
arahy.Tifrunner.gnm2.ann1.VYY6KX	arahy.Tifrunner.gnm2.Arahy.15:71582538-71585777	2.74258	0.81649	-1.74802	0.00025	0.00895374	saltdown
arahy.Tifrunner.gnm2.ann1.W0U6J5	arahy.Tifrunner.gnm2.Arahy.10:3923820-3926890	2.9277	1.06753	-1.45549	0.0007	0.0194103	saltdown
arahy.Tifrunner.gnm2.ann1.W1ERKC	arahy.Tifrunner.gnm2.Arahy.01:1491479-1498595	1.52457	0.564907	-1.43232	0.0005	0.0151295	saltdown
arahy.Tifrunner.gnm2.ann1.W6XSXZ	arahy.Tifrunner.gnm2.Arahy.14:142313743-142317513	1.08484	0.302676	-1.84163	0.0009	0.0232104	saltdown
arahy.Tifrunner.gnm2.ann1.WJ8WCF	arahy.Tifrunner.gnm2.Arahy.11:140887433-140889015	8.05831	2.57167	-1.64777	0.0008	0.0213375	saltdown
arahy.Tifrunner.gnm2.ann1.WN7XBE	arahy.Tifrunner.gnm2.Arahy.16:360491-362671	3.28373	0.999525	-1.71602	5e-05	0.00238479	saltdown
arahy.Tifrunner.gnm2.ann1.WTED67	arahy.Tifrunner.gnm2.Arahy.06:117545363-117551368	2.23624	0.436334	-2.35757	5e-05	0.00238479	saltdown
arahy.Tifrunner.gnm2.ann1.WUKV82	arahy.Tifrunner.gnm2.Arahy.16:147254957-147259155	4.01285	1.81661	-1.14338	0.00025	0.00895374	saltdown
arahy.Tifrunner.gnm2.ann1.WWNC08	arahy.Tifrunner.gnm2.Arahy.15:150491410-150495480	9.07951	4.36528	-1.05654	0.0001	0.00429096	saltdown
arahy.Tifrunner.gnm2.ann1.X1MFIF	arahy.Tifrunner.gnm2.Arahy.03:2992833-2995099	1.34606	0.139419	-3.27125	0.0008	0.0213375	saltdown
arahy.Tifrunner.gnm2.ann1.X38HVK	arahy.Tifrunner.gnm2.Arahy.15:854112-860960	1.27686	0.246957	-2.37027	5e-05	0.00238479	saltdown
arahy.Tifrunner.gnm2.ann1.X54W53	arahy.Tifrunner.gnm2.Arahy.13:13853730-13859558	102.024	42.5625	-1.26125	5e-05	0.00238479	saltdown
arahy.Tifrunner.gnm2.ann1.X5CP5W	arahy.Tifrunner.gnm2.Arahy.17:8539861-8540374	562.022	270.811	-1.05334	0.00015	0.0059766	saltdown
arahy.Tifrunner.gnm2.ann1.X9C0XD	arahy.Tifrunner.gnm2.Arahy.06:28952852-28953587	12.8313	1.25155	-3.35788	5e-05	0.00238479	saltdown
arahy.Tifrunner.gnm2.ann1.X9M6WH	arahy.Tifrunner.gnm2.Arahy.12:4900877-4901492	10.9892	4.63859	-1.24433	0.002	0.0414281	saltdown
arahy.Tifrunner.gnm2.ann1.XFIF97	arahy.Tifrunner.gnm2.Arahy.03:121899-124226	1.39902	0.172217	-3.02211	5e-05	0.00238479	saltdown
arahy.Tifrunner.gnm2.ann1.XIH6CG	arahy.Tifrunner.gnm2.Arahy.20:43579108-43580816	7.81584	3.56423	-1.13281	0.0009	0.0232104	saltdown
arahy.Tifrunner.gnm2.ann1.XIJ7JJ	arahy.Tifrunner.gnm2.Arahy.15:1514661-1521788	14.8676	3.92636	-1.9209	5e-05	0.00238479	saltdown
arahy.Tifrunner.gnm2.ann1.XK9GFX	arahy.Tifrunner.gnm2.Arahy.01:66904023-66904400	65.6492	20.4425	-1.6832	5e-05	0.00238479	saltdown
arahy.Tifrunner.gnm2.ann1.XL3619	arahy.Tifrunner.gnm2.Arahy.13:8023149-8027574	1.59876	0.59836	-1.41786	0.00135	0.0311624	saltdown
arahy.Tifrunner.gnm2.ann1.XNKL0N	arahy.Tifrunner.gnm2.Arahy.02:26151722-26160680	12.7062	5.08664	-1.32075	5e-05	0.00238479	saltdown
arahy.Tifrunner.gnm2.ann1.XRS16L	arahy.Tifrunner.gnm2.Arahy.05:100354590-100361486	0.622651	0.192261	-1.69536	0.00065	0.0184106	saltdown
arahy.Tifrunner.gnm2.ann1.XX5QBN	arahy.Tifrunner.gnm2.Arahy.04:342121-344894	1.1389	0.0574248	-4.30983	0.00085	0.0222956	saltdown
arahy.Tifrunner.gnm2.ann1.Y1VCD4	arahy.Tifrunner.gnm2.Arahy.09:20428890-20437462	1.68554	0.324257	-2.37801	0.0006	0.0172888	saltdown
arahy.Tifrunner.gnm2.ann1.Y2FUU3	arahy.Tifrunner.gnm2.Arahy.12:119490096-119492010	25.2222	1.77678	-3.82736	5e-05	0.00238479	saltdown
arahy.Tifrunner.gnm2.ann1.Y5JHRV	arahy.Tifrunner.gnm2.Arahy.09:335514-336396	54.8215	26.3301	-1.05803	5e-05	0.00238479	saltdown
arahy.Tifrunner.gnm2.ann1.Y81JPB	arahy.Tifrunner.gnm2.Arahy.07:8307979-8311725	5.61028	2.66783	-1.07241	0.00025	0.00895374	saltdown
arahy.Tifrunner.gnm2.ann1.YA6PA2	arahy.Tifrunner.gnm2.Arahy.04:125686038-125690040	10.8113	3.38531	-1.67518	5e-05	0.00238479	saltdown
arahy.Tifrunner.gnm2.ann1.YB2114	arahy.Tifrunner.gnm2.Arahy.03:133764657-133766108	5.7491	1.27135	-2.17697	0.0002	0.00750227	saltdown
arahy.Tifrunner.gnm2.ann1.YG55AK	arahy.Tifrunner.gnm2.Arahy.14:142631152-142635053	1.54152	0.434468	-1.82703	0.00055	0.0162186	saltdown
arahy.Tifrunner.gnm2.ann1.YI1B95	arahy.Tifrunner.gnm2.Arahy.19:15029506-15036469	17.473	8.6746	-1.01025	5e-05	0.00238479	saltdown
arahy.Tifrunner.gnm2.ann1.YIXS33	arahy.Tifrunner.gnm2.Arahy.01:34750295-34752948	70.0981	32.3081	-1.11748	5e-05	0.00238479	saltdown
arahy.Tifrunner.gnm2.ann1.YLB5I5	arahy.Tifrunner.gnm2.Arahy.02:88766362-88771303	6.73054	3.05173	-1.1411	0.00015	0.0059766	saltdown
arahy.Tifrunner.gnm2.ann1.YZ06AV	arahy.Tifrunner.gnm2.Arahy.13:141360772-141361567	1603.48	762.036	-1.07327	0.00165	0.0361007	saltdown
arahy.Tifrunner.gnm2.ann1.YZ918W	arahy.Tifrunner.gnm2.Arahy.16:144039491-144045001	13.2979	1.31125	-3.34218	5e-05	0.00238479	saltdown
arahy.Tifrunner.gnm2.ann1.YZB02J	arahy.Tifrunner.gnm2.Arahy.13:51991160-51993807	46.1397	17.1791	-1.42535	5e-05	0.00238479	saltdown
arahy.Tifrunner.gnm2.ann1.Z0BJS7	arahy.Tifrunner.gnm2.scaffold_36:85041-86935	11.2271	2.43724	-2.20366	5e-05	0.00238479	saltdown
arahy.Tifrunner.gnm2.ann1.Z1GZMD	arahy.Tifrunner.gnm2.Arahy.10:116938834-116942729	3.4409	0.459367	-2.90506	5e-05	0.00238479	saltdown
arahy.Tifrunner.gnm2.ann1.Z3E7QY	arahy.Tifrunner.gnm2.Arahy.13:145982453-145988570	1.48886	0.172146	-3.1125	5e-05	0.00238479	saltdown
arahy.Tifrunner.gnm2.ann1.Z4GHVI	arahy.Tifrunner.gnm2.Arahy.17:112353898-112356942	1.55671	0.354015	-2.13661	5e-05	0.00238479	saltdown
arahy.Tifrunner.gnm2.ann1.Z5N3XR	arahy.Tifrunner.gnm2.Arahy.17:131998154-132000210	8.39308	4.14227	-1.01878	0.0003	0.0102814	saltdown
arahy.Tifrunner.gnm2.ann1.Z64U2Q	arahy.Tifrunner.gnm2.Arahy.17:121553810-121555940	2.13252	0.496134	-2.10376	0.00085	0.0222956	saltdown
arahy.Tifrunner.gnm2.ann1.ZIW1BH	arahy.Tifrunner.gnm2.Arahy.01:105632535-105636915	1.03966	0.0920852	-3.497	0.00065	0.0184106	saltdown
arahy.Tifrunner.gnm2.ann1.ZPNH9W	arahy.Tifrunner.gnm2.Arahy.08:51019615-51023323	15.5541	7.05295	-1.141	5e-05	0.00238479	saltdown
arahy.Tifrunner.gnm2.ann1.ZQ7JRA	arahy.Tifrunner.gnm2.Arahy.07:2253842-2259977	13.1754	3.61477	-1.86587	5e-05	0.00238479	saltdown
arahy.Tifrunner.gnm2.ann1.ZR769L	arahy.Tifrunner.gnm2.Arahy.12:119671196-119676095	0.596597	0.085931	-2.79551	0.00035	0.0115453	saltdown
arahy.Tifrunner.gnm2.ann1.ZYU4S1	arahy.Tifrunner.gnm2.Arahy.03:123895121-123896832	18.6772	8.98347	-1.05594	0.0003	0.0102814	saltdown

## Sheet: Sheet3
#Supplementary Data 3. GO enrichment analysis for up- or down-regulated genes under salt stress.
up-regulated genes under salt stress						down-regulated genes under salt stress
GO term	GO name	Query num.	Background num.	FDR		GO term	GO name	Query num	Background num	FDR
GO:0010363	regulation of plant-type hypersensitive response	112	1109	1.8e-32		GO:0010075	regulation of meristem growth	66	521	3.3e-21
GO:0006612	protein targeting to membrane	111	1151	1.1e-30		GO:0043481	anthocyanin accumulation in tissues in response to UV light	42	360	1.7e-12
GO:0009867	jasmonic acid mediated signaling pathway	91	848	4.2e-28		GO:0048767	root hair elongation	49	559	1.8e-10
GO:0010200	response to chitin	93	1021	5.3e-24		GO:0030076	light-harvesting complex	19	84	2.8e-09
GO:0009611	response to wounding	97	1135	3.4e-23		GO:0020037	heme binding	59	887	4.2e-08
GO:0009862	systemic acquired resistance, salicylic acid mediated signaling pathway	77	746	9.7e-23		GO:0019825	oxygen binding	45	571	4.2e-08
GO:0031348	negative regulation of defense response	79	846	6.7e-21		GO:0009505	plant-type cell wall	49	694	9.2e-08
GO:0043069	negative regulation of programmed cell death	62	556	9.1e-20		GO:0007169	transmembrane receptor protein tyrosine kinase signaling pathway	37	428	1e-07
GO:0010310	regulation of hydrogen peroxide metabolic process	60	580	1e-17		GO:0016168	chlorophyll binding	18	97	1.1e-07
GO:0004364	glutathione transferase activity	35	164	1.8e-17		GO:0010413	glucuronoxylan metabolic process	39	487	2.5e-07
GO:0009407	toxin catabolic process	61	609	2.1e-17		GO:0045492	xylan biosynthetic process	39	489	2.7e-07
GO:0048544	recognition of pollen	37	242	1.6e-15		GO:0042335	cuticle development	20	145	7e-07
GO:0010583	response to cyclopentenone	49	493	8.6e-14		GO:0090447	glycerol-3-phosphate 2-O-acyltransferase activity	9	16	9e-07
GO:0030246	carbohydrate binding	49	510	2.4e-12		GO:0000038	very long-chain fatty acid metabolic process	19	137	1.4e-06
GO:0009695	jasmonic acid biosynthetic process	44	476	2e-11		GO:0009055	electron carrier activity	67	1213	1.9e-06
GO:0002679	respiratory burst involved in defense response	36	332	4.1e-11		GO:0007018	microtubule-based movement	22	193	2.6e-06
GO:0004674	protein serine/threonine kinase activity	128	2716	2e-10		GO:0010143	cutin biosynthetic process	11	39	3.2e-06
GO:0030968	endoplasmic reticulum unfolded protein response	41	492	2.2e-09		GO:0016760	cellulose synthase (UDP-forming) activity	14	76	4.7e-06
GO:0042542	response to hydrogen peroxide	41	541	2.6e-08		GO:0010103	stomatal complex morphogenesis	31	389	8.5e-06
GO:0016706	oxidoreductase activity, acting on paired donors, with incorporation or reduction of molecular oxygen, 2-oxoglutarate as one donor, and incorporation of one atom each of oxygen into both donors	30	312	9.6e-08		GO:0006655	phosphatidylglycerol biosynthetic process	23	235	1.4e-05
GO:0009963	positive regulation of flavonoid biosynthetic process	31	358	1.8e-07		GO:0048046	apoplast	56	1016	1.5e-05
GO:0004713	protein tyrosine kinase activity	57	993	5.5e-07		GO:0010114	response to red light	26	308	3e-05
GO:0009644	response to high light intensity	42	633	5.8e-07		GO:0052716	hydroquinone:oxygen oxidoreductase activity	11	54	4.4e-05
GO:0006984	ER-nucleus signaling pathway	11	41	1.2e-06		GO:0006949	syncytium formation	13	81	4.8e-05
GO:0042538	hyperosmotic salinity response	34	462	1.4e-06		GO:0010287	plastoglobule	21	222	5e-05
GO:0035304	regulation of protein dephosphorylation	28	343	3e-06		GO:0009744	response to sucrose	41	671	5.9e-05
GO:0005516	calmodulin binding	33	507	6.1e-05		GO:0009828	plant-type cell wall loosening	13	88	0.0001
GO:0015696	ammonium transport	14	114	7.4e-05		GO:0009535	chloroplast thylakoid membrane	46	839	0.00011
GO:0046686	response to cadmium ion	70	1619	0.00012		GO:0046274	lignin catabolic process	11	63	0.00015
GO:0009817	defense response to fungus, incompatible interaction	17	177	0.00013		GO:0042389	omega-3 fatty acid desaturase activity	6	11	0.00017
GO:0015824	proline transport	20	243	0.00017		GO:0016717	oxidoreductase activity, acting on paired donors, with oxidation of a pair of donors resulting in the reduction of molecular oxygen to two molecules of water	9	40	0.0002
GO:0006457	protein folding	43	845	0.00026		GO:0007020	microtubule nucleation	18	197	0.00052
GO:0046482	para-aminobenzoic acid metabolic process	17	191	0.00032		GO:0080167	response to karrikin	26	373	0.0006
GO:0009809	lignin biosynthetic process	16	171	0.00033		GO:0004565	beta-galactosidase activity	11	79	0.00084
GO:0002237	response to molecule of bacterial origin	22	302	0.00034		GO:0046688	response to copper ion	8	39	0.0011
GO:0051938	L-glutamate import	5	9	0.00041		GO:0009809	lignin biosynthetic process	16	171	0.0012
GO:0005524	ATP binding	189	5772	0.00057		GO:0016132	brassinosteroid biosynthetic process	21	279	0.0014
GO:0080142	regulation of salicylic acid biosynthetic process	5	10	0.0006		GO:0009833	plant-type primary cell wall biogenesis	6	19	0.0015
GO:0009409	response to cold	72	1798	0.0009		GO:0006084	acetyl-CoA metabolic process	18	219	0.0017
GO:0009873	ethylene-activated signaling pathway	21	302	0.00095		GO:0042548	regulation of photosynthesis, light reaction	8	44	0.0022
GO:0010150	leaf senescence	17	211	0.00098		GO:0009736	cytokinin-activated signaling pathway	16	183	0.0022
GO:0005788	endoplasmic reticulum lumen	7	27	0.00099		GO:0010583	response to cyclopentenone	29	493	0.0029
GO:0015802	basic amino acid transport	12	110	0.001		GO:0016709	oxidoreductase activity, acting on paired donors, with incorporation or reduction of molecular oxygen, NAD(P)H as one donor, and incorporation of one atom of oxygen	15	169	0.0032
GO:0009693	ethylene biosynthetic process	17	212	0.001		GO:0019513	lactose catabolic process, using glucoside 3-dehydrogenase	8	49	0.0039
GO:0006862	nucleotide transport	14	156	0.0016		GO:0019515	lactose catabolic process via UDP-galactose	8	49	0.0039
GO:0046777	protein autophosphorylation	29	526	0.0018		GO:0016126	sterol biosynthetic process	28	484	0.0049
GO:0008171	O-methyltransferase activity	14	145	0.0019		GO:0010193	response to ozone	13	139	0.0054
GO:0080032	methyl jasmonate esterase activity	6	20	0.0019		GO:0019344	cysteine biosynthetic process	30	542	0.0055
GO:0043091	L-arginine import	5	14	0.0019		GO:0009637	response to blue light	22	341	0.0058
GO:0006546	glycine catabolic process	17	226	0.002		GO:0019430	removal of superoxide radicals	7	40	0.0066
GO:0080167	response to karrikin	23	373	0.0021		GO:0009831	plant-type cell wall modification involved in multidimensional cell growth	9	72	0.0077
GO:0010112	regulation of systemic acquired resistance	7	39	0.0027		GO:0009768	photosynthesis, light harvesting in photosystem I	5	19	0.011
GO:0080030	methyl indole-3-acetate esterase activity	6	22	0.0028		GO:0042372	phylloquinone biosynthetic process	5	20	0.013
GO:0015706	nitrate transport	27	494	0.0035		GO:0010224	response to UV-B	22	369	0.014
GO:0009410	response to xenobiotic stimulus	16	216	0.0037		GO:0043086	negative regulation of catalytic activity	17	247	0.014
GO:0009744	response to sucrose	33	671	0.0043		GO:0034644	cellular response to UV	6	33	0.015
GO:0009816	defense response to bacterium, incompatible interaction	12	134	0.005		GO:0010155	regulation of proton transport	15	207	0.018
GO:0006569	tryptophan catabolic process	16	232	0.0075		GO:0010089	xylem development	16	232	0.019
GO:0009815	1-aminocyclopropane-1-carboxylate oxidase activity	6	30	0.009		GO:0003777	microtubule motor activity	14	181	0.019
GO:0019216	regulation of lipid metabolic process	13	170	0.011		GO:0009718	anthocyanin-containing compound biosynthetic process	15	210	0.02
GO:0009624	response to nematode	17	271	0.013		GO:0007349	cellularization	5	23	0.021
GO:0043565	sequence-specific DNA binding	38	849	0.013		GO:0010328	auxin influx transmembrane transporter activity	5	22	0.023
GO:0016165	linoleate 13S-lipoxygenase activity	7	48	0.013		GO:0004190	aspartic-type endopeptidase activity	13	166	0.024
GO:0005313	L-glutamate transmembrane transporter activity	5	22	0.016		GO:0030244	cellulose biosynthetic process	21	363	0.025
GO:0006995	cellular response to nitrogen starvation	12	157	0.017		GO:0019252	starch biosynthetic process	26	495	0.025
GO:0009821	alkaloid biosynthetic process	5	26	0.018		GO:0005507	copper ion binding	30	602	0.026
GO:0009646	response to absence of light	9	94	0.018		GO:0048645	organ formation	7	55	0.031
GO:0009682	induced systemic resistance	7	60	0.024		GO:0009823	cytokinin catabolic process	5	26	0.033
GO:0009106	lipoate metabolic process	13	189	0.025		GO:0009624	response to nematode	17	271	0.034
GO:0006635	fatty acid beta-oxidation	26	543	0.026		GO:0010315	auxin efflux	7	57	0.036
GO:0016844	strictosidine synthase activity	5	26	0.027		GO:0019139	cytokinin dehydrogenase activity	5	26	0.038
GO:0005506	iron ion binding	20	366	0.028		GO:0005874	microtubule	13	187	0.039
GO:0015181	arginine transmembrane transporter activity	5	27	0.028		GO:0051753	mannan synthase activity	5	27	0.042
GO:0015189	L-lysine transmembrane transporter activity	5	27	0.028		GO:0015995	chlorophyll biosynthetic process	23	435	0.043
GO:0010167	response to nitrate	23	462	0.03
GO:0009838	abscission	9	102	0.03
GO:0009805	coumarin biosynthetic process	14	219	0.031
GO:0009759	indole glucosinolate biosynthetic process	5	30	0.031
GO:0009715	chalcone biosynthetic process	7	65	0.036
GO:0043295	glutathione binding	5	30	0.037
GO:0031625	ubiquitin protein ligase binding	11	152	0.039
GO:0047617	acyl-CoA hydrolase activity	5	32	0.039
GO:0005509	calcium ion binding	27	592	0.039
GO:0016616	oxidoreductase activity, acting on the CH-OH group of donors, NAD or NADP as acceptor	27	590	0.039
GO:0016210	naringenin-chalcone synthase activity	7	65	0.039
GO:0030551	cyclic nucleotide binding	8	88	0.042
GO:0004601	peroxidase activity	16	284	0.045

## Sheet: Sheet4
#Supplementary Data 4. The DEG genes between high-oil lines and parents
id	locus	FPKM parent	FPKM high-oil	log2(fold_change)	p_value	q_value	group
arahy.Tifrunner.gnm2.ann1.00DB5A	arahy.Tifrunner.gnm2.Arahy.09:12117288-12120139	5.29089	11.05	1.06247	0.0002	0.00750227	HOup	AT2G02240
arahy.Tifrunner.gnm2.ann1.01HJP6	arahy.Tifrunner.gnm2.Arahy.11:112056093-112059222	0.745664	1.7017	1.19038	0.00195	0.0406519	HOup	AT1G24450
arahy.Tifrunner.gnm2.ann1.04VE6P	arahy.Tifrunner.gnm2.Arahy.15:159804411-159810251	1.0819	2.88893	1.41696	0.00165	0.0361007	HOup	AT4G25330
arahy.Tifrunner.gnm2.ann1.06ADV2	arahy.Tifrunner.gnm2.Arahy.08:9336571-9337585	12.3029	30.3083	1.30072	5e-05	0.00238479	HOup	AT4G19950
arahy.Tifrunner.gnm2.ann1.06RI6S	arahy.Tifrunner.gnm2.Arahy.09:109407271-109410911	7.15245	17.7567	1.31186	5e-05	0.00238479	HOup	AT5G52300
arahy.Tifrunner.gnm2.ann1.08QMYU	arahy.Tifrunner.gnm2.Arahy.15:137662149-137672932	2.67896	8.45489	1.65812	5e-05	0.00238479	HOup	AT1G59960
arahy.Tifrunner.gnm2.ann1.0A9D4I	arahy.Tifrunner.gnm2.Arahy.13:143156827-143160082	1.12521	3.73799	1.73207	5e-05	0.00238479	HOup	AT1G18390
arahy.Tifrunner.gnm2.ann1.0B8THM	arahy.Tifrunner.gnm2.Arahy.10:4296393-4297405	4.50461	15.7935	1.80985	0.00105	0.0260343	HOup	AT2G14580
arahy.Tifrunner.gnm2.ann1.0FN7J8	arahy.Tifrunner.gnm2.Arahy.06:118781426-118785572	0.0951563	2.83322	4.896	0.00035	0.0115453	HOup	AT1G19600
arahy.Tifrunner.gnm2.ann1.0HE1Z7	arahy.Tifrunner.gnm2.Arahy.15:4036274-4038495	0.61714	8.02522	3.70087	5e-05	0.00238479	HOup	AT3G12500
arahy.Tifrunner.gnm2.ann1.0LD5E8	arahy.Tifrunner.gnm2.Arahy.06:103366373-103378635	3.25354	7.93919	1.28698	5e-05	0.00238479	HOup	AT5G40780
arahy.Tifrunner.gnm2.ann1.0M60B9	arahy.Tifrunner.gnm2.Arahy.02:98970979-98978265	0.0548998	1.27444	4.53692	0.002	0.0414281	HOup	AT4G13420
arahy.Tifrunner.gnm2.ann1.0R479N	arahy.Tifrunner.gnm2.scaffold_36:146881-147943	237.792	860.473	1.85543	0.00105	0.0260343	HOup	ATCG00020
arahy.Tifrunner.gnm2.ann1.0SMS9Y	arahy.Tifrunner.gnm2.Arahy.05:114651621-114659504	24.7439	77.9963	1.65633	5e-05	0.00238479	HOup	AT2G21770
arahy.Tifrunner.gnm2.ann1.0U2YQ3	arahy.Tifrunner.gnm2.Arahy.07:14784377-14786687	0.479843	2.03008	2.0809	0.00035	0.0115453	HOup	AT2G36760
arahy.Tifrunner.gnm2.ann1.0U8PS9	arahy.Tifrunner.gnm2.Arahy.07:73798017-73800357	3.52851	8.53298	1.27399	5e-05	0.00238479	HOup	AT1G78380
arahy.Tifrunner.gnm2.ann1.0UTP9P	arahy.Tifrunner.gnm2.Arahy.19:12271336-12274447	1.19845	3.09189	1.36732	0.00045	0.013971	HOup	AT3G03080
arahy.Tifrunner.gnm2.ann1.0W708Z	arahy.Tifrunner.gnm2.scaffold_36:73418-74945	17.5578	36.0303	1.0371	5e-05	0.00238479	HOup	ATCG00680
arahy.Tifrunner.gnm2.ann1.0ZV8LE	arahy.Tifrunner.gnm2.Arahy.12:118292053-118294365	0.151262	1.5507	3.35781	0.00055	0.0162186	HOup	AT1G19640
arahy.Tifrunner.gnm2.ann1.102RQV	arahy.Tifrunner.gnm2.Arahy.05:50459045-50461866	0.905062	2.95595	1.70753	5e-05	0.00238479	HOup	AT1G69530
arahy.Tifrunner.gnm2.ann1.11UTVE	arahy.Tifrunner.gnm2.Arahy.01:48536143-48538900	4.02387	8.96122	1.15511	0.00015	0.0059766	HOup	AT4G12110
arahy.Tifrunner.gnm2.ann1.1366SV	arahy.Tifrunner.gnm2.Arahy.18:790985-798077	0.138034	1.52338	3.46417	5e-05	0.00238479	HOup	AT1G15520
arahy.Tifrunner.gnm2.ann1.14XETV	arahy.Tifrunner.gnm2.Arahy.03:8084266-8086517	2.0434	4.90109	1.26213	0.00145	0.0328277	HOup	AT3G57240
arahy.Tifrunner.gnm2.ann1.173QHH	arahy.Tifrunner.gnm2.Arahy.18:40893664-40896987	14.1919	34.5667	1.28431	5e-05	0.00238479	HOup	AT1G06620
arahy.Tifrunner.gnm2.ann1.17ZWHA	arahy.Tifrunner.gnm2.Arahy.06:102814116-102816917	1.37237	3.80098	1.4697	0.0004	0.0127753	HOup	AT2G02061
arahy.Tifrunner.gnm2.ann1.1KVD1S	arahy.Tifrunner.gnm2.Arahy.15:4600002-4608636	0.406688	3.93532	3.27449	5e-05	0.00238479	HOup	AT5G66120
arahy.Tifrunner.gnm2.ann1.1NRA6C	arahy.Tifrunner.gnm2.Arahy.18:19446267-19450797	0.685757	2.20475	1.68485	5e-05	0.00238479	HOup	AT4G27290
arahy.Tifrunner.gnm2.ann1.1P550B	arahy.Tifrunner.gnm2.Arahy.13:131518954-131520636	15.4851	54.7366	1.82162	5e-05	0.00238479	HOup	AT2G34080
arahy.Tifrunner.gnm2.ann1.1P6DI5	arahy.Tifrunner.gnm2.Arahy.06:95163590-95165366	2.82381	14.6564	2.37582	5e-05	0.00238479	HOup	AT3G04070
arahy.Tifrunner.gnm2.ann1.1W4SSV	arahy.Tifrunner.gnm2.Arahy.20:132090844-132093295	1.41539	3.60316	1.34806	0.00025	0.00895374	HOup	AT5G40010
arahy.Tifrunner.gnm2.ann1.1WCV8C	arahy.Tifrunner.gnm2.Arahy.06:11332876-11336195	1.98732	4.84122	1.28455	5e-05	0.00238479	HOup	AT2G41640
arahy.Tifrunner.gnm2.ann1.1Y8NUF	arahy.Tifrunner.gnm2.Arahy.16:16087933-16092123	18.6044	40.8386	1.13429	5e-05	0.00238479	HOup	AT5G26920
arahy.Tifrunner.gnm2.ann1.1Z0BUP	arahy.Tifrunner.gnm2.Arahy.02:82668738-82669104	23.7317	56.1379	1.24216	0.001	0.0251378	HOup	#N/A
arahy.Tifrunner.gnm2.ann1.1ZJY2Z	arahy.Tifrunner.gnm2.Arahy.04:7563709-7571213	0.795015	1.96205	1.30331	0.0001	0.00429096	HOup	AT5G49760
arahy.Tifrunner.gnm2.ann1.20C8M4	arahy.Tifrunner.gnm2.Arahy.14:141078279-141082236	0.244385	1.94212	2.99041	5e-05	0.00238479	HOup	AT4G29830
arahy.Tifrunner.gnm2.ann1.22EC2Q	arahy.Tifrunner.gnm2.Arahy.02:94672421-94676561	0.345484	1.9809	2.51946	5e-05	0.00238479	HOup	AT4G31500
arahy.Tifrunner.gnm2.ann1.2762JH	arahy.Tifrunner.gnm2.Arahy.07:6248797-6251776	4.45414	10.8753	1.28783	5e-05	0.00238479	HOup	AT1G45616
arahy.Tifrunner.gnm2.ann1.27E6QC	arahy.Tifrunner.gnm2.Arahy.20:103863737-103866002	11.097	23.1384	1.06013	0.0002	0.00750227	HOup	AT2G40610
arahy.Tifrunner.gnm2.ann1.27LGD1	arahy.Tifrunner.gnm2.Arahy.02:86865545-86867804	1.06838	3.38378	1.66321	0.00095	0.0241693	HOup	AT3G54040
arahy.Tifrunner.gnm2.ann1.2CL1B2	arahy.Tifrunner.gnm2.Arahy.18:1634974-1646732	3.89766	7.91122	1.02129	5e-05	0.00238479	HOup	AT1G51910
arahy.Tifrunner.gnm2.ann1.2DX304	arahy.Tifrunner.gnm2.Arahy.01:3774495-3775122	15.044	40.2647	1.42033	5e-05	0.00238479	HOup	AT3G13110
arahy.Tifrunner.gnm2.ann1.2HJ0TV	arahy.Tifrunner.gnm2.Arahy.06:18796300-18800378	3.00734	9.35203	1.63679	5e-05	0.00238479	HOup	AT4G31500
arahy.Tifrunner.gnm2.ann1.2IC2UY	arahy.Tifrunner.gnm2.Arahy.11:2059001-2066998	0.806352	3.93065	2.28529	5e-05	0.00238479	HOup	AT1G70530
arahy.Tifrunner.gnm2.ann1.2JFH0F	arahy.Tifrunner.gnm2.Arahy.05:113312608-113315739	4.69632	9.66152	1.04072	5e-05	0.00238479	HOup	AT1G02260
[truncated: 865 more rows]

## Sheet: Sheet5
#Supplementary Data 5. GO enrichment analysis for DEGs between different lines
[truncated: 34 more rows]

[truncated: 2 more sheets: Sheet6, Sheet7]
